# Supplementary material for: Integrative analysis of the methylome and transcriptome of tomato fruit (Solanum lycopersicum L.) induced by postharvest handling
Source: Hortic Res. 2024 Mar 25;11(6):uhae095. doi: 10.1093/hr/uhae095 (PMC11151332; doi:10.1093/hr/uhae095)
Supplement: Web_Material_uhae095 [file web_material_uhae095.zip]

Archive with 2 entries (2 files):
- Zhou et al., 2023. Supplementary table_0208.xlsx
- Zhou_et al. 2023_Supplementary_0208.pdf
