# Supplementary material for: Integrative analysis of the methylome and transcriptome of tomato fruit (Solanum lycopersicum L.) induced by postharvest handling
Source: Hortic Res. 2024 Mar 25;11(6):uhae095. doi: 10.1093/hr/uhae095 (PMC11151332; doi:10.1093/hr/uhae095)
Supplement: Web_Material_uhae095 [file web_material_uhae095.zip › Zhou et al., 2023. Supplementary table_0208.xlsx]

## Sheet: Table S1
Table S1. Statistics of Bisulfite Seq and RNASeq
Bisulfite sequencing	Cytosine Methylation									Cytosine Methylation after extraction (deduplication)
Sample	Sequence pairs analysed in total	Mapping efficiency %	Total number of C's analysed	Total methylated C's in CpG context	Total methylated C's in CHG context	Total methylated C's in CHH context	Percentage methylation (CpG context) %	Percentage methylation (CHG context) %	Percentage methylation (CHH context) %	Total C's analysed	Total methylated C's in CpG context	Total methylated C's in CHG context	Total methylated C's in CHH context	Percentage methylation (CpG context) %	Percentage methylation (CHG context) %	Percentage methylation (CHH context) %
FHM-B1	23410608	79.4	925133362	74121238	48686137	100855997	76.7	48.2	13.9	668494898	51575261	35340200	73648090	76.9	48.4	13.9
FHM-B2	24685658	79.4	974065568	76406013	50461687	103424644	77	47.9	13.4	683665352	51982046	35604645	73299237	77.2	48.2	13.5
FHM-B3	16088945	78.4	629120908	51036813	33160246	66963522	76.8	47.7	13.6	448192958	35150973	23713311	48138934	77	47.9	13.6
5M-B1	21372894	79.2	845325040	67859285	45336031	97915645	76.3	49	14.7	609290426	46973668	32810334	71305071	76.4	49.3	14.8
5M-B2	19844053	79.4	785919224	63302968	42143260	92404896	76.9	49.3	15	555536901	42953225	29901044	66003479	77	49.5	15
5M-B3	25823625	76.5	988829874	81768973	55280391	108417088	74.7	49.1	14.1	685800105	54740718	38671486	76280236	75.3	49.6	14.3
FHT-B1	32395278	76.5	1234659007	101686778	70118853	135039703	74.2	50.3	14.1	829695152	65713312	47536208	92116330	74.7	50.8	14.2
FHT-B2	26514231	78.7	1034515082	77114081	52960091	115991694	73.9	47.6	14.2	722425018	52507352	37205515	81826163	74.3	48	14.2
FHT-B3	28161132	77.4	1086699494	92043305	61802165	126011771	76	49.9	15	751111193	60866422	43019095	88339786	76.3	50.3	15.1
20T-B1	29142058	79.8	1149675785	86207758	58218418	134047248	74.4	47.1	0.147	677920113	50791912	34362668	80658539	74.3	47.1	15
20T-B2	26537128	84.7	1110952293	84131730	56838865	133908131	75.4	47.7	15.2	771288110	57766658	39732643	93761816	75.7	48.1	15.3
20T-B3	26631330	78.5	1029648320	87858433	59058405	126427255	77.3	50.9	15.8	704308222	57602871	40603728	87497169	77.3	51.2	15.9
12.5T-B1	37002515	78.5	1437317329	116786326	79865869	173085536	75.7	49.6	15.4	933853566	73621470	52399557	114078261	76.3	50.2	15.6
12.5T-B2	37593010	77.8	1445734370	123841556	84291945	181535242	77.2	51.5	16.2	907535587	74610203	53336368	115594129	77.6	52	16.3
12.5T-B3	27825705	77.1	1070198466	94810315	63953344	136581517	77.4	51.9	16.6	715749481	60684815	43144440	92703801	77.8	52.3	16.7
5T-B1	17118296	79.2	678154044	55143323	37430734	79912266	75.5	49.7	15.1	488951202	38101660	27041647	58152653	75.5	49.8	15.1
5T-B2	27019963	80.1	1058580069	85344087	58354341	129892222	76.5	50.6	15.6	740740593	57545130	41029078	91865710	76.6	50.8	15.7
5T-B3	15250067	79.9	603796909	49523608	34126628	72742142	76.6	51.2	15.4	427225863	33784876	24234340	51959169	76.6	51.3	15.5
RNASeq reads quality statistic
Sample	Raw reads	Raw data	Raw data (G)	Effective(%)	Error(%)	Q20(%)	Q30(%)	GC(%)
5M-B1	17881546	2682231900	2.68223	99.95	0.32	71.96	57.82	34.97
5M-B2	39423420	5913513000	5.91351	99.95	0.29	74.87	61.01	33.76
5M-B3	31317112	4697566800	4.69757	99.95	0.29	75.53	60.94	36.12
FHT-B1	26793024	4018953600	4.01895	99.95	0.24	75.19	61.02	32.66
FHT-B2	20965568	3144835200	3.14484	99.95	0.19	77.22	62.87	32.51
FHT-B3	59555252	8933287800	8.93329	99.94	0.27	68.51	54.91	41.64
20T-B1	23294916	3494237400	3.49424	99.95	0.39	72.71	58.39	37.84
20T-B2	30002722	4500408300	4.50041	99.95	0.41	72.4	58.19	37.65
20T-B3	26666562	3999984300	3.99998	99.95	0.24	74.92	60.49	33.45
12.5T-B1	27903118	4185467700	4.18547	99.95	0.25	75.09	60.57	37.61
12.5T-B2	32594422	4889163300	4.88916	99.95	0.35	73.12	58.94	37.86
12.5T-B3	27843356	4176503400	4.1765	99.95	0.37	73.49	59.19	37.94
5T-B1	28800700	4320105000	4.3201	99.95	0.41	72.42	58.19	37.97
5T-B2	37006608	5550991200	5.55099	99.95	0.29	73.46	59.08	37.08
5T-B3	28690540	4303581000	4.30358	99.95	0.37	73.62	59.42	37.27

## Sheet: Table S2
Table S2. Context-specific differentially methylated regions (DMRs) and differentially methylated genes (DMGs).
CpG context
Comparisons	Hyper DMRs	Hypo DMRs	Total DMRs	Hyper promoter-associated DMRs	Hypo promoter-associated DMRs	Hyper promoter-associated genes	Hypo promoter-associated genes	Hyper gene body DMRs	Hypo gene body DMRs	Hyper gene body genes	Hypo gene body genes	Total DMGs
5M-FHM	390	531	921	138	165	61	86	33	74	21	47	215
5T-5M	482	177	659	214	18	83	12	51	24	27	19	141
5T-FHT	666	190	856	206	27	81	17	71	28	36	17	151
12.5T-FHT	1855	470	2325	483	137	195	62	189	42	78	20	355
20T-FHT	541	211	752	133	41	48	27	96	38	53	23	151
FHT-FHM	593	755	1348	305	166	109	93	47	81	25	55	282
CHG context
Comparisons	Hyper DMRs	Hypo DMRs	Total DMRs	Hyper promoter-associated DMRs	Hypo promoter-associated DMRs	Hyper promoter-associated genes	Hypo promoter-associated genes	Hyper gene body DMRs	Hypo gene body DMRs	Hyper gene body genes	Hypo gene body genes	Total DMGs
5M-FHM	919	310	1229	180	74	82	41	145	60	49	30	202
5T-5M	933	208	1141	233	18	99	11	168	44	57	19	186
5T-FHT	943	252	1195	206	14	95	7	160	38	63	31	196
12.5T-FHT	1393	462	1855	317	101	142	53	161	66	139	63	397
20T-FHT	799	344	1143	134	69	61	39	160	75	59	34	193
FHT-FHM	1196	442	1638	322	96	127	48	141	61	50	34	259
CHH context
Comparisons	Hyper DMRs	Hypo DMRs	Total DMRs	Hyper promoter-associated DMRs	Hypo promoter-associated DMRs	Hyper promoter-associated genes	Hypo promoter-associated genes	Hyper gene body DMRs	Hypo gene body DMRs	Hyper gene body genes	Hypo gene body genes	Total DMGs
5M-FHM	283	125	408	35	19	21	12	19	14	17	11	61
5T-5M	314	85	399	32	6	21	6	31	5	19	5	51
5T-FHT	444	100	544	34	15	25	11	49	9	29	7	72
12.5T-FHT	1318	228	1546	108	25	69	20	80	17	46	10	145
20T-FHT	507	122	629	47	27	35	16	57	14	29	8	88
FHT-FHM	312	150	462	34	18	24	16	24	10	17	10	67

## Sheet: Table S3
Table S3. Summary of DMGs in all contexts
hyper_hypo: in the comparison, the first group is higher (hyper) or lower (hypo) than the second group regarding the DNA methylation levels.
comparision: DMGs found in the pair-wise; some genes are shown up in mulitple comparisons.
context: CpG, CHG or CHH; some genes were shown up in multiple contexts
in_SL3.0: only the genes in SL3.0 could be proceeded for DAVID functional enrichment analysis
description: the gene information found in open access resources.
gene	hyper_hypo	region	comparison	context	in_SL3.0	description
Solyc00g006650.1	hyper/hypo	exon/intron/promoter	12.5TvsFHT/20TvsFHT/5MvsFHM/5Tvs5M/5TvsFHT/FHTvsFHM	CpG/CHG/CHH	TRUE	Unknown protein
Solyc00g022090.1	hypo	promoter	5MvsFHM	CHG	TRUE	Unknown protein
Solyc00g025300.1	hyper/hypo	promoter	12.5TvsFHT/5MvsFHM/5Tvs5M/5TvsFHT/FHTvsFHM	CpG/CHG	TRUE	transmembrane protein (AHRD V3.3 --* AT2G07674.2)
Solyc00g500002.1	hypo	exon/intron	12.5TvsFHT	CHG	FALSE	Retrovirus-related Pol polyprotein from transposon TNT 1-94 (AHRD V3.3 *-* A0A2I0VBY8_9ASPA)
Solyc00g500003.1	hyper	exon/intron	20TvsFHT/5MvsFHM/5TvsFHT	CpG/CHG/CHH	FALSE	MP domain-containing protein (AHRD V3.3 *-* A0A1Q3D0H5_CEPFO)
Solyc00g500004.1	hyper	promoter	FHTvsFHM	CHG	FALSE	Unknown protein
Solyc00g500007.1	hyper/hypo	promoter	20TvsFHT/5MvsFHM/5Tvs5M/5TvsFHT	CHG	FALSE	Unknown protein
Solyc00g500008.1	hyper	promoter	12.5TvsFHT/20TvsFHT/5MvsFHM/5Tvs5M	CHG	FALSE	Unknown protein
Solyc00g500009.1	hyper	exon/intron	20TvsFHT/5MvsFHM/5TvsFHT	CHG/CHH	FALSE	Unknown protein
Solyc00g500010.1	hyper	promoter	5Tvs5M/5TvsFHT	CHG/CHH	FALSE	Unknown protein
Solyc00g500011.1	hyper/hypo	exon/intron	12.5TvsFHT/20TvsFHT/5MvsFHM/5Tvs5M/5TvsFHT/FHTvsFHM	CpG/CHG/CHH	FALSE	Unknown protein
Solyc00g500012.1	hyper/hypo	exon/intron/promoter	12.5TvsFHT/20TvsFHT/5MvsFHM/5Tvs5M/5TvsFHT/FHTvsFHM	CpG/CHG/CHH	FALSE	Unknown protein
Solyc00g500013.1	hyper/hypo	exon/intron	12.5TvsFHT/20TvsFHT/5MvsFHM/5Tvs5M/5TvsFHT/FHTvsFHM	CpG/CHG/CHH	FALSE	Unknown protein
Solyc00g500014.1	hyper/hypo	exon/intron/promoter	12.5TvsFHT/20TvsFHT/5MvsFHM/5Tvs5M/5TvsFHT/FHTvsFHM	CpG/CHG/CHH	FALSE	Unknown protein
Solyc00g500015.1	hyper/hypo	exon/intron/promoter	12.5TvsFHT/20TvsFHT/5MvsFHM/5Tvs5M/5TvsFHT/FHTvsFHM	CpG/CHG/CHH	FALSE	Unknown protein
Solyc00g500089.1	hyper/hypo	exon/intron/promoter	12.5TvsFHT/20TvsFHT/5MvsFHM/5Tvs5M/5TvsFHT/FHTvsFHM	CpG/CHG/CHH	FALSE	Unknown protein
Solyc00g500090.1	hyper/hypo	exon/intron	12.5TvsFHT/20TvsFHT/5MvsFHM/5Tvs5M/5TvsFHT/FHTvsFHM	CpG/CHG/CHH	FALSE	MP domain-containing protein (AHRD V3.3 *** A0A1Q3CUC2_CEPFO)
Solyc00g500120.1	hyper	promoter	5Tvs5M/FHTvsFHM	CHG	FALSE	Unknown protein
Solyc00g500121.1	hyper/hypo	promoter	20TvsFHT/FHTvsFHM	CpG/CHH	FALSE	Unknown protein
Solyc00g500122.1	hyper/hypo	exon/intron/promoter	20TvsFHT/5Tvs5M/5TvsFHT	CHG	FALSE	Unknown protein
Solyc00g500139.1	hyper	promoter	12.5TvsFHT/20TvsFHT	CpG/CHG	FALSE	Photosystem I P700 chlorophyll a apoprotein A1 (AHRD V3.3 *** K4EPK3_DATST)
Solyc00g500140.1	hyper/hypo	promoter	12.5TvsFHT/5MvsFHM/5TvsFHT/FHTvsFHM	CpG/CHG	FALSE	ATP synthase epsilon chain, chloroplastic (AHRD V3.3 *** A0A1U8QCD5_CAPAN)
Solyc00g500141.1	hyper/hypo	promoter	12.5TvsFHT/20TvsFHT/5MvsFHM/5Tvs5M/5TvsFHT/FHTvsFHM	CpG/CHG	FALSE	Protein Ycf2 (AHRD V3.3 *-* A0A1W5PW46_9DIPS)
Solyc00g500142.1	hyper/hypo	promoter	12.5TvsFHT/20TvsFHT/5MvsFHM/FHTvsFHM	CpG/CHG	FALSE	NAD(P)H-quinone oxidoreductase subunit J, chloroplastic (AHRD V3.3 *** A0A1U8QD64_CAPAN)
Solyc00g500143.1	hyper	promoter	12.5TvsFHT/20TvsFHT/5TvsFHT/FHTvsFHM	CpG/CHG	FALSE	30S ribosomal protein S4, chloroplastic (AHRD V3.3 *** I6N958_DATST)
Solyc00g500144.1	hyper	promoter	5Tvs5M/5TvsFHT	CpG	FALSE	30S ribosomal protein S14, chloroplastic (AHRD V3.3 *-* A0A2G2X601_CAPBA)
Solyc00g500145.1	hyper	promoter	20TvsFHT/5MvsFHM/5Tvs5M/5TvsFHT/FHTvsFHM	CpG/CHG	FALSE	Maturase K (AHRD V3.3 *** A0A2G3DGH8_CAPCH)
Solyc00g500146.1	hyper/hypo	exon/intron/promoter	20TvsFHT/5MvsFHM/5Tvs5M/5TvsFHT/FHTvsFHM	CpG/CHG	FALSE	NAD(P)H-quinone oxidoreductase subunit 2, chloroplastic (AHRD V3.3 *-* J7H400_CAPAN)
Solyc00g500147.1	hyper/hypo	exon/intron/promoter	12.5TvsFHT/20TvsFHT/5MvsFHM/5Tvs5M/5TvsFHT	CpG/CHG	FALSE	Protein Ycf2 (AHRD V3.3 *-* A0A0U1ZJJ5_9SOLN)
Solyc00g500148.1	hyper	promoter	12.5TvsFHT/5MvsFHM/5Tvs5M/5TvsFHT/FHTvsFHM	CpG/CHG	FALSE	Protein Ycf2 (AHRD V3.3 *-* A0A1W5PW46_9DIPS)
Solyc00g500149.1	hyper/hypo	promoter	5MvsFHM/5Tvs5M/FHTvsFHM	CpG/CHG	FALSE	NAD(P)H-quinone oxidoreductase subunit J, chloroplastic (AHRD V3.3 *** A0A1U8QD64_CAPAN)
Solyc00g500150.1	hyper	promoter	12.5TvsFHT	CHG	FALSE	50S ribosomal protein L2, chloroplastic (AHRD V3.3 *** I6N9C2_DATST)
Solyc00g500151.1	hyper	promoter	12.5TvsFHT/5Tvs5M/5TvsFHT/FHTvsFHM	CpG/CHG	FALSE	Photosystem II protein D1 (AHRD V3.3 *** A0A1U8QBZ9_CAPAN)
Solyc00g500152.1	hyper	promoter	FHTvsFHM	CpG	FALSE	50S ribosomal protein L2 (AHRD V3.3 *** H6T990_9CARY)
Solyc00g500153.1	hyper	promoter	12.5TvsFHT/5MvsFHM/5Tvs5M/5TvsFHT	CpG/CHG	FALSE	30S ribosomal protein S3, chloroplastic (AHRD V3.3 *** A0A1U8QD95_CAPAN)
Solyc00g500155.1	hyper/hypo	promoter	12.5TvsFHT/5Tvs5M/FHTvsFHM	CpG/CHG	FALSE	50S ribosomal protein L14, chloroplastic (AHRD V3.3 *** I6N992_DATST)
Solyc00g500156.1	hypo	promoter	12.5TvsFHT	CpG	FALSE	30S ribosomal protein S11, chloroplastic (AHRD V3.3 *** G9FCH9_9LAMI)
Solyc00g500158.1	hyper	promoter	20TvsFHT	CpG/CHG	FALSE	Cytochrome b6-f complex subunit 4 (AHRD V3.3 *** A0A2G2XBM1_CAPBA)
Solyc00g500159.1	hyper/hypo	exon/intron	12.5TvsFHT/FHTvsFHM	CpG	FALSE	Unknown protein
Solyc00g500161.1	hyper/hypo	exon/intron	12.5TvsFHT/20TvsFHT/5MvsFHM/5Tvs5M/5TvsFHT/FHTvsFHM	CpG/CHG/CHH	FALSE	Unknown protein
Solyc00g500162.1	hyper	exon/intron	12.5TvsFHT	CHH	FALSE	Unknown protein
Solyc00g500163.1	hyper/hypo	exon/intron/promoter	12.5TvsFHT/20TvsFHT/5MvsFHM/5Tvs5M/5TvsFHT/FHTvsFHM	CpG/CHG/CHH	FALSE	Unknown protein
Solyc00g500164.1	hyper/hypo	exon/intron/promoter	12.5TvsFHT/20TvsFHT/5MvsFHM/5Tvs5M/5TvsFHT/FHTvsFHM	CpG/CHG/CHH	FALSE	Unknown protein
Solyc00g500175.1	hyper	exon/intron	5Tvs5M	CHG	FALSE	Unknown protein
Solyc00g500177.1	hyper/hypo	exon/intron/promoter	12.5TvsFHT	CHH	FALSE	Unknown protein
Solyc00g500178.1	hyper/hypo	exon/intron/promoter	12.5TvsFHT/FHTvsFHM	CHG/CHH	FALSE	Unknown protein
Solyc00g500180.1	hyper/hypo	exon/intron/promoter	12.5TvsFHT/20TvsFHT/5MvsFHM/5Tvs5M/5TvsFHT/FHTvsFHM	CpG/CHG/CHH	FALSE	Unknown protein
Solyc00g500190.1	hyper	promoter	20TvsFHT	CHH	FALSE	30S ribosomal protein S2, chloroplastic (AHRD V3.3 *** I6N946_DATST)
Solyc00g500193.1	hypo	exon/intron	5MvsFHM	CpG	FALSE	NAD(P)H-quinone oxidoreductase subunit 1, chloroplastic (AHRD V3.3 *** A0A2G2XBN0_CAPBA)
Solyc00g500194.1	hypo	promoter	FHTvsFHM	CpG	FALSE	Cytochrome c biogenesis protein CcsA (AHRD V3.3 *-* A0A1U8QCK2_CAPAN)
Solyc00g500195.1	hyper	promoter	5MvsFHM/5Tvs5M	CpG	FALSE	NAD(P)H-quinone oxidoreductase subunit 5, chloroplastic (AHRD V3.3 *** J7H711_CAPAN)
Solyc00g500228.1	hyper	promoter	12.5TvsFHT	CHG	FALSE	Ribosomal protein L2 (AHRD V3.3 *** A0A290WL33_SOLLC)
Solyc00g500233.1	hyper/hypo	exon/intron/promoter	12.5TvsFHT/20TvsFHT/5MvsFHM/5Tvs5M/5TvsFHT/FHTvsFHM	CpG/CHG/CHH	FALSE	Unknown protein
Solyc00g500234.1	hyper/hypo	exon/intron/promoter	12.5TvsFHT/20TvsFHT/5MvsFHM/FHTvsFHM	CpG/CHG	FALSE	Unknown protein
Solyc00g500235.1	hyper/hypo	exon/intron	12.5TvsFHT/FHTvsFHM	CpG/CHH	FALSE	Unknown protein
Solyc00g500236.1	hyper/hypo	exon/intron/promoter	12.5TvsFHT/5MvsFHM/5Tvs5M/5TvsFHT/FHTvsFHM	CpG/CHG/CHH	FALSE	MP domain-containing protein (AHRD V3.3 *-* A0A1Q3BUD1_CEPFO)
Solyc00g500244.1	hypo	promoter	5MvsFHM/FHTvsFHM	CpG/CHG	FALSE	Cytochrome c oxidase subunit 2 (AHRD V3.3 *** A0A2G2X686_CAPBA)
Solyc00g500245.1	hypo	promoter	12.5TvsFHT	CpG	FALSE	Ribosomal protein S3 (AHRD V3.3 *** A0A290WKX3_SOLLC)
Solyc00g500246.1	hyper/hypo	exon/intron/promoter	12.5TvsFHT/20TvsFHT/5Tvs5M/5TvsFHT	CpG/CHG	FALSE	Unknown protein
Solyc00g500255.1	hypo	promoter	5MvsFHM	CHG	FALSE	RNA-dependent RNA polymerase (AHRD V3.3 *-* A0A2Z6JIR4_9VIRU)
Solyc00g500259.1	hyper/hypo	exon/intron	12.5TvsFHT/20TvsFHT/5MvsFHM/5Tvs5M/FHTvsFHM	CpG/CHG/CHH	FALSE	Unknown protein
Solyc00g500264.1	hyper/hypo	exon/intron/promoter	12.5TvsFHT/20TvsFHT/5MvsFHM/5Tvs5M/5TvsFHT/FHTvsFHM	CpG/CHG/CHH	FALSE	Unknown protein
Solyc00g500265.1	hyper	exon/intron	12.5TvsFHT/5MvsFHM/5TvsFHT/FHTvsFHM	CpG/CHG/CHH	FALSE	Unknown protein
Solyc00g500266.1	hyper/hypo	exon/intron	12.5TvsFHT/20TvsFHT/5MvsFHM/5Tvs5M/5TvsFHT/FHTvsFHM	CpG/CHG/CHH	FALSE	Unknown protein
Solyc00g500267.1	hyper	exon/intron	5MvsFHM	CpG	FALSE	Unknown protein
Solyc00g500268.1	hypo	exon/intron/promoter	12.5TvsFHT/FHTvsFHM	CpG/CHG	FALSE	Unknown protein
Solyc00g500270.1	hyper/hypo	exon/intron/promoter	12.5TvsFHT/20TvsFHT/5MvsFHM/5TvsFHT/FHTvsFHM	CpG/CHG	FALSE	Unknown protein
Solyc00g500280.1	hyper/hypo	promoter	12.5TvsFHT/5MvsFHM/FHTvsFHM	CpG/CHG	FALSE	NAD(P)H-quinone oxidoreductase subunit H, chloroplastic (AHRD V3.3 *** A0A1S5SJX5_ORYVI)
Solyc00g500281.1	hyper/hypo	exon/intron	12.5TvsFHT/20TvsFHT/5Tvs5M/5TvsFHT/FHTvsFHM	CpG/CHG	FALSE	Retrovirus-related Pol polyprotein from transposon TNT 1-94 (AHRD V3.3 *-* A0A2I0X5W4_9ASPA)
Solyc00g500282.1	hyper/hypo	exon/intron/promoter	12.5TvsFHT/20TvsFHT/5MvsFHM/5Tvs5M/5TvsFHT/FHTvsFHM	CpG/CHG	FALSE	Unknown protein
Solyc00g500283.1	hyper/hypo	exon/intron/promoter	12.5TvsFHT/20TvsFHT/5MvsFHM/5Tvs5M/5TvsFHT/FHTvsFHM	CpG/CHG	FALSE	Unknown protein
Solyc00g500288.1	hyper/hypo	exon/intron/promoter	12.5TvsFHT/5Tvs5M/5TvsFHT/FHTvsFHM	CpG/CHG/CHH	FALSE	Unknown protein
Solyc00g500289.1	hyper/hypo	exon/intron/promoter	12.5TvsFHT/5MvsFHM/5Tvs5M/5TvsFHT/FHTvsFHM	CHG/CHH	FALSE	Unknown protein
Solyc00g500294.1	hypo	promoter	FHTvsFHM	CpG	FALSE	Unknown protein
Solyc00g500296.1	hyper	promoter	5Tvs5M/5TvsFHT	CpG	FALSE	Photosystem II protein D1 (AHRD V3.3 *** A0A1U8QBZ9_CAPAN)
Solyc00g500302.1	hyper	promoter	20TvsFHT	CHH	FALSE	ATPase subunit 4 (AHRD V3.3 *** A0A0C5B288_HYONI)
Solyc00g500305.1	hyper/hypo	exon/intron/promoter	12.5TvsFHT/20TvsFHT/5MvsFHM/5Tvs5M/5TvsFHT/FHTvsFHM	CpG/CHG/CHH	FALSE	Unknown protein
Solyc00g500306.1	hyper/hypo	exon/intron/promoter	12.5TvsFHT/20TvsFHT/5MvsFHM/5Tvs5M/5TvsFHT/FHTvsFHM	CpG/CHG/CHH	FALSE	Unknown protein
Solyc00g500307.1	hyper/hypo	promoter	12.5TvsFHT/20TvsFHT	CpG/CHG	FALSE	Unknown protein
Solyc00g500319.1	hyper/hypo	promoter	20TvsFHT/FHTvsFHM	CpG	FALSE	DNA-directed RNA polymerase subunit beta'' (AHRD V3.3 *** A0A1U8QCC7_CAPAN)
Solyc00g500331.1	hyper	promoter	12.5TvsFHT/20TvsFHT	CpG/CHG	FALSE	Photosystem II reaction center protein K (AHRD V3.3 *** A0A1U8QD48_CAPAN)
Solyc00g500332.1	hyper	promoter	FHTvsFHM	CpG	FALSE	ATP synthase subunit alpha, chloroplastic (AHRD V3.3 *** I6N942_DATST)
Solyc00g500356.1	hyper/hypo	exon/intron/promoter	12.5TvsFHT/20TvsFHT/5MvsFHM/5Tvs5M/5TvsFHT/FHTvsFHM	CpG/CHG	FALSE	Unknown protein
Solyc00g500357.1	hyper/hypo	exon/intron	5MvsFHM/5Tvs5M/FHTvsFHM	CpG/CHG	FALSE	Transport membrane protein (AHRD V3.3 *** A0A0C5ARU2_HYONI)
Solyc00g500365.1	hyper/hypo	exon/intron	12.5TvsFHT/5MvsFHM/5Tvs5M/FHTvsFHM	CpG/CHG	FALSE	Unknown protein
Solyc00g500366.1	hyper/hypo	exon/intron/promoter	12.5TvsFHT/20TvsFHT/5MvsFHM/5Tvs5M/5TvsFHT/FHTvsFHM	CpG/CHG	FALSE	Unknown protein
Solyc00g500367.1	hyper/hypo	exon/intron/promoter	12.5TvsFHT/20TvsFHT/5MvsFHM/5Tvs5M/5TvsFHT/FHTvsFHM	CpG/CHG	FALSE	Unknown protein
Solyc00g500368.1	hyper	promoter	12.5TvsFHT	CpG/CHG/CHH	FALSE	Unknown protein
Solyc00g500370.1	hyper	promoter	12.5TvsFHT	CHG	FALSE	Unknown protein
Solyc00g500371.1	hypo	promoter	12.5TvsFHT	CpG	FALSE	Unknown protein
Solyc00g500372.1	hyper	promoter	5Tvs5M/5TvsFHT	CpG/CHG	FALSE	Unknown protein
Solyc00g500374.1	hyper	promoter	12.5TvsFHT	CpG	FALSE	Unknown protein
Solyc00g500375.1	hyper/hypo	exon/intron	20TvsFHT/5TvsFHT/FHTvsFHM	CpG/CHG	FALSE	Unknown protein
Solyc00g500376.1	hyper/hypo	exon/intron/promoter	5TvsFHT/FHTvsFHM	CpG/CHG	FALSE	Unknown protein
Solyc00g500377.1	hyper	exon/intron/promoter	20TvsFHT/5MvsFHM/5Tvs5M	CHG/CHH	FALSE	Unknown protein
Solyc00g500380.1	hyper	exon/intron/promoter	12.5TvsFHT/5Tvs5M/FHTvsFHM	CpG/CHG/CHH	FALSE	Unknown protein
Solyc00g500381.1	hypo	exon/intron	5Tvs5M	CHH	FALSE	Unknown protein
Solyc00g500383.1	hyper	promoter	12.5TvsFHT/5Tvs5M/5TvsFHT	CpG/CHG/CHH	FALSE	Unknown protein
Solyc00g500384.1	hyper	exon/intron	5Tvs5M	CpG	FALSE	Unknown protein
Solyc00g500385.1	hyper/hypo	exon/intron	12.5TvsFHT/20TvsFHT/5TvsFHT	CpG/CHG	FALSE	Unknown protein
Solyc00g500386.1	hyper/hypo	exon/intron/promoter	12.5TvsFHT/20TvsFHT/5MvsFHM/5Tvs5M/5TvsFHT/FHTvsFHM	CpG/CHG	FALSE	Unknown protein
Solyc00g500387.1	hyper	exon/intron/promoter	20TvsFHT/5TvsFHT	CpG/CHG	FALSE	Unknown protein
Solyc00g500388.1	hyper	promoter	12.5TvsFHT/20TvsFHT/5Tvs5M/5TvsFHT	CHG/CHH	FALSE	Unknown protein
Solyc00g500390.1	hyper/hypo	promoter	20TvsFHT/5Tvs5M/5TvsFHT	CHG/CHH	FALSE	zinc finger CCCH domain-containing protein 24 (AHRD V3.3 --* XP_022001075.1)
Solyc00g500391.1	hyper	promoter	5Tvs5M/5TvsFHT	CHG	FALSE	Unknown protein
Solyc00g500393.1	hyper	promoter	12.5TvsFHT	CHG/CHH	FALSE	Unknown protein
Solyc00g500397.1	hyper/hypo	exon/intron/promoter	12.5TvsFHT/20TvsFHT/5MvsFHM/5Tvs5M/5TvsFHT/FHTvsFHM	CHG/CHH	FALSE	Unknown protein
Solyc00g500398.1	hyper/hypo	exon/intron/promoter	12.5TvsFHT/20TvsFHT/5MvsFHM/FHTvsFHM	CpG/CHH	FALSE	Unknown protein
Solyc00g500399.1	hyper	exon/intron/promoter	12.5TvsFHT/20TvsFHT/5MvsFHM/5Tvs5M/5TvsFHT/FHTvsFHM	CHG/CHH	FALSE	Unknown protein
Solyc00g500400.1	hyper	promoter	12.5TvsFHT/5MvsFHM	CHG/CHH	FALSE	Unknown protein
Solyc00g500401.1	hyper/hypo	promoter	20TvsFHT/5Tvs5M/5TvsFHT/FHTvsFHM	CHG	FALSE	Unknown protein
Solyc00g500402.1	hyper	promoter	5MvsFHM/FHTvsFHM	CHG/CHH	FALSE	Unknown protein
Solyc00g500404.1	hyper/hypo	exon/intron/promoter	12.5TvsFHT/5MvsFHM/5TvsFHT/FHTvsFHM	CpG/CHG/CHH	FALSE	Unknown protein
Solyc00g500408.1	hyper	exon/intron	5MvsFHM	CHH	FALSE	Unknown protein
Solyc00g500409.1	hyper/hypo	promoter	5MvsFHM/FHTvsFHM	CpG/CHG	FALSE	Unknown protein
Solyc01g004002.1	hyper	exon/intron	5Tvs5M/FHTvsFHM	CpG/CHH	FALSE	Unknown protein
Solyc01g004004.1	hyper	exon/intron	5Tvs5M	CHG	FALSE	Unknown protein
Solyc01g004006.1	hyper/hypo	exon/intron/promoter	5TvsFHT/FHTvsFHM	CpG/CHG	FALSE	Unknown protein
Solyc01g008390.3	hyper/hypo	promoter	20TvsFHT/FHTvsFHM	CpG	TRUE	Hcr9-OR2C (AHRD V3.3 *** Q4VSU3_SOLPI)
Solyc01g008400.3	hyper/hypo	exon/intron	12.5TvsFHT/5MvsFHM/FHTvsFHM	CHG/CHH	TRUE	Unknown protein
Solyc01g008410.3	hypo	exon/intron	12.5TvsFHT	CHG	TRUE	Hcr9-OR2C (AHRD V3.3 *** Q4VSU3_SOLPI)
Solyc01g008475.1	hyper	promoter	12.5TvsFHT	CpG/CHG	FALSE	Unknown protein
Solyc01g008477.1	hyper	promoter	5Tvs5M/5TvsFHT	CHG	FALSE	Unknown protein
Solyc01g008479.1	hyper	promoter	12.5TvsFHT/20TvsFHT	CHG	FALSE	Unknown protein
Solyc01g009305.1	hyper	promoter	20TvsFHT	CHH	FALSE	Unknown protein
Solyc01g011480.1	hyper	promoter	12.5TvsFHT	CHG	TRUE	Photosystem II CP43 reaction center protein (AHRD V3.3 *-* A0A2G2VUH1_CAPBA)
Solyc01g013980.1	hypo	promoter	20TvsFHT	CHG	TRUE	Vacuolar protein-sorting-associated protein 33-like protein (AHRD V3.3 *-* A0A2G3CIT9_CAPCH)
Solyc01g013985.1	hyper	promoter	12.5TvsFHT/5TvsFHT	CpG/CHH	FALSE	Unknown protein
Solyc01g013990.1	hypo	promoter	20TvsFHT	CpG	TRUE	Unknown protein
Solyc01g017060.2	hyper	promoter	12.5TvsFHT/5MvsFHM/FHTvsFHM	CpG/CHG	TRUE	Protein Ycf2 (AHRD V3.3 *-* A0A167NIB9_9SOLA)
Solyc01g017080.2	hyper/hypo	promoter	20TvsFHT/5MvsFHM/5Tvs5M/5TvsFHT/FHTvsFHM	CpG/CHG	TRUE	Protein Ycf2 (AHRD V3.3 *-* A0A2G2XPU4_CAPBA)
Solyc01g017085.1	hyper	promoter	12.5TvsFHT/5Tvs5M/5TvsFHT	CpG/CHG	FALSE	30S ribosomal protein S18, chloroplastic (AHRD V3.3 *** A0A1U8QD82_CAPAN)
Solyc01g017110.2	hyper/hypo	promoter	5MvsFHM/5Tvs5M/5TvsFHT	CpG	TRUE	Protein Ycf2 (AHRD V3.3 *-* A0A251UU76_HELAN)
Solyc01g017120.1	hyper/hypo	promoter	12.5TvsFHT/5MvsFHM/5Tvs5M/5TvsFHT	CpG	TRUE	Protein Ycf2 (AHRD V3.3 *-* A0A2G3BUH1_CAPCH)
Solyc01g017130.1	hypo	promoter	5MvsFHM	CpG/CHG	TRUE	Protein Ycf2 (AHRD V3.3 *-* A0A167NIB9_9SOLA)
Solyc01g017140.1	hypo	promoter	5MvsFHM	CpG	TRUE	Protein Ycf2 (AHRD V3.3 *-* A0A0F7BHY0_9SOLA)
Solyc01g017170.1	hyper	promoter	12.5TvsFHT	CpG	TRUE	NAD(P)H-quinone oxidoreductase subunit 2, chloroplastic (AHRD V3.3 *-* A0A2P1N7K1_9LAMI)
Solyc01g017180.3	hyper	promoter	5MvsFHM/FHTvsFHM	CpG/CHG	TRUE	NAD(P)H-quinone oxidoreductase subunit 2, chloroplastic (AHRD V3.3 *-* A0A0U5ELY8_IONAC)
Solyc01g017200.2	hyper/hypo	promoter	5MvsFHM/5Tvs5M/FHTvsFHM	CpG	TRUE	Acetyl-coenzyme A carboxylase carboxyl transferase subunit beta, chloroplastic (AHRD V3.3 *-* ACCD_SOLLC)
Solyc01g017210.1	hyper/hypo	promoter	12.5TvsFHT/5Tvs5M/5TvsFHT/FHTvsFHM	CpG	TRUE	NAD(P)H-quinone oxidoreductase subunit 3, chloroplastic (AHRD V3.3 *** A0A1L5JAF5_CHLPO)
Solyc01g017240.1	hyper/hypo	promoter	12.5TvsFHT/5MvsFHM/5Tvs5M/5TvsFHT/FHTvsFHM	CpG/CHG/CHH	TRUE	Protein TIC 214 (AHRD V3.3 *-* J7H3X3_CAPAN)
Solyc01g017260.1	hyper	promoter	5Tvs5M/FHTvsFHM	CpG/CHG	TRUE	NAD(P)H-quinone oxidoreductase subunit 2, chloroplastic (AHRD V3.3 *-* A0A125RTJ3_9ASTR)
Solyc01g017280.1	hyper	promoter	12.5TvsFHT/5MvsFHM/5TvsFHT/FHTvsFHM	CpG/CHG	TRUE	Protein Ycf2 (AHRD V3.3 *-* A0A2K9RIX1_GALTE)
Solyc01g017300.2	hyper	promoter	12.5TvsFHT	CHG	FALSE	Photosystem I P700 chlorophyll a apoprotein A1 (AHRD V3.3 *-* W6CLH8_9LILI)
Solyc01g017320.1	hypo	promoter	12.5TvsFHT	CpG/CHG	FALSE	Photosystem I P700 chlorophyll a apoprotein A1 (AHRD V3.3 *-* A0A1S6KJ48_POLSI)
Solyc01g017330.3	hyper	promoter	5TvsFHT	CHG	TRUE	Photosystem I P700 chlorophyll a apoprotein A1 (AHRD V3.3 *-* A0A059P402_9GENT)
Solyc01g017360.3	hyper	promoter	5Tvs5M/5TvsFHT/FHTvsFHM	CpG/CHG	TRUE	DNA-directed RNA polymerase subunit beta (AHRD V3.3 *-* A0A1U8QD58_CAPAN)
Solyc01g017370.2	hyper/hypo	promoter	12.5TvsFHT/5MvsFHM/5TvsFHT/FHTvsFHM	CpG/CHG	TRUE	DNA-directed RNA polymerase subunit beta' (AHRD V3.3 *-* F6I9L3_9LAMI)
Solyc01g017420.1	hyper	promoter	12.5TvsFHT	CpG/CHG	FALSE	DNA-directed RNA polymerase subunit beta'' (AHRD V3.3 *-* A0A2G2ZTM2_CAPAN)
Solyc01g017430.1	hyper	promoter	12.5TvsFHT/5MvsFHM/FHTvsFHM	CpG/CHG	FALSE	Cytochrome b6-f complex subunit 4 (AHRD V3.3 *** A0A2G2XBM1_CAPBA)
Solyc01g017440.1	hyper/hypo	promoter	12.5TvsFHT/FHTvsFHM	CpG	TRUE	DNA-directed RNA polymerase subunit alpha (AHRD V3.3 *** A0A1U8QD90_CAPAN)
Solyc01g017450.1	hyper	promoter	12.5TvsFHT	CpG/CHG	FALSE	30S ribosomal protein S11, chloroplastic (AHRD V3.3 *** A0A2S1H791_9ROSA)
Solyc01g017460.3	hypo	promoter	12.5TvsFHT	CpG	TRUE	DNA-directed RNA polymerase subunit beta' (AHRD V3.3 *-* A0A2D3C2T2_9LAMI)
Solyc01g017470.3	hyper/hypo	promoter	5MvsFHM/FHTvsFHM	CpG/CHG	TRUE	DNA-directed RNA polymerase subunit beta' (AHRD V3.3 *-* A0A1U8QCC2_CAPAN)
Solyc01g017480.1	hyper/hypo	promoter	12.5TvsFHT/FHTvsFHM	CpG/CHG	TRUE	Protein TIC 214 (AHRD V3.3 *-* J7H3X3_CAPAN)
Solyc01g017510.1	hyper/hypo	exon/intron/promoter	5MvsFHM/5Tvs5M/FHTvsFHM	CpG/CHG/CHH	TRUE	DNA-directed RNA polymerase subunit beta'' (AHRD V3.3 *-* A0A2P1M6S4_9LAMI)
Solyc01g017520.1	hyper	promoter	5MvsFHM/5Tvs5M/5TvsFHT/FHTvsFHM	CpG/CHG	FALSE	ATP synthase subunit a, chloroplastic (AHRD V3.3 *** A0A2G2ZQB4_CAPAN)
Solyc01g017740.2	hyper	promoter	5MvsFHM	CHG	TRUE	Cytochrome b6 (AHRD V3.3 *-* A0A1U8QCH4_CAPAN)
Solyc01g020450.1	hyper	promoter	12.5TvsFHT	CpG/CHH	TRUE	Unknown protein
Solyc01g020510.1	hyper	promoter	12.5TvsFHT/5MvsFHM	CpG/CHG	TRUE	Protein Ycf2 (AHRD V3.3 *-* A0A2G2Z199_CAPAN)
Solyc01g022785.1	hyper/hypo	exon/intron/promoter	12.5TvsFHT/20TvsFHT/5MvsFHM/5Tvs5M/5TvsFHT/FHTvsFHM	CpG/CHG/CHH	FALSE	Unknown protein
Solyc01g028807.1	hypo	exon/intron	12.5TvsFHT	CpG/CHG	FALSE	Unknown protein
Solyc01g028980.1	hyper/hypo	exon/intron	12.5TvsFHT/5MvsFHM/5Tvs5M/FHTvsFHM	CpG/CHG	TRUE	Unknown protein
Solyc01g034213.1	hyper/hypo	exon/intron/promoter	12.5TvsFHT/20TvsFHT/5MvsFHM/FHTvsFHM	CpG/CHG/CHH	FALSE	Unknown protein
Solyc01g038231.1	hyper/hypo	exon/intron/promoter	12.5TvsFHT/20TvsFHT/5MvsFHM/5Tvs5M/5TvsFHT/FHTvsFHM	CpG/CHG/CHH	FALSE	Unknown protein
Solyc01g038232.1	hyper/hypo	exon/intron/promoter	12.5TvsFHT/20TvsFHT/5MvsFHM/5Tvs5M/5TvsFHT/FHTvsFHM	CpG/CHG/CHH	FALSE	Unknown protein
Solyc01g038234.1	hyper/hypo	exon/intron/promoter	20TvsFHT/5MvsFHM/FHTvsFHM	CpG/CHG	FALSE	Unknown protein
Solyc01g038236.1	hyper/hypo	exon/intron/promoter	12.5TvsFHT/20TvsFHT/5MvsFHM/5Tvs5M/5TvsFHT/FHTvsFHM	CpG/CHG	FALSE	Unknown protein
Solyc01g038238.1	hyper/hypo	exon/intron/promoter	12.5TvsFHT/20TvsFHT/5MvsFHM	CpG/CHG/CHH	FALSE	Unknown protein
Solyc01g056640.1	hyper	promoter	12.5TvsFHT	CHH	TRUE	Unknown protein
Solyc01g058200.3	hypo	promoter	FHTvsFHM	CpG	TRUE	Unknown protein
Solyc01g058597.1	hyper	promoter	12.5TvsFHT	CpG	FALSE	Prefoldin subunit 3 (AHRD V3.3 *-* A0A2G2ZJK0_CAPAN)
Solyc01g060090.1	hyper/hypo	exon/intron	12.5TvsFHT/5MvsFHM	CpG/CHG	FALSE	serine/threonine-protein phosphatase 4 regulatory subunit 3-like (AHRD V3.3 *-* A0A2I4F1X2_9ROSI)
Solyc01g073660.3	hypo	exon/intron	12.5TvsFHT	CpG	TRUE	Major facilitator superfamily protein (AHRD V3.3 *** A0A2U1LP11_ARTAN),Pfam:PF13347
Solyc01g073670.3	hypo	exon/intron	12.5TvsFHT/20TvsFHT/FHTvsFHM	CpG/CHH	TRUE	Major facilitator superfamily protein (AHRD V3.3 *** A0A2U1LP11_ARTAN),Pfam:PF13347
Solyc01g073690.2	hyper	promoter	12.5TvsFHT	CpG	TRUE	V-type proton ATPase subunit D (AHRD V3.3 *** A0A2G2WYU9_CAPBA)
Solyc01g098070.1	hyper/hypo	promoter	12.5TvsFHT/5MvsFHM/FHTvsFHM	CpG/CHH	TRUE	Agamous-like MADS-box protein AGL21 (AHRD V3.3 *** A0A2G2W7Q0_CAPBA)
Solyc01g106220.4	hyper/hypo	exon/intron/promoter	20TvsFHT/5MvsFHM/5Tvs5M/5TvsFHT	CpG/CHG/CHH	TRUE	DNA polymerase V (AHRD V3.3 *** A0A2I4F5F3_9ROSI)
Solyc01g106250.4	hyper/hypo	exon/intron/promoter	12.5TvsFHT/20TvsFHT/5MvsFHM/5Tvs5M/5TvsFHT/FHTvsFHM	CpG/CHG/CHH	TRUE	B3 domain-containing protein (AHRD V3.3 *-* A0A1Q3CKL9_CEPFO)
Solyc01g106260.3	hyper/hypo	promoter	12.5TvsFHT/20TvsFHT/5MvsFHM/FHTvsFHM	CHH	TRUE	Heat shock protein 70 kDa (AHRD V3.3 *** A0A2K3MZA1_TRIPR)
Solyc01g111020.3	hyper/hypo	promoter	12.5TvsFHT/20TvsFHT/5Tvs5M	CHH	TRUE	Pentatricopeptide repeat-containing protein MRL1, chloroplastic (AHRD V3.3 *** A0A2G2W9F4_CAPBA)
Solyc01g111050.4	hyper	exon/intron/promoter	12.5TvsFHT/20TvsFHT	CpG/CHH	TRUE	COBRA-like protein (AHRD V3.3 *** K4B3W8_SOLLC)
Solyc01g150103.1	hyper/hypo	promoter	20TvsFHT/5Tvs5M/5TvsFHT/FHTvsFHM	CpG/CHG	FALSE	Unknown protein
Solyc01g150105.1	hyper/hypo	promoter	12.5TvsFHT/5Tvs5M/5TvsFHT	CpG	FALSE	Unknown protein
Solyc01g150106.1	hyper/hypo	promoter	5Tvs5M/5TvsFHT/FHTvsFHM	CpG/CHG/CHH	FALSE	Unknown protein
Solyc01g150107.1	hyper	promoter	5Tvs5M	CpG/CHG	FALSE	Unknown protein
Solyc02g004000.1	hyper	exon/intron	12.5TvsFHT/5MvsFHM/FHTvsFHM	CpG/CHG	FALSE	Regulator of rDNA transcription protein 15 (AHRD V3.3 *-* A0A2G2V0S9_CAPBA)
Solyc02g011760.1	hyper	promoter	FHTvsFHM	CpG/CHG	FALSE	Photosystem I iron-sulfur center (AHRD V3.3 *-* A0A141SC60_9ERIC)
Solyc02g011770.1	hyper	promoter	FHTvsFHM	CpG/CHG	TRUE	NAD(P)H-quinone oxidoreductase subunit 6, chloroplastic (AHRD V3.3 *** A0A2G3BMB3_CAPCH)
Solyc02g011790.2	hyper	promoter	20TvsFHT/5MvsFHM	CHG	TRUE	NAD(P)H-quinone oxidoreductase subunit 1, chloroplastic (AHRD V3.3 *-* A0A2G2Z7P0_CAPAN)
Solyc02g011800.1	hyper	promoter	FHTvsFHM	CHG	TRUE	NAD(P)H-quinone oxidoreductase subunit 1, chloroplastic (AHRD V3.3 *** A0A2G2XWW7_CAPAN)
Solyc02g011820.3	hyper/hypo	promoter	20TvsFHT/5MvsFHM/FHTvsFHM	CpG/CHG	TRUE	Protein TIC 214 (AHRD V3.3 *-* I6N9B5_DATST)
Solyc02g011845.1	hypo	promoter	FHTvsFHM	CpG	TRUE	Protein TIC 214 (AHRD V3.3 *-* TI214_SOLTU)
Solyc02g011850.3	hypo	promoter	12.5TvsFHT	CpG	TRUE	Protein TIC 214 (AHRD V3.3 *-* TI214_SOLTU)
Solyc02g011900.1	hyper	promoter	FHTvsFHM	CHG	TRUE	NAD(P)H-quinone oxidoreductase subunit 2, chloroplastic (AHRD V3.3 *-* A0A125RTJ3_9ASTR)
Solyc02g011910.1	hyper/hypo	exon/intron/promoter	12.5TvsFHT/5Tvs5M/5TvsFHT/FHTvsFHM	CpG/CHG	TRUE	NAD(P)H-quinone oxidoreductase subunit 2, chloroplastic (AHRD V3.3 *-* A0A2Z5UDE9_9ASPA)
Solyc02g011920.2	hyper	exon/intron	12.5TvsFHT	CpG/CHG	TRUE	Protein Ycf2 (AHRD V3.3 *-* A0A0U1ZJJ5_9SOLN)
Solyc02g011940.3	hyper/hypo	promoter	12.5TvsFHT/FHTvsFHM	CpG	TRUE	Protein Ycf2 (AHRD V3.3 *-* A0A0F7BHY0_9SOLA)
Solyc02g011950.1	hyper	promoter	12.5TvsFHT/FHTvsFHM	CpG	FALSE	Protein Ycf2 (AHRD V3.3 *-* A0A172MBP1_9SOLA)
Solyc02g011990.1	hyper/hypo	exon/intron/promoter	12.5TvsFHT/5MvsFHM/5Tvs5M/FHTvsFHM	CpG/CHG	TRUE	Photosystem II protein D1 (AHRD V3.3 *** A0A1U8QBZ9_CAPAN)
Solyc02g011995.1	hyper/hypo	promoter	12.5TvsFHT/5MvsFHM/5Tvs5M/5TvsFHT/FHTvsFHM	CpG/CHG	FALSE	30S ribosomal protein S16, chloroplastic (AHRD V3.3 *-* J7H6Q0_CAPAN)
Solyc02g012000.1	hyper/hypo	promoter	20TvsFHT/5TvsFHT/FHTvsFHM	CpG/CHG	TRUE	ATP synthase subunit alpha, chloroplastic (AHRD V3.3 *-* A0A0G2R8I1_MESCR)
Solyc02g014780.1	hyper/hypo	promoter	12.5TvsFHT/20TvsFHT	CpG/CHG	TRUE	Protein Ycf2 (AHRD V3.3 *-* A0A2G3AK65_CAPAN)
Solyc02g014790.1	hyper	promoter	5MvsFHM/FHTvsFHM	CpG/CHG	TRUE	Protein Ycf2 (AHRD V3.3 *-* A0A167NIB9_9SOLA)
Solyc02g014800.2	hyper	promoter	12.5TvsFHT/FHTvsFHM	CpG/CHG	TRUE	Protein Ycf2 (AHRD V3.3 *-* A0A2G2XBS0_CAPBA)
Solyc02g014871.1	hyper/hypo	exon/intron/promoter	12.5TvsFHT/5MvsFHM/5TvsFHT/FHTvsFHM	CpG/CHG/CHH	FALSE	Unknown protein
Solyc02g014872.1	hyper/hypo	promoter	12.5TvsFHT/20TvsFHT/5TvsFHT	CpG/CHH	FALSE	Unknown protein
Solyc02g014876.1	hyper/hypo	exon/intron	5MvsFHM/FHTvsFHM	CpG/CHG	FALSE	Unknown protein
Solyc02g014878.1	hyper	promoter	FHTvsFHM	CHH	FALSE	Unknown protein
Solyc02g021167.1	hyper/hypo	promoter	12.5TvsFHT	CHG/CHH	FALSE	Unknown protein
Solyc02g021190.1	hypo	promoter	12.5TvsFHT	CHH	TRUE	G-type lectin S-receptor-like serine/threonine-protein kinase (AHRD V3.3 *-* A0A2G3D2T3_CAPCH)
Solyc02g021365.1	hyper	promoter	12.5TvsFHT	CHG	FALSE	Cytochrome c oxidase subunit 2 (AHRD V3.3 *-* A0A2G3D2T0_CAPCH)
Solyc02g032810.1	hyper	promoter	5MvsFHM	CpG	TRUE	Acetyl-coenzyme A carboxylase carboxyl transferase subunit beta, chloroplastic (AHRD V3.3 *-* ACCD_SOLTU)
Solyc02g049090.1	hyper	promoter	12.5TvsFHT/5MvsFHM/5TvsFHT/FHTvsFHM	CpG/CHG/CHH	TRUE	Unknown protein
Solyc02g049100.1	hyper	promoter	5MvsFHM/5Tvs5M/5TvsFHT	CHG/CHH	TRUE	Unknown protein
Solyc02g060560.1	hyper	exon/intron	12.5TvsFHT	CpG	FALSE	Unknown protein
Solyc02g060595.1	hyper/hypo	promoter	20TvsFHT/FHTvsFHM	CHG/CHH	TRUE	ubiquitin domain-containing protein DSK2b-like (AHRD V3.3 *-* XP_025884879.1)
Solyc02g060605.1	hyper/hypo	promoter	FHTvsFHM	CpG	FALSE	Cyclin (AHRD V3.3 *** A0A200PQW1_9MAGN)
Solyc02g061670.1	hyper	promoter	12.5TvsFHT	CHG	TRUE	Ubiquitin domain-containing protein DSK2b (AHRD V3.3 *** A0A2G3D7C7_CAPCH)
Solyc02g061680.3	hyper	exon/intron	12.5TvsFHT	CHG/CHH	TRUE	Ubiquitin domain-containing protein DSK2b (AHRD V3.3 *** A0A2G3D7C7_CAPCH)
Solyc02g069055.1	hyper/hypo	exon/intron/promoter	12.5TvsFHT/20TvsFHT	CpG	FALSE	Phloem protein 2-like (AHRD V3.3 *** A0A200QPN3_9MAGN)
Solyc02g074600.4	hyper	promoter	12.5TvsFHT/20TvsFHT/5TvsFHT	CpG/CHH	FALSE	Unknown protein
Solyc02g075610.4	hyper/hypo	exon/intron/promoter	12.5TvsFHT/20TvsFHT/5Tvs5M/5TvsFHT	CpG/CHG/CHH	TRUE	Golgin candidate 6 (AHRD V3.3 *-* A0A2G2XK18_CAPBA)
Solyc02g075620.4	hyper/hypo	exon/intron/promoter	12.5TvsFHT/20TvsFHT/5MvsFHM/5Tvs5M/5TvsFHT/FHTvsFHM	CpG/CHG/CHH	TRUE	Pectinesterase (AHRD V3.3 *** A0A2G3D7Y1_CAPCH)
Solyc02g080275.1	hyper/hypo	promoter	12.5TvsFHT/20TvsFHT/FHTvsFHM	CpG/CHH	FALSE	NAD(P)H-quinone oxidoreductase subunit 1, chloroplastic (AHRD V3.3 *-* J7H3Z6_CAPAN)
Solyc02g082110.4	hypo	promoter	5TvsFHT	CpG	TRUE	Zinc finger transcription factor 18
Solyc02g084450.4	hyper/hypo	exon/intron/promoter	12.5TvsFHT/20TvsFHT	CpG/CHG	TRUE	NBS-LRR resistance protein (AHRD V3.3 *** A0A2K3NU03_TRIPR)
Solyc02g084470.1	hyper/hypo	promoter	12.5TvsFHT	CpG/CHH	TRUE	protein FAR1-RELATED SEQUENCE 5-like (AHRD V3.3 *-* A0A2I4FDV7_9ROSI)
Solyc02g084480.3	hyper/hypo	promoter	12.5TvsFHT/20TvsFHT/5MvsFHM/5TvsFHT/FHTvsFHM	CpG/CHG/CHH	TRUE	golgin candidate 6-like isoform X2 (AHRD V3.3 *-* XP_025885295.1)
Solyc02g084490.1	hyper/hypo	exon/intron/promoter	12.5TvsFHT/20TvsFHT/5TvsFHT	CpG/CHH	FALSE	Golgin candidate 6 (AHRD V3.3 *** A0A2G2XK18_CAPBA)
Solyc02g084605.1	hyper	promoter	12.5TvsFHT	CpG	FALSE	Unknown protein
Solyc02g085500.4	hyper	promoter	12.5TvsFHT	CpG	TRUE	ovate
Solyc02g087380.1	hyper	promoter	12.5TvsFHT	CpG/CHH	TRUE	Paired amphipathic helix protein Sin3-like 1 (AHRD V3.3 *-* A0A1U8G0F5_CAPAN)
Solyc02g087740.3	hyper	promoter	12.5TvsFHT	CHG	FALSE	Plant cysteine oxidase 2 (AHRD V3.3 *** A0A2G3AC71_CAPAN)
Solyc02g092280.1	hypo	promoter	FHTvsFHM	CpG	TRUE	Ribosomal protein L2 (AHRD V3.3 *-* A0A290WL33_SOLLC)
Solyc02g150102.1	hyper	exon/intron/promoter	5MvsFHM/FHTvsFHM	CpG/CHG	FALSE	50S ribosomal protein L2, chloroplastic (AHRD V3.3 *** A0A1D6YY87_9MAGN)
Solyc02g150141.1	hyper/hypo	promoter	12.5TvsFHT/FHTvsFHM	CpG/CHG/CHH	FALSE	Cytochrome c oxidase subunit 5C (AHRD V3.3 *** A0A2G3ABW9_CAPAN)
Solyc03g004003.1	hyper/hypo	promoter	12.5TvsFHT/20TvsFHT/FHTvsFHM	CHG	FALSE	Unknown protein
Solyc03g004007.1	hyper/hypo	exon/intron/promoter	12.5TvsFHT/20TvsFHT/5TvsFHT/FHTvsFHM	CpG/CHG	FALSE	Unknown protein
Solyc03g005393.1	hyper/hypo	promoter	12.5TvsFHT/5Tvs5M	CpG/CHH	FALSE	Unknown protein
Solyc03g005395.1	hyper	exon/intron	20TvsFHT/5Tvs5M/5TvsFHT	CHG/CHH	FALSE	Unknown protein
Solyc03g005397.1	hyper/hypo	exon/intron/promoter	20TvsFHT/5MvsFHM/5Tvs5M/5TvsFHT	CpG	FALSE	Unknown protein
Solyc03g006716.1	hyper/hypo	promoter	12.5TvsFHT/20TvsFHT/5Tvs5M	CpG/CHG	FALSE	Unknown protein
Solyc03g006903.1	hyper/hypo	promoter	12.5TvsFHT/5MvsFHM/5TvsFHT	CpG/CHG	FALSE	Unknown protein
Solyc03g006907.1	hyper	promoter	20TvsFHT	CHG	FALSE	Unknown protein
Solyc03g013600.1	hyper	promoter	5MvsFHM	CHG	TRUE	NAD(P)H-quinone oxidoreductase subunit 6, chloroplastic (AHRD V3.3 *** A0A1U8QDA9_CAPAN)
Solyc03g013610.1	hyper	promoter	FHTvsFHM	CpG/CHG/CHH	TRUE	50S ribosomal protein L32, chloroplastic (AHRD V3.3 *** RK32_SOLTU)
Solyc03g013615.1	hyper	promoter	12.5TvsFHT/5MvsFHM	CpG/CHG	TRUE	NAD(P)H-quinone oxidoreductase subunit I, chloroplastic (AHRD V3.3 *** I6N9B1_DATST)
Solyc03g020090.1	hyper	promoter	FHTvsFHM	CHG	TRUE	Protein Ycf2 (AHRD V3.3 *-* A0A1S5S0A7_9APIA)
Solyc03g020100.2	hyper/hypo	promoter	12.5TvsFHT/5MvsFHM/FHTvsFHM	CpG/CHG	TRUE	ycf2 (chloroplast) (AHRD V3.3 --* YP_009354355.1)
Solyc03g025630.3	hypo	promoter	20TvsFHT	CHH	TRUE	Tripeptidyl-peptidase 2 (AHRD V3.3 *-* A0A2G3CWH4_CAPCH)
Solyc03g026411.1	hyper/hypo	exon/intron/promoter	12.5TvsFHT/20TvsFHT/5MvsFHM/5Tvs5M/5TvsFHT/FHTvsFHM	CpG/CHG/CHH	FALSE	Unknown protein
Solyc03g026412.1	hyper/hypo	promoter	12.5TvsFHT/FHTvsFHM	CpG/CHG	FALSE	Unknown protein
Solyc03g026414.1	hyper/hypo	exon/intron	12.5TvsFHT/20TvsFHT/5Tvs5M/5TvsFHT/FHTvsFHM	CpG/CHG	FALSE	Unknown protein
Solyc03g026418.1	hyper/hypo	exon/intron/promoter	12.5TvsFHT/20TvsFHT/5MvsFHM/5TvsFHT/FHTvsFHM	CpG/CHG	FALSE	Unknown protein
Solyc03g032160.3	hyper	promoter	FHTvsFHM	CHH	TRUE	Ubiquitin domain-containing protein DSK2b (AHRD V3.3 *** A0A2G2ZM95_CAPAN)
Solyc03g033295.1	hyper/hypo	exon/intron	20TvsFHT/FHTvsFHM	CHG	FALSE	Unknown protein
Solyc03g043970.3	hyper/hypo	promoter	5MvsFHM/5Tvs5M	CHG/CHH	TRUE	Arabinanase/levansucrase/invertase (AHRD V3.3 *-* AT5G67540.1)
Solyc03g046591.1	hyper/hypo	exon/intron	12.5TvsFHT/20TvsFHT/5MvsFHM/5Tvs5M/5TvsFHT/FHTvsFHM	CpG/CHG/CHH	FALSE	Unknown protein
Solyc03g046592.1	hyper/hypo	exon/intron/promoter	12.5TvsFHT/20TvsFHT/5MvsFHM/5TvsFHT/FHTvsFHM	CpG/CHG/CHH	TRUE	Unknown protein
Solyc03g046593.1	hyper/hypo	exon/intron/promoter	12.5TvsFHT/20TvsFHT/5MvsFHM/5Tvs5M/5TvsFHT/FHTvsFHM	CpG/CHG/CHH	FALSE	Unknown protein
Solyc03g058300.1	hyper/hypo	promoter	12.5TvsFHT/FHTvsFHM	CpG/CHG	TRUE	Calcium-binding mitochondrial carrier protein SCaMC-1-like (AHRD V3.3 *-* A0A2K3PR43_TRIPR)
Solyc03g058305.1	hyper	promoter	12.5TvsFHT	CpG	TRUE	Unknown protein
Solyc03g058440.1	hyper	exon/intron	20TvsFHT	CHH	TRUE	transmembrane protein (AHRD V3.3 *-* AT2G41200.1)
Solyc03g061560.3	hypo	promoter	12.5TvsFHT	CpG/CHG/CHH	TRUE	NADH dehydrogenase subunit 9 (AHRD V3.3 *** A0A0C5BKN3_9SOLA)
Solyc03g061653.1	hyper	exon/intron/promoter	20TvsFHT/5MvsFHM/5Tvs5M/FHTvsFHM	CHG	FALSE	Unknown protein
Solyc03g061657.1	hyper	promoter	5MvsFHM/FHTvsFHM	CHG	FALSE	Unknown protein
Solyc03g062780.1	hyper	promoter	12.5TvsFHT	CpG	TRUE	30S ribosomal protein S7, chloroplastic (AHRD V3.3 --* RR7_ATRBE)
Solyc03g063070.1	hypo	promoter	5MvsFHM	CpG	TRUE	Unknown protein
Solyc03g063460.1	hyper/hypo	promoter	12.5TvsFHT/5MvsFHM/5Tvs5M	CpG/CHG	TRUE	Cytochrome c oxidase subunit 1 (AHRD V3.3 *-* A0A2G2YEE4_CAPAN)
Solyc03g063470.1	hypo	promoter	12.5TvsFHT	CpG	TRUE	RNA-dependent RNA polymerase (AHRD V3.3 *-* A0A2Z6JIR4_9VIRU)
Solyc03g063490.1	hyper	promoter	12.5TvsFHT	CpG/CHG	TRUE	Unknown protein
Solyc03g063500.1	hyper/hypo	promoter	12.5TvsFHT/FHTvsFHM	CpG/CHG	FALSE	NADH dehydrogenase subunit 2 (AHRD V3.3 *-* A0A2P2CLE9_ARATH)
Solyc03g063505.1	hypo	promoter	12.5TvsFHT/FHTvsFHM	CpG/CHG	FALSE	LOW QUALITY PROTEIN: uncharacterized protein LOC112326444, partial (AHRD V3.3 *-* XP_024449890.1)
Solyc03g063510.1	hyper/hypo	promoter	12.5TvsFHT/5TvsFHT/FHTvsFHM	CpG/CHG/CHH	TRUE	NADH-ubiquinone oxidoreductase chain 2 (AHRD V3.3 --* NU2M_ARATH)
Solyc03g064010.4	hyper	exon/intron	12.5TvsFHT	CpG	TRUE	Receptor protein kinase-like protein (AHRD V3.3 *** A0A2R6S230_ACTCH)
Solyc03g078010.1	hyper	promoter	12.5TvsFHT	CHH	TRUE	Protein Ycf2 (AHRD V3.3 *-* A0A172MBP1_9SOLA)
Solyc03g078440.3	hyper	promoter	12.5TvsFHT	CHH	TRUE	Cinnamyl alcohol dehydrogenase (AHRD V3.3 *** C1IC54_GOSHI)
Solyc03g083670.3	hyper/hypo	promoter	12.5TvsFHT	CpG/CHG/CHH	FALSE	Unknown protein
Solyc03g094110.4	hyper	promoter	12.5TvsFHT	CHH	TRUE	Nucleotide-diphospho-sugar transferase (AHRD V3.3 *** A0A2U1NTH5_ARTAN)
Solyc03g095380.1	hyper	promoter	12.5TvsFHT/5MvsFHM/FHTvsFHM	CpG/CHG	TRUE	DNA-directed RNA polymerase subunit beta'' (AHRD V3.3 *-* I6N947_DATST)
Solyc03g097660.3	hyper/hypo	exon/intron	12.5TvsFHT/20TvsFHT	CpG	TRUE	Unknown protein
Solyc03g097670.4	hyper	promoter	12.5TvsFHT	CHH	TRUE	DNA binding,ATP binding protein (AHRD V3.3 *** A0A2U1MGM2_ARTAN)
Solyc03g110840.3	hyper/hypo	promoter	20TvsFHT/5TvsFHT	CHG/CHH	TRUE	Nuclear transcription factor Y subunit C (AHRD V3.3 *-* A0A0D3GXF4_9ORYZ)
Solyc03g110850.1	hypo	promoter	12.5TvsFHT/5TvsFHT	CpG/CHH	TRUE	Nuclear transcription factor Y subunit C (AHRD V3.3 *-* A0A0D3GXF4_9ORYZ)
Solyc03g113180.3	hyper	promoter	12.5TvsFHT	CpG/CHG	TRUE	18.2 kDa class I heat shock protein (AHRD V3.3 *-* A0A2G2VYJ5_CAPBA)
Solyc03g113630.3	hypo	exon/intron	20TvsFHT	CpG	TRUE	Pentatricopeptide repeat-containing protein, chloroplastic (AHRD V3.3 *** A0A2G2WRC1_CAPBA)
Solyc03g114800.1	hyper	promoter	12.5TvsFHT	CpG	TRUE	Sulfotransferase (AHRD V3.3 *** A0A2G3CYQ4_CAPCH)
Solyc03g114810.3	hyper	promoter	20TvsFHT	CpG	TRUE	Hexosyltransferase (AHRD V3.3 *** A0A2G3A1X0_CAPAN)
Solyc03g114890.4	hypo	promoter	5MvsFHM	CpG	TRUE	COBRA-like protein (AHRD V3.3 *** K4BKZ1_SOLLC)
Solyc03g114930.3	hyper/hypo	exon/intron	12.5TvsFHT/20TvsFHT	CpG	TRUE	PsbP-like protein 1, chloroplastic (AHRD V3.3 *** A0A2G3A242_CAPAN)
Solyc03g114940.3	hyper	exon/intron	12.5TvsFHT	CpG	TRUE	Cytochrome P450 (AHRD V3.3 *** A0A200PRH8_9MAGN)
Solyc03g114950.2	hypo	promoter	12.5TvsFHT	CHG/CHH	FALSE	ABC transporter B family member 27 (AHRD V3.3 *** A0A1U8FW31_CAPAN)
Solyc03g114960.4	hyper/hypo	promoter	12.5TvsFHT/FHTvsFHM	CpG/CHH	TRUE	Galactose oxidase/kelch repeat superfamily protein (AHRD V3.3 *** A0A1P8ATP8_ARATH)
Solyc03g121800.4	hyper/hypo	exon/intron	12.5TvsFHT/20TvsFHT/5MvsFHM/FHTvsFHM	CpG/CHG	TRUE	copz1 nonclathrin coat protein zeta1-COP
Solyc03g122000.4	hyper	promoter	FHTvsFHM	CHH	TRUE	Cytochrome b6-f complex subunit 4 (AHRD V3.3 *** A0A2S0SWC7_9FABA)
Solyc03g124061.1	hyper/hypo	exon/intron/promoter	20TvsFHT/5Tvs5M/5TvsFHT	CpG/CHG	FALSE	Unknown protein
Solyc03g124064.1	hyper/hypo	promoter	5Tvs5M/5TvsFHT/FHTvsFHM	CHG	FALSE	Unknown protein
Solyc03g150100.1	hyper	promoter	12.5TvsFHT/20TvsFHT	CpG/CHG	FALSE	Unknown protein
Solyc03g150119.1	hyper/hypo	exon/intron/promoter	12.5TvsFHT/20TvsFHT/5MvsFHM/5Tvs5M/5TvsFHT/FHTvsFHM	CpG/CHG	FALSE	Unknown protein
Solyc03g150120.1	hyper	exon/intron	12.5TvsFHT/5MvsFHM	CpG/CHG/CHH	FALSE	Unknown protein
Solyc03g150130.1	hyper/hypo	exon/intron/promoter	12.5TvsFHT/20TvsFHT/5Tvs5M/FHTvsFHM	CpG/CHG	FALSE	Unknown protein
Solyc03g150143.1	hyper	promoter	12.5TvsFHT/5Tvs5M/5TvsFHT/FHTvsFHM	CpG/CHG/CHH	FALSE	Peptidyl-prolyl cis-trans isomerase PASTICCINO1 (AHRD V3.3 *-* A0A2G2VE40_CAPBA)
Solyc04g004000.1	hyper/hypo	exon/intron/promoter	12.5TvsFHT/20TvsFHT/5MvsFHM/5Tvs5M/5TvsFHT/FHTvsFHM	CpG/CHG	FALSE	Unknown protein
Solyc04g004005.1	hyper/hypo	exon/intron/promoter	12.5TvsFHT/20TvsFHT/5TvsFHT	CpG/CHG	FALSE	Unknown protein
Solyc04g005220.3	hyper/hypo	promoter	5MvsFHM/5Tvs5M/5TvsFHT/FHTvsFHM	CpG/CHG/CHH	TRUE	Transcription factor bHLH62 (AHRD V3.3 *** A0A2G2WBN0_CAPBA)
Solyc04g005810.3	hyper	exon/intron	12.5TvsFHT	CpG	TRUE	Thioredoxin (AHRD V3.3 *** A0A2G2YE12_CAPAN)
Solyc04g005820.4	hyper	exon/intron	12.5TvsFHT	CpG	TRUE	DnaJ-like protein (AHRD V3.3 *** Q9SP09_TOBAC)
Solyc04g008950.4	hyper	promoter	12.5TvsFHT	CpG	FALSE	GRAM domain-containing protein (AHRD V3.3 *** A0A1Q3B313_CEPFO)
Solyc04g011330.1	hyper/hypo	promoter	12.5TvsFHT/20TvsFHT/5MvsFHM/FHTvsFHM	CpG/CHG	TRUE	Unknown protein
Solyc04g011333.1	hyper/hypo	promoter	12.5TvsFHT/20TvsFHT/5MvsFHM/5Tvs5M/5TvsFHT	CpG/CHG/CHH	FALSE	Unknown protein
Solyc04g012200.1	hyper/hypo	promoter	12.5TvsFHT/5MvsFHM/5Tvs5M/5TvsFHT/FHTvsFHM	CpG/CHG/CHH	TRUE	Unknown protein
Solyc04g014320.1	hyper/hypo	promoter	12.5TvsFHT/20TvsFHT	CpG/CHH	TRUE	protein PELPK2-like (AHRD V3.3 *** XP_010319535.1)
Solyc04g016160.4	hyper	promoter	FHTvsFHM	CHG	TRUE	F-box/LRR-repeat protein At5g63520-like (AHRD V3.3 *** A0A2I4FAV8_9ROSI)
Solyc04g024540.1	hyper/hypo	exon/intron/promoter	12.5TvsFHT/5MvsFHM/5Tvs5M/5TvsFHT/FHTvsFHM	CpG/CHG/CHH	TRUE	Protein Ycf2 (AHRD V3.3 *-* A0A2G2VDC7_CAPBA)
Solyc04g024560.3	hyper	promoter	5MvsFHM/5TvsFHT/FHTvsFHM	CpG/CHG	TRUE	Protein Ycf2 (AHRD V3.3 *-* A0A2S1U9Z2_9GENT)
Solyc04g024580.2	hyper	exon/intron/promoter	12.5TvsFHT/FHTvsFHM	CpG/CHG	TRUE	Protein Ycf2 (AHRD V3.3 *-* A0A172MBP1_9SOLA)
Solyc04g025290.4	hyper	promoter	5MvsFHM	CHG/CHH	TRUE	Peptide chain release factor 2 (AHRD V3.3 *** A0A1U8EW46_CAPAN)
Solyc04g026080.3	hyper	promoter	12.5TvsFHT	CpG/CHG	TRUE	Kinesin-like protein (AHRD V3.3 *-* O24147_TOBAC)
Solyc04g039770.3	hyper	promoter	12.5TvsFHT	CpG/CHG	TRUE	Protein Ycf2 (AHRD V3.3 *-* A0A2G3B5U1_CAPCH)
Solyc04g039775.1	hyper	promoter	12.5TvsFHT/FHTvsFHM	CpG/CHG/CHH	FALSE	Unknown protein
Solyc04g039780.1	hyper	promoter	12.5TvsFHT	CpG/CHG	FALSE	Protein Ycf2 (AHRD V3.3 *-* A0A1S6PSF9_9ASTE)
Solyc04g039790.3	hyper	promoter	12.5TvsFHT/5MvsFHM/FHTvsFHM	CpG	TRUE	NAD(P)H-quinone oxidoreductase subunit 2, chloroplastic (AHRD V3.3 *-* A0A2K8FT61_9ROSI)
Solyc04g039800.3	hyper	promoter	FHTvsFHM	CpG	TRUE	NAD(P)H-quinone oxidoreductase subunit 2, chloroplastic (AHRD V3.3 *-* A0A2P1N7K1_9LAMI)
Solyc04g039810.1	hyper/hypo	promoter	5MvsFHM/FHTvsFHM	CpG/CHG	TRUE	Photosystem I assembly protein Ycf4 (AHRD V3.3 *** A0A2G3BYP9_CAPCH)
Solyc04g039820.3	hyper	promoter	12.5TvsFHT/5TvsFHT	CpG	TRUE	Acetyl-coenzyme A carboxylase carboxyl transferase subunit beta, chloroplastic (AHRD V3.3 *-* A0A1U8QCF0_CAPAN)
Solyc04g039840.1	hyper	promoter	12.5TvsFHT	CpG	TRUE	Ribulose bisphosphate carboxylase large chain (AHRD V3.3 *-* RBL_HYDFO)
Solyc04g039845.1	hyper	promoter	20TvsFHT/5MvsFHM/FHTvsFHM	CpG/CHG/CHH	FALSE	Ribulose bisphosphate carboxylase large chain (AHRD V3.3 *-* A0A0F7EVI5_LYCCN)
Solyc04g039850.1	hyper/hypo	promoter	12.5TvsFHT/5MvsFHM/FHTvsFHM	CpG/CHH	TRUE	ATP synthase subunit beta (AHRD V3.3 *-* Q95DW3_9ASTR)
Solyc04g045540.1	hyper/hypo	promoter	12.5TvsFHT/5Tvs5M/FHTvsFHM	CpG/CHG	TRUE	Protein TIC 214 (AHRD V3.3 *** K4EQH9_DATST)
Solyc04g045550.1	hyper	promoter	5Tvs5M/5TvsFHT/FHTvsFHM	CpG	TRUE	Protein TIC 214 (AHRD V3.3 *-* TI214_SOLTU)
Solyc04g049250.1	hyper	promoter	12.5TvsFHT	CpG/CHG	TRUE	transport membrane protein (AHRD V3.3 *** S4SJ55_GOSHI)
Solyc04g049305.1	hyper	promoter	12.5TvsFHT	CpG	FALSE	GATA zinc finger domain-containing protein 15-like (AHRD V3.3 *-* XP_025886282.1)
Solyc04g050675.1	hyper/hypo	promoter	12.5TvsFHT/20TvsFHT/FHTvsFHM	CHG/CHH	TRUE	Retrovirus-related Pol polyprotein from transposon TNT 1-94 (AHRD V3.3 *** A0A2K3LWA1_TRIPR)
Solyc04g050840.1	hyper/hypo	exon/intron/promoter	12.5TvsFHT/5MvsFHM/5Tvs5M/5TvsFHT/FHTvsFHM	CpG/CHG	FALSE	Protein Ycf2 (AHRD V3.3 *-* YCF2_IPOPU)
Solyc04g050850.3	hyper	promoter	12.5TvsFHT/5Tvs5M/5TvsFHT	CpG/CHG	TRUE	Protein Ycf2 (AHRD V3.3 *-* A0A172MBP1_9SOLA)
Solyc04g055253.1	hyper/hypo	exon/intron/promoter	12.5TvsFHT/20TvsFHT/FHTvsFHM	CHH	FALSE	S-adenosyl-L-methionine-dependent methyltransferases superfamily protein (AHRD V3.3 *** A0A2U1PMX3_ARTAN)
Solyc04g055255.1	hyper/hypo	exon/intron	20TvsFHT/5Tvs5M	CHG/CHH	FALSE	S-adenosyl-L-methionine-dependent methyltransferases superfamily protein (AHRD V3.3 *-* A0A2U1PMX3_ARTAN)
Solyc04g055257.1	hyper/hypo	exon/intron	12.5TvsFHT/20TvsFHT/FHTvsFHM	CHG/CHH	FALSE	S-adenosyl-L-methionine-dependent methyltransferases superfamily protein (AHRD V3.3 *** A0A2U1PMX3_ARTAN)
Solyc04g058205.1	hyper/hypo	exon/intron/promoter	20TvsFHT/5MvsFHM/5TvsFHT/FHTvsFHM	CpG/CHG/CHH	FALSE	Unknown protein
Solyc04g063320.1	hypo	promoter	5TvsFHT	CHH	TRUE	Unknown protein
Solyc04g063440.3	hyper	promoter	20TvsFHT	CHH	TRUE	F-box protein (AHRD V3.3 *** A0A2K3NSW3_TRIPR)
Solyc04g064956.1	hyper/hypo	exon/intron/promoter	12.5TvsFHT/20TvsFHT/5MvsFHM/5Tvs5M/5TvsFHT/FHTvsFHM	CpG/CHG/CHH	FALSE	Unknown protein
Solyc04g075012.1	hyper/hypo	exon/intron/promoter	12.5TvsFHT/20TvsFHT/5MvsFHM/5TvsFHT/FHTvsFHM	CpG/CHG/CHH	FALSE	Unknown protein
Solyc04g075014.1	hyper/hypo	promoter	12.5TvsFHT/20TvsFHT/5MvsFHM/5Tvs5M/5TvsFHT/FHTvsFHM	CpG/CHG/CHH	FALSE	Unknown protein
Solyc04g075016.1	hyper	exon/intron	20TvsFHT/5Tvs5M/5TvsFHT	CpG/CHG/CHH	FALSE	Unknown protein
Solyc04g075018.1	hyper/hypo	exon/intron/promoter	12.5TvsFHT/20TvsFHT/5MvsFHM/5Tvs5M/FHTvsFHM	CpG/CHG	FALSE	Unknown protein
Solyc04g077520.3	hypo	promoter	20TvsFHT	CHH	TRUE	RNA-binding (RRM/RBD/RNP motifs) family protein (AHRD V3.3 *-* F4JFN7_ARATH)
Solyc04g078720.1	hyper	promoter	12.5TvsFHT/20TvsFHT	CpG	FALSE	Subtilisin-like protease (AHRD V3.3 *** Q38708_ALNGL)
Solyc04g082990.3	hyper/hypo	promoter	12.5TvsFHT/5Tvs5M/FHTvsFHM	CpG/CHG	TRUE	Tetratricopeptide repeat protein SKI3 (AHRD V3.3 *-* A0A2G2ZSZ3_CAPAN)
Solyc04g150100.1	hyper/hypo	promoter	12.5TvsFHT/20TvsFHT/5MvsFHM/5Tvs5M/5TvsFHT/FHTvsFHM	CpG/CHG	FALSE	Unknown protein
Solyc05g004003.1	hyper/hypo	exon/intron/promoter	12.5TvsFHT/20TvsFHT/5MvsFHM/5Tvs5M/5TvsFHT	CpG/CHG/CHH	FALSE	Unknown protein
Solyc05g004007.1	hyper/hypo	promoter	20TvsFHT/5MvsFHM/5Tvs5M/5TvsFHT/FHTvsFHM	CpG/CHG	FALSE	Unknown protein
Solyc05g006290.2	hyper/hypo	exon/intron	12.5TvsFHT/20TvsFHT/FHTvsFHM	CHH	FALSE	F-box domain, Leucine-rich repeat domain, L domain-like protein (AHRD V3.3 *** A0A2U1LZM8_ARTAN)
Solyc05g006600.1	hyper/hypo	promoter	5MvsFHM/5Tvs5M/5TvsFHT	CHG	TRUE	Unknown protein
Solyc05g006605.1	hyper/hypo	exon/intron/promoter	12.5TvsFHT/5MvsFHM/5TvsFHT/FHTvsFHM	CpG/CHG/CHH	FALSE	Unknown protein
Solyc05g009640.4	hyper	promoter	FHTvsFHM	CpG	TRUE	bHLH transcription factor 037
Solyc05g010817.1	hyper/hypo	exon/intron/promoter	12.5TvsFHT/20TvsFHT	CpG/CHG	FALSE	Aminotransferase-like, plant mobile domain family protein (AHRD V3.3 *-* A0A0K9NPT3_ZOSMR)
Solyc05g013430.1	hyper	promoter	FHTvsFHM	CpG	TRUE	MYB-related transcription factor (AHRD V3.3 *-* B4FK82_MAIZE)
Solyc05g016510.1	hyper	promoter	12.5TvsFHT/20TvsFHT	CHH	TRUE	Unknown protein
Solyc05g016520.1	hyper	promoter	12.5TvsFHT	CHH	TRUE	Unknown protein
Solyc05g018790.1	hypo	promoter	12.5TvsFHT/FHTvsFHM	CpG/CHG	TRUE	Maturase (AHRD V3.3 *-* O79414_SOLTU)
Solyc05g018800.1	hyper	promoter	12.5TvsFHT	CpG	FALSE	Transmembrane protein (AHRD V3.3 *-* A0A1D8I1Y1_ORYRU)
Solyc05g021405.1	hyper/hypo	promoter	20TvsFHT/5MvsFHM/5Tvs5M/5TvsFHT	CpG/CHG/CHH	FALSE	Unknown protein
Solyc05g021410.3	hyper	exon/intron/promoter	20TvsFHT/5Tvs5M/5TvsFHT/FHTvsFHM	CpG/CHG	TRUE	Unknown protein
Solyc05g021530.3	hyper	promoter	12.5TvsFHT	CHH	TRUE	Sister-chromatid cohesion protein 3 (AHRD V3.3 *-* A0A2G3B9G7_CAPCH)
Solyc05g023720.1	hyper	promoter	12.5TvsFHT/5Tvs5M	CpG/CHG	TRUE	Cytochrome f (AHRD V3.3 *** I6N969_DATST)
Solyc05g023725.1	hyper	promoter	5MvsFHM	CpG/CHG	FALSE	Ribosomal protein L2, plastid (AHRD V3.3 *-* A0A2U1PJW3_ARTAN)
Solyc05g023920.1	hypo	promoter	12.5TvsFHT	CpG/CHG	TRUE	NADH-ubiquinone oxidoreductase chain 1 (AHRD V3.3 *** A0A2G2YKR8_CAPAN)
Solyc05g023940.1	hyper	promoter	12.5TvsFHT/5TvsFHT	CpG/CHG	TRUE	ABC transporter G family member 26 (AHRD V3.3 *-* A0A2G2W754_CAPBA)
Solyc05g023950.1	hyper	promoter	12.5TvsFHT/5TvsFHT	CpG/CHG	TRUE	Unknown protein
Solyc05g024250.1	hyper	promoter	5Tvs5M/5TvsFHT	CpG	FALSE	cysteine-rich receptor-like protein kinase 2 (AHRD V3.3 --* XP_014619111.1)
Solyc05g041330.1	hyper	promoter	12.5TvsFHT	CHH	FALSE	Ankyrin repeat-containing protein (AHRD V3.3 *-* A0A2U1ME69_ARTAN)
Solyc05g045760.1	hyper/hypo	promoter	12.5TvsFHT	CpG/CHG/CHH	FALSE	Ribosomal protein S19 (AHRD V3.3 *** A0A060D4Y0_9GENT)
Solyc05g045770.1	hyper	promoter	12.5TvsFHT	CpG/CHG	TRUE	Ribosomal protein S3 (AHRD V3.3 *-* A0A290WKX3_SOLLC)
Solyc05g045780.1	hyper	exon/intron/promoter	12.5TvsFHT	CpG/CHG	FALSE	Ribosomal protein L16 (AHRD V3.3 *** A0A290WKW7_SOLLC)
Solyc05g045822.1	hyper/hypo	promoter	12.5TvsFHT/FHTvsFHM	CpG/CHG	FALSE	Ribosomal protein S3 (AHRD V3.3 *-* I3NTR2_IBILU)
Solyc05g045920.1	hypo	promoter	12.5TvsFHT	CpG/CHG/CHH	TRUE	Ribosomal protein L16 (AHRD V3.3 *** A0A1Q1AMB0_9MAGN)
Solyc05g047440.1	hypo	promoter	20TvsFHT/5MvsFHM	CpG/CHG	TRUE	Protein TIC 214 (AHRD V3.3 *-* J7H3X3_CAPAN)
Solyc05g047670.1	hyper	promoter	5Tvs5M/5TvsFHT	CpG	TRUE	Protein Ycf2 (AHRD V3.3 *-* A0A172MBP1_9SOLA)
Solyc05g049960.4	hyper	exon/intron/promoter	12.5TvsFHT	CpG	TRUE	ELM2 domain-containing protein (AHRD V3.3 *** A0A2U1QGB1_ARTAN)
Solyc05g051180.3	hyper	promoter	12.5TvsFHT	CHH	TRUE	Ethylene-responsive transcription factor 1B (AHRD V3.3 *-* A0A2G2ZIK8_CAPAN)
Solyc05g053133.1	hyper/hypo	exon/intron/promoter	12.5TvsFHT/20TvsFHT/5MvsFHM/5TvsFHT/FHTvsFHM	CpG/CHG/CHH	FALSE	Unknown protein
Solyc05g053137.1	hyper	exon/intron/promoter	12.5TvsFHT/20TvsFHT	CpG/CHG/CHH	FALSE	Unknown protein
Solyc05g056473.1	hyper	promoter	12.5TvsFHT	CHH	FALSE	Unknown protein
Solyc05g056477.1	hypo	promoter	12.5TvsFHT	CHG/CHH	FALSE	NAC domain-containing protein (AHRD V3.3 *** A0A2K3LLY1_TRIPR)
Solyc05g150104.1	hyper	promoter	12.5TvsFHT	CpG/CHG	FALSE	Thioredoxin (AHRD V3.3 *** A0A2G2YE12_CAPAN)
Solyc05g150105.1	hyper/hypo	exon/intron	20TvsFHT/5MvsFHM/5TvsFHT/FHTvsFHM	CpG/CHG	FALSE	Unknown protein
Solyc05g150122.1	hyper	promoter	FHTvsFHM	CHG	FALSE	Carboxypeptidase (AHRD V3.3 *-* A0A2G3CMP3_CAPCH)
Solyc05g150130.1	hyper/hypo	exon/intron/promoter	12.5TvsFHT/20TvsFHT/5MvsFHM/5Tvs5M/FHTvsFHM	CpG	FALSE	Alcohol dehydrogenase (AHRD V3.3 *-* A0A2U1MN94_ARTAN)
Solyc06g004000.1	hypo	promoter	FHTvsFHM	CpG	FALSE	Unknown protein
Solyc06g004005.1	hyper/hypo	exon/intron/promoter	12.5TvsFHT/20TvsFHT/5MvsFHM/5Tvs5M/5TvsFHT/FHTvsFHM	CpG/CHG/CHH	FALSE	Unknown protein
Solyc06g007860.1	hyper	promoter	12.5TvsFHT	CHH	TRUE	Bet v I domain (AHRD V3.3 *** A0A200PXK2_9MAGN)
Solyc06g009580.1	hyper	promoter	12.5TvsFHT	CHG	TRUE	NAD(P)H-quinone oxidoreductase subunit 2, chloroplastic (AHRD V3.3 *-* A0A1P8J7V1_9ROSI)
Solyc06g009940.1	hyper	promoter	12.5TvsFHT	CHH	TRUE	Photosystem I P700 chlorophyll a apoprotein A1 (AHRD V3.3 *-* J7H3U2_CAPAN)
Solyc06g011662.1	hyper	exon/intron	5MvsFHM/5TvsFHT/FHTvsFHM	CHG/CHH	FALSE	Unknown protein
Solyc06g011664.1	hyper/hypo	exon/intron	12.5TvsFHT/20TvsFHT/5MvsFHM/5Tvs5M/5TvsFHT/FHTvsFHM	CpG/CHG/CHH	FALSE	Unknown protein
Solyc06g011669.1	hyper/hypo	promoter	12.5TvsFHT/5Tvs5M/5TvsFHT/FHTvsFHM	CpG/CHG/CHH	FALSE	Unknown protein
Solyc06g043010.1	hyper/hypo	exon/intron/promoter	12.5TvsFHT/5MvsFHM/5Tvs5M/5TvsFHT/FHTvsFHM	CpG/CHG/CHH	TRUE	Unknown protein
Solyc06g043035.1	hyper/hypo	exon/intron/promoter	12.5TvsFHT/5MvsFHM/FHTvsFHM	CpG/CHG	FALSE	ATP synthase subunit beta, chloroplastic (AHRD V3.3 *-* A0A2U1KL25_ARTAN)
Solyc06g050370.1	hyper	promoter	12.5TvsFHT	CHH	TRUE	Alkylated DNA repair protein (AHRD V3.3 *-* A0A2I0W164_9ASPA)
Solyc06g050530.3	hypo	promoter	20TvsFHT	CHG	TRUE	Laccase (AHRD V3.3 *** K4C5J7_SOLLC)
Solyc06g053380.3	hypo	exon/intron	FHTvsFHM	CHH	TRUE	Chitinase (AHRD V3.3 *** A0A2U1LR12_ARTAN)
Solyc06g053740.4	hypo	exon/intron	5MvsFHM	CpG	TRUE	MATH domain-containing protein (AHRD V3.3 *-* A0A1Q3BTU7_CEPFO)
Solyc06g060420.3	hyper/hypo	exon/intron	20TvsFHT/5MvsFHM/5Tvs5M/FHTvsFHM	CpG/CHG	TRUE	Prolyl-tRNA synthetase associated domain-containing protein 1-like (AHRD V3.3 *** A0A2K3MME3_TRIPR)
Solyc06g068840.3	hyper/hypo	exon/intron	12.5TvsFHT/20TvsFHT/5Tvs5M/5TvsFHT/FHTvsFHM	CpG	TRUE	Calcium-dependent phospholipid-binding Copine family protein (AHRD V3.3 *** A0A2U1NDK1_ARTAN)
Solyc06g074560.1	hyper	promoter	12.5TvsFHT	CHG	TRUE	Unknown protein
Solyc06g150106.1	hyper/hypo	exon/intron/promoter	12.5TvsFHT/20TvsFHT/5MvsFHM/5Tvs5M/5TvsFHT/FHTvsFHM	CpG/CHG/CHH	FALSE	Unknown protein
Solyc06g150122.1	hyper/hypo	exon/intron/promoter	12.5TvsFHT/20TvsFHT/5Tvs5M/5TvsFHT/FHTvsFHM	CpG/CHG/CHH	FALSE	Unknown protein
Solyc07g005205.1	hyper/hypo	promoter	12.5TvsFHT/5MvsFHM/5Tvs5M/5TvsFHT/FHTvsFHM	CpG/CHG/CHH	FALSE	Unknown protein
Solyc07g007335.1	hyper/hypo	exon/intron	5Tvs5M/5TvsFHT	CpG/CHH	FALSE	Unknown protein
Solyc07g015765.1	hyper/hypo	exon/intron/promoter	12.5TvsFHT/FHTvsFHM	CpG/CHH	FALSE	Unknown protein
Solyc07g015877.1	hyper	exon/intron	12.5TvsFHT/5Tvs5M	CHH	TRUE	Unknown protein
Solyc07g019500.2	hypo	promoter	12.5TvsFHT	CpG	TRUE	Unknown protein
Solyc07g019510.4	hyper	promoter	12.5TvsFHT	CHG	TRUE	Cytochrome c oxidase subunit 1 (AHRD V3.3 *** A0A2G2UVY6_CAPBA)
Solyc07g020795.1	hyper/hypo	exon/intron/promoter	12.5TvsFHT/5MvsFHM/FHTvsFHM	CHG/CHH	FALSE	Unknown protein
Solyc07g021250.1	hyper/hypo	promoter	12.5TvsFHT/FHTvsFHM	CpG	TRUE	Photosystem I P700 chlorophyll a apoprotein A2 (AHRD V3.3 *-* A0A0U2L1X7_OENEH)
Solyc07g021380.1	hyper	promoter	FHTvsFHM	CHG	TRUE	ATP synthase subunit b, chloroplastic (AHRD V3.3 *** A0A2G2ZYA3_CAPAN)
Solyc07g024040.2	hyper	promoter	5MvsFHM	CHG	TRUE	Photosystem I reaction center subunit VIII (AHRD V3.3 *** A0A2U1LH37_ARTAN)
Solyc07g032420.3	hypo	promoter	FHTvsFHM	CpG	TRUE	NAD(P)H-quinone oxidoreductase subunit H, chloroplastic (AHRD V3.3 *-* I6N9B3_DATST)
Solyc07g032450.1	hyper	promoter	12.5TvsFHT	CHG	TRUE	Cytochrome b6 (AHRD V3.3 *-* A0A0K0M2D8_9ASTR)
Solyc07g049220.4	hypo	promoter	FHTvsFHM	CHG	TRUE	Serine/threonine protein phosphatase 2A regulatory subunit (AHRD V3.3 *-* A0A2G2WCX9_CAPBA)
Solyc07g049805.1	hyper/hypo	exon/intron/promoter	12.5TvsFHT/5MvsFHM/5Tvs5M/5TvsFHT	CpG/CHG/CHH	FALSE	cell differentiation protein rcd1-like (AHRD V3.3 *-* XP_010323843.1)
Solyc07g054190.4	hyper	promoter	12.5TvsFHT	CHH	TRUE	Riboflavin synthase (AHRD V3.3 *** A0A2G3C0R1_CAPCH)
Solyc07g054200.4	hyper	promoter	FHTvsFHM	CHH	TRUE	Pre-mRNA splicing factor (AHRD V3.3 *-* E5GCN8_CUCME)
Solyc08g004000.1	hyper/hypo	exon/intron/promoter	20TvsFHT/5MvsFHM/5Tvs5M/5TvsFHT/FHTvsFHM	CpG/CHG/CHH	FALSE	Unknown protein
Solyc08g004005.1	hyper/hypo	exon/intron/promoter	20TvsFHT/5MvsFHM/5TvsFHT	CpG/CHG	FALSE	Unknown protein
Solyc08g005330.2	hyper	promoter	12.5TvsFHT/20TvsFHT	CHH	FALSE	Histidinol-phosphate aminotransferase, chloroplastic (AHRD V3.3 *** A0A2G2XLG4_CAPBA)
Solyc08g006253.1	hyper	promoter	5TvsFHT	CHG	FALSE	Unknown protein
Solyc08g006257.1	hyper/hypo	exon/intron/promoter	12.5TvsFHT/20TvsFHT/5MvsFHM/5TvsFHT/FHTvsFHM	CpG/CHG	FALSE	Unknown protein
Solyc08g006270.1	hypo	exon/intron	20TvsFHT	CHG	FALSE	Transcriptional factor B3 family protein (AHRD V3.3 *** A0A1P8B798_ARATH)
Solyc08g006330.3	hyper	promoter	20TvsFHT	CHH	TRUE	UDP-xylose phenolic glycosyltransferase
Solyc08g007390.2	hyper	exon/intron	20TvsFHT	CpG	FALSE	Vesicle-associated protein 1-1 (AHRD V3.3 *** A0A2G3BPQ3_CAPCH)
Solyc08g007400.4	hyper	exon/intron/promoter	12.5TvsFHT/20TvsFHT	CpG	TRUE	autophagy-related protein 8f isoform X2 (AHRD V3.3 *-* XP_010324593.1)
Solyc08g007715.1	hyper	exon/intron	FHTvsFHM	CHG	FALSE	Unknown protein
Solyc08g016790.1	hyper/hypo	promoter	20TvsFHT/5MvsFHM/FHTvsFHM	CHG/CHH	TRUE	Unknown protein
Solyc08g016791.1	hyper/hypo	exon/intron	20TvsFHT/5MvsFHM/5Tvs5M/5TvsFHT/FHTvsFHM	CHG/CHH	FALSE	Unknown protein
Solyc08g016792.1	hyper/hypo	promoter	5MvsFHM/5Tvs5M/5TvsFHT/FHTvsFHM	CHG/CHH	FALSE	Unknown protein
Solyc08g016794.1	hyper	promoter	5MvsFHM/5Tvs5M/5TvsFHT/FHTvsFHM	CHG	FALSE	Unknown protein
Solyc08g016796.1	hyper	promoter	5Tvs5M/5TvsFHT	CHG	FALSE	Unknown protein
Solyc08g016798.1	hyper	exon/intron	12.5TvsFHT/20TvsFHT/FHTvsFHM	CHG/CHH	FALSE	Unknown protein
Solyc08g022170.1	hyper	promoter	FHTvsFHM	CpG	TRUE	NAD(P)H-quinone oxidoreductase subunit H, chloroplastic (AHRD V3.3 *-* A0A1L6Z688_CAPCH)
Solyc08g028860.1	hyper/hypo	promoter	12.5TvsFHT/FHTvsFHM	CpG/CHG	FALSE	ATP synthase subunit c, chloroplastic (AHRD V3.3 *** A0A1U8QD53_CAPAN)
Solyc08g028875.1	hyper/hypo	promoter	12.5TvsFHT/FHTvsFHM	CpG	FALSE	ATP synthase subunit a, chloroplastic (AHRD V3.3 *-* L7NM01_9MAGN)
Solyc08g028880.3	hyper/hypo	promoter	5MvsFHM/FHTvsFHM	CpG/CHG	TRUE	30S ribosomal protein S2 (AHRD V3.3 *-* H2BC61_9CARY)
Solyc08g028890.1	hyper/hypo	promoter	12.5TvsFHT/5MvsFHM/FHTvsFHM	CpG/CHG	TRUE	30S ribosomal protein S2, chloroplastic (AHRD V3.3 *-* A0A2G3B243_CAPCH)
Solyc08g028900.1	hyper	promoter	5MvsFHM/5Tvs5M/5TvsFHT/FHTvsFHM	CpG/CHG	FALSE	DNA-directed RNA polymerase subunit beta'' (AHRD V3.3 *-* A0A2G2ZTM2_CAPAN)
Solyc08g028910.1	hyper	promoter	12.5TvsFHT/5MvsFHM	CpG/CHG	TRUE	DNA-directed RNA polymerase subunit beta (AHRD V3.3 *-* A0A2G2V8P8_CAPBA)
Solyc08g028920.1	hyper/hypo	promoter	12.5TvsFHT/5MvsFHM/FHTvsFHM	CpG/CHG	TRUE	DNA-directed RNA polymerase subunit beta'' (AHRD V3.3 *-* A0A2H4N1U1_ARTAN)
Solyc08g028930.1	hyper/hypo	promoter	12.5TvsFHT/FHTvsFHM	CHG/CHH	FALSE	DNA-directed RNA polymerase subunit beta'' (AHRD V3.3 *-* I6N947_DATST)
Solyc08g028940.1	hyper/hypo	promoter	12.5TvsFHT/5MvsFHM/5Tvs5M/FHTvsFHM	CpG/CHG	FALSE	DNA-directed RNA polymerase subunit beta'' (AHRD V3.3 *-* A0A1U8QCC7_CAPAN)
Solyc08g028950.3	hyper/hypo	promoter	5MvsFHM/5Tvs5M/5TvsFHT/FHTvsFHM	CpG/CHG	TRUE	DNA-directed RNA polymerase subunit beta' (AHRD V3.3 *-* F6I7T7_OLEEU)
Solyc08g029400.3	hyper	promoter	FHTvsFHM	CpG	TRUE	Protein Ycf2 (AHRD V3.3 *-* A0A0U1ZJJ5_9SOLN)
Solyc08g029410.1	hyper/hypo	promoter	5MvsFHM/5Tvs5M/5TvsFHT/FHTvsFHM	CpG/CHG	TRUE	Protein Ycf2 (AHRD V3.3 *-* A0A0U1ZJJ5_9SOLN)
Solyc08g036530.1	hyper/hypo	promoter	12.5TvsFHT/5MvsFHM	CpG/CHG	TRUE	Unknown protein
Solyc08g036540.1	hyper/hypo	promoter	12.5TvsFHT/5MvsFHM/FHTvsFHM	CpG/CHG	TRUE	Unknown protein
Solyc08g036550.1	hyper	promoter	12.5TvsFHT	CpG/CHG	TRUE	Unknown protein
Solyc08g061695.1	hyper	promoter	5Tvs5M/5TvsFHT	CHG/CHH	FALSE	Adenylate isopentenyltransferase (AHRD V3.3 *** A0A2G2WHN5_CAPBA)
Solyc08g062850.2	hyper	promoter	5Tvs5M	CpG	TRUE	Protein Ycf2 (AHRD V3.3 *-* A0A172MBP1_9SOLA)
Solyc08g065370.1	hyper	promoter	12.5TvsFHT/20TvsFHT/5TvsFHT	CpG	TRUE	Photosystem II D2 protein (AHRD V3.3 *** A0A1J3ICS2_NOCCA)
Solyc08g065620.1	hypo	promoter	5TvsFHT	CpG/CHH	TRUE	NADH dehydrogenase subunit 9 (AHRD V3.3 *-* A0A0C5BKN3_9SOLA)
Solyc08g066710.2	hyper/hypo	promoter	5TvsFHT/FHTvsFHM	CHH	TRUE	carotenoid 9,10(9',10')-cleavage dioxygenase 1-like (AHRD V3.3 *-* A0A2I4GNF3_9ROSI)
Solyc08g069220.2	hyper/hypo	promoter	5MvsFHM/FHTvsFHM	CpG/CHG	TRUE	U-box domain-containing protein 12-like (AHRD V3.3 *-* A0A2I4HE50_9ROSI)
Solyc08g069234.1	hyper	promoter	12.5TvsFHT	CpG	FALSE	Unknown protein
Solyc08g069235.1	hyper/hypo	promoter	12.5TvsFHT/5TvsFHT/FHTvsFHM	CpG/CHG	FALSE	Unknown protein
Solyc08g069236.1	hypo	promoter	12.5TvsFHT	CpG	FALSE	Unknown protein
Solyc08g069239.1	hyper	promoter	20TvsFHT	CHG	FALSE	Unknown protein
Solyc08g069240.1	hyper	promoter	5MvsFHM	CHG	FALSE	Unknown protein
Solyc08g077570.3	hyper	promoter	12.5TvsFHT	CHH	TRUE	SNF2 domain-containing protein CLASSY 4-like (AHRD V3.3 *-* A0A2I4G110_9ROSI)
Solyc08g077580.2	hyper/hypo	promoter	12.5TvsFHT/5MvsFHM	CHG/CHH	TRUE	SNF2-related (AHRD V3.3 *-* A0A200QQJ8_9MAGN)
Solyc08g077590.1	hyper/hypo	exon/intron/promoter	12.5TvsFHT/20TvsFHT/5Tvs5M/5TvsFHT	CpG/CHH	TRUE	SNF2-related (AHRD V3.3 *-* A0A200QQJ8_9MAGN)
Solyc08g077600.1	hyper/hypo	promoter	12.5TvsFHT/20TvsFHT/5MvsFHM/FHTvsFHM	CHH	TRUE	SNF2-related (AHRD V3.3 *** A0A200QQJ8_9MAGN)
Solyc08g077610.3	hyper/hypo	promoter	12.5TvsFHT/20TvsFHT/5MvsFHM/FHTvsFHM	CpG/CHG/CHH	TRUE	SNF2-related (AHRD V3.3 *** A0A200QQJ8_9MAGN)
Solyc08g077620.1	hyper/hypo	promoter	12.5TvsFHT/20TvsFHT/5MvsFHM/FHTvsFHM	CpG	FALSE	WD40 repeat (AHRD V3.3 *-* A0A200QP61_9MAGN)
Solyc08g077630.3	hyper/hypo	promoter	5MvsFHM/5Tvs5M/5TvsFHT/FHTvsFHM	CpG/CHG	FALSE	Protein kinase superfamily protein (AHRD V3.3 *** A0A2U1KAY9_ARTAN)
Solyc08g077640.3	hyper/hypo	promoter	12.5TvsFHT/20TvsFHT/5MvsFHM/5Tvs5M	CHG/CHH	TRUE	SNF2 domain-containing protein CLASSY 4-like (AHRD V3.3 *-* A0A2I4G110_9ROSI)
Solyc08g080770.3	hyper	promoter	12.5TvsFHT/20TvsFHT/5MvsFHM/FHTvsFHM	CpG	TRUE	LURP-one-like protein (AHRD V3.3 *** A0A1P8AWJ7_ARATH)
Solyc08g081750.3	hyper/hypo	promoter	12.5TvsFHT/5TvsFHT/FHTvsFHM	CHG/CHH	TRUE	CAAX amino terminal protease family protein (AHRD V3.3 *** Q8VZ58_ARATH)
Solyc08g150109.1	hyper/hypo	exon/intron/promoter	12.5TvsFHT/20TvsFHT/5MvsFHM/5Tvs5M/5TvsFHT/FHTvsFHM	CpG/CHG/CHH	FALSE	Unknown protein
Solyc08g150110.1	hyper/hypo	exon/intron/promoter	5MvsFHM/5Tvs5M/5TvsFHT/FHTvsFHM	CHG	FALSE	Unknown protein
Solyc08g150111.1	hyper/hypo	exon/intron/promoter	12.5TvsFHT/20TvsFHT/5MvsFHM/5Tvs5M/5TvsFHT/FHTvsFHM	CpG/CHG	FALSE	Unknown protein
Solyc08g150115.1	hyper	promoter	5Tvs5M/5TvsFHT	CpG/CHG	FALSE	DNA-directed RNA polymerase subunit beta' (AHRD V3.3 *-* RPOC1_SOLTU)
Solyc08g150120.1	hyper/hypo	exon/intron/promoter	5MvsFHM/5Tvs5M/5TvsFHT/FHTvsFHM	CpG/CHH	FALSE	Unknown protein
Solyc09g004000.1	hyper/hypo	exon/intron/promoter	12.5TvsFHT/FHTvsFHM	CpG/CHH	FALSE	Unknown protein
Solyc09g005135.1	hyper/hypo	exon/intron/promoter	12.5TvsFHT/20TvsFHT/5MvsFHM/5Tvs5M/5TvsFHT/FHTvsFHM	CpG/CHG	FALSE	Unknown protein
Solyc09g005540.3	hyper	exon/intron	12.5TvsFHT/5TvsFHT	CpG	TRUE	UDP-glucuronic acid decarboxylase (AHRD V3.3 *-* X8JRY2_9HOMO)
Solyc09g005770.1	hypo	promoter	5TvsFHT	CpG	TRUE	F-box associated interaction domain-containing protein (AHRD V3.3 *** A0A2U1PT01_ARTAN)
Solyc09g007870.3	hypo	exon/intron	5TvsFHT	CpG	TRUE	ethylene signaling protein
Solyc09g007880.1	hypo	exon/intron	5TvsFHT	CpG	TRUE	Unknown protein
Solyc09g008083.1	hypo	promoter	5MvsFHM	CpG	FALSE	Glycosyltransferase (AHRD V3.3 *-* A0A1Q3B407_CEPFO)
Solyc09g008087.1	hyper/hypo	exon/intron/promoter	12.5TvsFHT/20TvsFHT/5TvsFHT/FHTvsFHM	CpG/CHG	FALSE	Unknown protein
Solyc09g008090.3	hyper/hypo	exon/intron	12.5TvsFHT/20TvsFHT/5MvsFHM/5TvsFHT/FHTvsFHM	CpG/CHG	TRUE	Glycosyltransferase (AHRD V3.3 *** A0A1Q3DDP0_CEPFO)
Solyc09g009587.1	hyper/hypo	exon/intron/promoter	12.5TvsFHT/20TvsFHT/5MvsFHM/5TvsFHT/FHTvsFHM	CpG/CHG/CHH	FALSE	Unknown protein
Solyc09g009680.2	hyper	promoter	5MvsFHM	CpG/CHH	FALSE	Transcription initiation factor TFIID subunit 12 (AHRD V3.3 *** A0A2G2YPC4_CAPAN)
Solyc09g009733.1	hyper/hypo	promoter	20TvsFHT/5MvsFHM/5Tvs5M/FHTvsFHM	CpG/CHG	FALSE	Unknown protein
Solyc09g009734.1	hyper/hypo	exon/intron/promoter	12.5TvsFHT/20TvsFHT/5MvsFHM/FHTvsFHM	CpG/CHG/CHH	FALSE	Unknown protein
Solyc09g009736.1	hyper/hypo	exon/intron/promoter	20TvsFHT/5MvsFHM/5Tvs5M	CpG/CHG/CHH	FALSE	Unknown protein
Solyc09g010870.4	hyper	promoter	12.5TvsFHT/5Tvs5M/5TvsFHT	CHG/CHH	TRUE	Ribonuclease II/R (AHRD V3.3 *** A0A200R1B9_9MAGN)
Solyc09g010890.1	hyper	promoter	5MvsFHM	CHG/CHH	TRUE	NAD(P)H-quinone oxidoreductase subunit 3, chloroplastic (AHRD V3.3 *-* A0A2G2YN05_CAPAN)
Solyc09g011790.3	hyper/hypo	promoter	12.5TvsFHT/5Tvs5M/FHTvsFHM	CpG/CHG/CHH	TRUE	PAR1-like protein (AHRD V3.3 *** A0A2U1KIG3_ARTAN)
Solyc09g011920.3	hyper	promoter	12.5TvsFHT	CpG/CHG/CHH	TRUE	uncoupling protein AF472619
Solyc09g015280.1	hyper/hypo	promoter	12.5TvsFHT/5MvsFHM/5Tvs5M/5TvsFHT/FHTvsFHM	CpG/CHG	TRUE	Photosystem I assembly protein Ycf3 (AHRD V3.3 *** I6N9C3_DATST)
Solyc09g015290.1	hypo	promoter	5MvsFHM	CpG	TRUE	Photosystem I P700 chlorophyll a apoprotein A1 (AHRD V3.3 *-* A0A343TER2_9ROSA)
Solyc09g015320.3	hyper/hypo	promoter	12.5TvsFHT/5MvsFHM	CpG	TRUE	Photosystem I assembly protein Ycf3 (AHRD V3.3 *-* H6T9Q1_MOLVE)
Solyc09g015330.2	hypo	promoter	5MvsFHM/FHTvsFHM	CpG	TRUE	30S ribosomal protein S4, chloroplastic (AHRD V3.3 *** I6N958_DATST)
Solyc09g015340.3	hyper/hypo	exon/intron/promoter	12.5TvsFHT/5MvsFHM/5Tvs5M/5TvsFHT/FHTvsFHM	CpG/CHG	TRUE	Photosystem I P700 chlorophyll a apoprotein A1 (AHRD V3.3 *-* A0A2P1M807_9LAMI)
Solyc09g015850.4	hyper	promoter	12.5TvsFHT	CpG	TRUE	Ribosomal protein S3 (AHRD V3.3 *-* A0A290WKX3_SOLLC)
Solyc09g015860.1	hyper	promoter	12.5TvsFHT	CpG	FALSE	Ribosomal protein L16 (AHRD V3.3 *** A0A290WKW7_SOLLC)
Solyc09g015880.4	hyper/hypo	exon/intron/promoter	12.5TvsFHT	CpG/CHG	TRUE	Cytochrome c oxidase subunit 2 (AHRD V3.3 *** A0A2G3CEU1_CAPCH)
Solyc09g015900.1	hyper/hypo	promoter	12.5TvsFHT	CHG/CHH	TRUE	Unknown protein
Solyc09g018555.1	hyper	promoter	5MvsFHM/FHTvsFHM	CpG/CHG	FALSE	30S ribosomal protein S2, chloroplastic (AHRD V3.3 *** A0A0G2R7W6_MESCR)
Solyc09g030375.1	hyper	exon/intron	12.5TvsFHT	CpG/CHH	TRUE	Unknown protein
Solyc09g031543.1	hyper	exon/intron	5TvsFHT	CHH	TRUE	Unknown protein
Solyc09g031800.1	hyper	promoter	12.5TvsFHT/5MvsFHM/FHTvsFHM	CpG/CHG	TRUE	Protein Ycf2 (AHRD V3.3 *-* G3LV81_9SOLA)
Solyc09g031810.2	hyper	promoter	12.5TvsFHT	CpG/CHG	TRUE	Protein Ycf2 (AHRD V3.3 *-* A0A172MBP1_9SOLA)
Solyc09g031820.1	hyper/hypo	promoter	12.5TvsFHT/5Tvs5M/5TvsFHT/FHTvsFHM	CpG/CHG	TRUE	Protein Ycf2 (AHRD V3.3 *-* A0A172MBP1_9SOLA)
Solyc09g031830.1	hyper	promoter	5Tvs5M	CpG	TRUE	Protein Ycf2 (AHRD V3.3 *-* A0A075TVZ1_9ERIC)
Solyc09g031840.1	hyper	promoter	12.5TvsFHT/5Tvs5M/5TvsFHT	CpG/CHG	TRUE	Protein Ycf2 (AHRD V3.3 *-* A0A172MBP1_9SOLA)
Solyc09g031850.1	hyper/hypo	promoter	12.5TvsFHT/20TvsFHT/FHTvsFHM	CpG/CHG/CHH	TRUE	Protein Ycf2 (AHRD V3.3 *-* F6KG94_JACVU)
Solyc09g050020.3	hyper	exon/intron	5MvsFHM	CpG	TRUE	Cytochrome b (AHRD V3.3 *** A0A2G3ASE3_CAPCH)
Solyc09g050030.1	hyper	promoter	12.5TvsFHT	CpG/CHG	TRUE	Ribosomal protein S14 (AHRD V3.3 *** K4CT01_SOLLC)
Solyc09g050065.1	hyper	promoter	FHTvsFHM	CHH	FALSE	50S ribosomal protein L16, chloroplastic (AHRD V3.3 *** J7H6Z8_CAPAN)
Solyc09g050066.1	hyper	promoter	5TvsFHT	CpG	FALSE	30S ribosomal protein S3, chloroplastic (AHRD V3.3 *** A0A2U8XH96_WEIFL)
Solyc09g050068.1	hypo	promoter	12.5TvsFHT	CpG	FALSE	50S ribosomal protein L2, chloroplastic (AHRD V3.3 *** I6N9C2_DATST)
Solyc09g055450.2	hyper	promoter	12.5TvsFHT	CHG	TRUE	Unknown protein
Solyc09g055840.1	hyper/hypo	promoter	12.5TvsFHT/20TvsFHT/FHTvsFHM	CpG/CHG	TRUE	NAD(P)H-quinone oxidoreductase subunit 2, chloroplastic (AHRD V3.3 *-* A0A2U9A0K7_9GENT)
Solyc09g055950.2	hypo	promoter	FHTvsFHM	CpG/CHG	TRUE	Photosystem II D2 protein (AHRD V3.3 *-* E3T2U9_EQUAR)
Solyc09g056090.1	hypo	promoter	12.5TvsFHT	CpG	TRUE	Unknown protein
Solyc09g056100.2	hypo	promoter	12.5TvsFHT	CHG/CHH	FALSE	4-dihydroxy-2-butanone 4-phosphate synthase (chloroplast) (AHRD V3.3 --* YP_009463666.1)
Solyc09g056110.1	hyper	promoter	12.5TvsFHT	CHH	TRUE	RNA-dependent RNA polymerase (AHRD V3.3 *-* A0A2Z6JIR4_9VIRU)
Solyc09g056300.2	hyper/hypo	promoter	12.5TvsFHT/5MvsFHM/FHTvsFHM	CpG/CHG	TRUE	Unknown protein
Solyc09g056310.1	hyper	promoter	12.5TvsFHT	CpG	TRUE	Maturase (AHRD V3.3 *-* O79414_SOLTU)
Solyc09g057840.1	hyper/hypo	exon/intron/promoter	12.5TvsFHT/FHTvsFHM	CpG/CHG	TRUE	Transmembrane protein (AHRD V3.3 *-* A0A1D8I1Y1_ORYRU)
Solyc09g061390.1	hyper/hypo	promoter	12.5TvsFHT/20TvsFHT	CpG	TRUE	Maturase K (AHRD V3.3 *-* Q95DQ0_9SOLA)
Solyc09g061460.3	hyper/hypo	promoter	12.5TvsFHT/20TvsFHT/5Tvs5M/5TvsFHT/FHTvsFHM	CpG/CHG	TRUE	NAD(P)H-quinone oxidoreductase subunit 2, chloroplastic (AHRD V3.3 *-* R4PIB2_UTRGI)
Solyc09g061465.1	hyper/hypo	exon/intron/promoter	12.5TvsFHT/20TvsFHT/5MvsFHM/5Tvs5M/5TvsFHT/FHTvsFHM	CpG/CHG	FALSE	Protein Ycf2 (AHRD V3.3 *-* A0A2K1Y5H6_POPTR)
Solyc09g064400.2	hyper	promoter	12.5TvsFHT/5MvsFHM/FHTvsFHM	CpG/CHG	TRUE	Photosystem I reaction center subunit IX (AHRD V3.3 *** A0A2H4RF93_9LAMI)
Solyc09g065490.2	hyper/hypo	exon/intron	12.5TvsFHT/20TvsFHT/5MvsFHM/5Tvs5M	CpG/CHG	TRUE	Unknown protein
Solyc09g089580.4	hyper/hypo	exon/intron/promoter	20TvsFHT/FHTvsFHM	CpG/CHH	TRUE	2-oxoglutarate (2OG) and Fe(II)-dependent oxygenase superfamily protein (AHRD V3.3 *** A0A2U1QA13_ARTAN)
Solyc09g098603.1	hyper/hypo	exon/intron/promoter	20TvsFHT/5Tvs5M/FHTvsFHM	CpG/CHG/CHH	FALSE	Unknown protein
Solyc09g098604.1	hyper/hypo	exon/intron/promoter	20TvsFHT/5MvsFHM/5Tvs5M/5TvsFHT/FHTvsFHM	CHG	FALSE	Unknown protein
Solyc09g098605.1	hypo	promoter	FHTvsFHM	CpG	FALSE	Unknown protein
Solyc09g098606.1	hypo	promoter	FHTvsFHM	CpG	FALSE	Unknown protein
Solyc09g098608.1	hypo	exon/intron	12.5TvsFHT/20TvsFHT/5MvsFHM	CpG/CHG	FALSE	Unknown protein
Solyc09g150102.1	hyper/hypo	exon/intron/promoter	12.5TvsFHT/20TvsFHT/5MvsFHM/FHTvsFHM	CpG/CHG	FALSE	Unknown protein
Solyc10g005000.4	hypo	exon/intron	5MvsFHM	CHG	TRUE	SUN-like protein 27
Solyc10g005485.1	hyper/hypo	exon/intron/promoter	12.5TvsFHT/20TvsFHT/5MvsFHM/5Tvs5M/5TvsFHT/FHTvsFHM	CpG/CHG/CHH	FALSE	Unknown protein
Solyc10g012217.1	hyper	promoter	12.5TvsFHT/5MvsFHM/5Tvs5M/5TvsFHT/FHTvsFHM	CpG/CHG	FALSE	50S ribosomal protein L2, chloroplastic (AHRD V3.3 *** I6N9C2_DATST)
Solyc10g012230.1	hyper/hypo	promoter	20TvsFHT/5MvsFHM/5Tvs5M/5TvsFHT	CpG/CHH	TRUE	Protein Ycf2 (AHRD V3.3 *-* A0A172MBP1_9SOLA)
Solyc10g017500.1	hypo	promoter	5MvsFHM	CpG	TRUE	Unknown protein
Solyc10g017890.1	hyper	promoter	12.5TvsFHT/5MvsFHM/5Tvs5M/FHTvsFHM	CpG/CHG	TRUE	Photosystem I chlorophyll a apoprotein A1 (AHRD V3.3 *** A0A2G2XQN6_CAPBA)
Solyc10g017900.1	hyper/hypo	promoter	12.5TvsFHT/5MvsFHM/5TvsFHT/FHTvsFHM	CpG/CHG	TRUE	Photosystem I P700 chlorophyll a apoprotein A1 (AHRD V3.3 *-* J7H3U2_CAPAN)
Solyc10g017910.3	hyper	promoter	12.5TvsFHT/5Tvs5M/5TvsFHT/FHTvsFHM	CpG/CHG	TRUE	Photosystem I P700 chlorophyll a apoprotein A2 (AHRD V3.3 *-* A0A1U8QCD9_CAPAN)
Solyc10g017920.1	hyper	promoter	12.5TvsFHT	CpG	TRUE	DNA-directed RNA polymerase subunit beta (AHRD V3.3 *-* A0A2G3DGX3_CAPCH)
Solyc10g017930.1	hyper	promoter	12.5TvsFHT/FHTvsFHM	CpG/CHG	TRUE	cytochrome b6/f complex subunit VIII (chloroplast) (AHRD V3.3 *** YP_009256027.1)
Solyc10g017940.1	hyper/hypo	promoter	12.5TvsFHT/5MvsFHM/5Tvs5M/5TvsFHT/FHTvsFHM	CpG/CHG	TRUE	Photosystem II CP43 reaction center protein (AHRD V3.3 *** A0A0K0LTJ5_MELOF)
Solyc10g017950.2	hyper/hypo	promoter	12.5TvsFHT/5Tvs5M/5TvsFHT/FHTvsFHM	CpG/CHG	TRUE	Photosystem II reaction center protein Z (AHRD V3.3 *** A0A1U8QD60_CAPAN)
Solyc10g018980.3	hyper/hypo	promoter	12.5TvsFHT/FHTvsFHM	CpG/CHG	TRUE	Protein Ycf2 (AHRD V3.3 *-* A0A172MBP1_9SOLA)
Solyc10g018990.3	hyper	promoter	12.5TvsFHT/5TvsFHT	CpG/CHG	TRUE	Protein Ycf2 (AHRD V3.3 *-* A0A2G2VDC7_CAPBA)
Solyc10g019000.3	hyper/hypo	promoter	12.5TvsFHT/5MvsFHM/5Tvs5M/5TvsFHT/FHTvsFHM	CpG/CHG	TRUE	Protein Ycf2 (AHRD V3.3 *-* A0A172MBP1_9SOLA)
Solyc10g019010.1	hyper/hypo	promoter	12.5TvsFHT/5MvsFHM/FHTvsFHM	CpG/CHG	TRUE	Protein Ycf2 (AHRD V3.3 *-* A0A0U1ZJJ5_9SOLN)
Solyc10g032565.1	hyper	promoter	20TvsFHT	CHH	FALSE	2-oxoglutarate (2OG) and Fe(II)-dependent oxygenase superfamily protein (AHRD V3.3 *** A0A2U1P7E5_ARTAN)
Solyc10g044440.2	hyper	exon/intron/promoter	12.5TvsFHT/20TvsFHT/5TvsFHT/FHTvsFHM	CpG/CHG/CHH	TRUE	Unknown protein
Solyc10g044443.1	hyper/hypo	exon/intron/promoter	12.5TvsFHT/20TvsFHT/5MvsFHM/5Tvs5M/5TvsFHT	CpG/CHG/CHH	FALSE	Signal recognition particle subunit SRP72 (AHRD V3.3 *-* A0A2G3BDT2_CAPCH)
Solyc10g044535.1	hyper/hypo	exon/intron/promoter	12.5TvsFHT/5MvsFHM/5TvsFHT/FHTvsFHM	CpG/CHG	FALSE	ATP synthase subunit b, chloroplastic (AHRD V3.3 *** I6N943_DATST)
Solyc10g044550.1	hyper	promoter	12.5TvsFHT	CHG	FALSE	ATP synthase subunit c, chloroplastic (AHRD V3.3 *** A0A1U8QD53_CAPAN)
Solyc10g044560.1	hyper/hypo	promoter	12.5TvsFHT/5MvsFHM/FHTvsFHM	CpG/CHG/CHH	FALSE	ATP synthase subunit a, chloroplastic (AHRD V3.3 *** A0A2G3AX20_CAPCH)
Solyc10g045220.1	hyper/hypo	exon/intron/promoter	12.5TvsFHT/5MvsFHM/5Tvs5M/FHTvsFHM	CpG/CHG	FALSE	Cytochrome f (AHRD V3.3 *** A0A1L6Z652_CAPCH)
Solyc10g045230.1	hyper/hypo	promoter	12.5TvsFHT/FHTvsFHM	CpG/CHG	FALSE	Cytochrome b559 subunit alpha (AHRD V3.3 *** A0A328E4L8_9ASTE)
Solyc10g045385.1	hyper/hypo	exon/intron	12.5TvsFHT/5TvsFHT/FHTvsFHM	CpG/CHG	FALSE	Unknown protein
Solyc10g047060.2	hyper/hypo	promoter	12.5TvsFHT/5MvsFHM/FHTvsFHM	CpG/CHG	TRUE	NAC domain-containing protein (AHRD V3.3 *** A0A2U1K9C2_ARTAN)
Solyc10g047090.2	hyper	promoter	12.5TvsFHT/FHTvsFHM	CpG/CHG	TRUE	50S ribosomal protein L2, chloroplastic (AHRD V3.3 *-* A0A291IBB3_9ROSI)
Solyc10g047410.1	hyper	exon/intron/promoter	12.5TvsFHT/5MvsFHM/FHTvsFHM	CpG/CHG	TRUE	Photosystem II CP43 reaction center protein (AHRD V3.3 *-* A0A2S0SUS0_9FABA)
Solyc10g047420.3	hyper/hypo	promoter	12.5TvsFHT/5MvsFHM/FHTvsFHM	CpG/CHG	TRUE	NAD(P)H-quinone oxidoreductase chain 4, chloroplastic (AHRD V3.3 *-* I6N9A7_DATST)
Solyc10g055000.3	hyper	promoter	FHTvsFHM	CHH	TRUE	Dirigent protein (AHRD V3.3 *** K4D193_SOLLC)
Solyc10g061887.1	hyper	exon/intron/promoter	12.5TvsFHT/20TvsFHT/5MvsFHM	CpG/CHG	TRUE	NAD(P)H-quinone oxidoreductase subunit 2, chloroplastic (AHRD V3.3 *** J7H400_CAPAN)
Solyc10g062020.2	hyper	exon/intron	5TvsFHT	CHH	TRUE	NADH-ubiquinone oxidoreductase chain 5 (AHRD V3.3 *-* R4IU74_VICFA)
Solyc10g062235.1	hyper/hypo	promoter	12.5TvsFHT/5MvsFHM/5Tvs5M/5TvsFHT/FHTvsFHM	CpG/CHG	FALSE	Protein TIC 214 (AHRD V3.3 *** K4EQH9_DATST)
Solyc10g068350.1	hyper/hypo	promoter	12.5TvsFHT/20TvsFHT/FHTvsFHM	CpG/CHG/CHH	TRUE	Chitinase (AHRD V3.3 *-* B9VRK7_CAPAN)
Solyc10g073350.2	hyper	promoter	12.5TvsFHT	CpG/CHH	TRUE	histone-lysine N-methyltransferase, H3 lysine-9 specific SUVH6-like (AHRD V3.3 *-* A0A1U8GIG3_CAPAN)
Solyc10g073353.1	hyper/hypo	promoter	12.5TvsFHT	CpG/CHG/CHH	FALSE	Chitinase (AHRD V3.3 *-* B9VRK7_CAPAN)
Solyc10g073357.1	hypo	exon/intron	20TvsFHT	CpG/CHG	FALSE	Exocyst complex component SEC3A (AHRD V3.3 *-* A0A2G2VHQ3_CAPBA)
Solyc10g077135.1	hyper/hypo	promoter	12.5TvsFHT/20TvsFHT/FHTvsFHM	CpG/CHG/CHH	FALSE	Pectinesterase (AHRD V3.3 *** A0A2G2XAX2_CAPBA)
Solyc10g080782.1	hyper/hypo	promoter	12.5TvsFHT/20TvsFHT/5TvsFHT/FHTvsFHM	CpG/CHG	FALSE	Unknown protein
Solyc10g080784.1	hyper/hypo	promoter	5Tvs5M/FHTvsFHM	CHG	FALSE	Zinc finger, GRF-type (AHRD V3.3 *** A0A2U1QA52_ARTAN)
Solyc10g082060.1	hypo	promoter	20TvsFHT	CpG	TRUE	ovate family protein 22
Solyc10g082061.1	hyper/hypo	exon/intron/promoter	12.5TvsFHT/20TvsFHT/5MvsFHM/5Tvs5M/5TvsFHT	CpG/CHG/CHH	FALSE	Unknown protein
Solyc10g082062.1	hyper/hypo	exon/intron/promoter	20TvsFHT/5MvsFHM/5TvsFHT/FHTvsFHM	CpG/CHG	FALSE	Unknown protein
Solyc10g083060.1	hyper/hypo	exon/intron	12.5TvsFHT/20TvsFHT/5MvsFHM/5Tvs5M/5TvsFHT/FHTvsFHM	CpG/CHG/CHH	FALSE	Nuclear transport factor 2 (NTF2) family protein with RNA binding (RRM-RBD-RNP motifs) domain-containing protein (AHRD V3.3 *-* F4J8X6_ARATH)
Solyc10g083063.1	hyper/hypo	exon/intron/promoter	12.5TvsFHT/20TvsFHT/5MvsFHM/5Tvs5M/5TvsFHT/FHTvsFHM	CpG/CHG	FALSE	Unknown protein
Solyc10g083067.1	hypo	promoter	20TvsFHT/FHTvsFHM	CpG/CHG	FALSE	Unknown protein
Solyc10g083770.3	hypo	promoter	12.5TvsFHT	CHG	TRUE	Protein pelota homolog (AHRD V3.3 *** A0A2G3CEA2_CAPCH)
Solyc10g086783.1	hyper/hypo	exon/intron/promoter	12.5TvsFHT/20TvsFHT/5MvsFHM/5Tvs5M/5TvsFHT/FHTvsFHM	CpG/CHG/CHH	FALSE	Unknown protein
Solyc10g086787.1	hyper/hypo	exon/intron/promoter	12.5TvsFHT/20TvsFHT/5Tvs5M/5TvsFHT/FHTvsFHM	CpG/CHG	FALSE	Unknown protein
Solyc10g150100.1	hyper/hypo	promoter	20TvsFHT/5TvsFHT	CpG/CHH	FALSE	Unknown protein
Solyc11g004000.1	hyper/hypo	exon/intron	20TvsFHT/5MvsFHM/5TvsFHT	CHG	FALSE	Unknown protein
Solyc11g004005.1	hyper/hypo	exon/intron/promoter	20TvsFHT/5MvsFHM/5Tvs5M/5TvsFHT/FHTvsFHM	CpG/CHG/CHH	FALSE	Unknown protein
Solyc11g005920.3	hypo	exon/intron	12.5TvsFHT	CHH	TRUE	NAC domain-containing protein 16 (AHRD V3.3 *** A0A1U8EWF0_CAPAN)
Solyc11g006310.2	hyper	promoter	FHTvsFHM	CHH	TRUE	protein GAMETE EXPRESSED 1 (AHRD V3.3 *** A0A2I4EBQ9_9ROSI)
Solyc11g011430.1	hyper	promoter	12.5TvsFHT	CHG	TRUE	Protein Ycf2 (AHRD V3.3 *-* A0A2G3DB00_CAPCH)
Solyc11g016920.1	hyper	exon/intron	5MvsFHM	CHH	TRUE	Nuclear transcription factor Y subunit C (AHRD V3.3 *-* A0A0D3GXF4_9ORYZ)
Solyc11g016940.2	hyper/hypo	exon/intron	12.5TvsFHT/5MvsFHM/FHTvsFHM	CHG/CHH	TRUE	magnesium transporter NIPA (DUF803) (AHRD V3.3 *** AT4G13800.8)
Solyc11g017475.1	hyper/hypo	exon/intron	12.5TvsFHT/20TvsFHT/5Tvs5M/5TvsFHT	CpG/CHG/CHH	FALSE	transmembrane protein (AHRD V3.3 *** AT1G21722.1)
Solyc11g018470.3	hyper/hypo	promoter	12.5TvsFHT/20TvsFHT/5Tvs5M/FHTvsFHM	CpG/CHG/CHH	TRUE	transmembrane protein (AHRD V3.3 -** AT1G21722.1)
Solyc11g018774.1	hypo	promoter	5TvsFHT	CHH	FALSE	Peroxidase (AHRD V3.3 *** M1CN26_SOLTU)
Solyc11g020370.1	hyper	promoter	12.5TvsFHT	CHG	FALSE	tRNA dimethylallyltransferase 2 (AHRD V3.3 *-* A0A2G3BB92_CAPCH)
Solyc11g020380.3	hyper	promoter	20TvsFHT	CHG	FALSE	Adenylate isopentenyltransferase (AHRD V3.3 *** A0A2G2WHN5_CAPBA),Pfam:PF01745
Solyc11g020390.1	hyper	promoter	20TvsFHT	CHG	FALSE	Adenylate isopentenyltransferase (AHRD V3.3 *-* A0A2G2WHN5_CAPBA)
Solyc11g020430.3	hyper	promoter	5TvsFHT	CHG	FALSE	Adenylate isopentenyltransferase (AHRD V3.3 *-* A0A2G2WHN5_CAPBA),Pfam:PF01745
Solyc11g020437.1	hyper/hypo	promoter	12.5TvsFHT/20TvsFHT	CpG	FALSE	Adenylate isopentenyltransferase (AHRD V3.3 *-* A0A2G2WHN5_CAPBA)
Solyc11g020510.1	hyper	promoter	20TvsFHT	CpG	FALSE	Adenylate isopentenyltransferase (AHRD V3.3 *-* A0A2G2WHN5_CAPBA)
Solyc11g020520.3	hypo	promoter	5MvsFHM/FHTvsFHM	CpG	FALSE	Adenylate isopentenyltransferase (AHRD V3.3 *-* A0A2G2WHN5_CAPBA),Pfam:PF01745
Solyc11g020810.2	hypo	exon/intron	12.5TvsFHT	CHG	TRUE	AdoMet-dependent rRNA methyltransferase SPB1 (AHRD V3.3 *-* U9TNP9_RHIID)
Solyc11g020995.1	hyper	promoter	20TvsFHT	CHH	FALSE	Retrovirus-related Pol polyprotein from transposon TNT 1-94 (AHRD V3.3 *-* A0A2K3MQ67_TRIPR)
Solyc11g021063.1	hyper/hypo	promoter	12.5TvsFHT/FHTvsFHM	CpG/CHG	FALSE	Protein Ycf2 (AHRD V3.3 *-* A0A2R4PB26_9MAGN)
Solyc11g021067.1	hyper/hypo	promoter	12.5TvsFHT/5Tvs5M/FHTvsFHM	CpG/CHG	FALSE	Protein Ycf2 (AHRD V3.3 *-* A0A172MBP1_9SOLA)
Solyc11g021080.3	hyper/hypo	exon/intron/promoter	5MvsFHM/5Tvs5M/5TvsFHT/FHTvsFHM	CpG/CHG	TRUE	Protein Ycf2 (AHRD V3.3 *-* A0A2G2XPU4_CAPBA)
Solyc11g021090.3	hyper	exon/intron/promoter	5Tvs5M/FHTvsFHM	CpG/CHG	TRUE	NAD(P)H-quinone oxidoreductase subunit 2, chloroplastic (AHRD V3.3 *-* A0A125RTJ3_9ASTR)
Solyc11g021100.2	hyper/hypo	promoter	20TvsFHT/5TvsFHT	CpG	TRUE	NAD(P)H-quinone oxidoreductase, subunit N/subunit 2 (AHRD V3.3 *-* A0A2U1LKJ3_ARTAN)
Solyc11g021110.3	hyper	promoter	5Tvs5M/5TvsFHT	CpG/CHG	TRUE	NAD(P)H-quinone oxidoreductase subunit 2, chloroplastic (AHRD V3.3 *-* L7NPN4_9ASTR)
Solyc11g021120.1	hyper/hypo	promoter	12.5TvsFHT/20TvsFHT/5MvsFHM/FHTvsFHM	CpG	TRUE	NAD(P)H-quinone oxidoreductase subunit 2, chloroplastic (AHRD V3.3 *-* A0A2L1ZQA7_9LAMI)
Solyc11g021160.1	hyper/hypo	promoter	12.5TvsFHT/5MvsFHM/5Tvs5M/5TvsFHT	CpG/CHG	TRUE	ATP synthase subunit beta, chloroplastic (AHRD V3.3 *-* A0A2G2WCU2_CAPBA)
Solyc11g021180.2	hyper	promoter	12.5TvsFHT/5Tvs5M/5TvsFHT/FHTvsFHM	CpG/CHG	TRUE	Protein TIC 214 (AHRD V3.3 *-* J7H3X3_CAPAN)
Solyc11g021210.2	hypo	promoter	5MvsFHM	CpG	TRUE	Cytochrome c biogenesis protein CcsA (AHRD V3.3 *** A0A1U8QCK2_CAPAN)
Solyc11g021213.1	hyper	promoter	12.5TvsFHT	CpG	FALSE	NAD(P)H-quinone oxidoreductase chain 4, chloroplastic (AHRD V3.3 *-* A0A1U8QCJ1_CAPAN)
Solyc11g021220.2	hyper	promoter	5MvsFHM/FHTvsFHM	CpG/CHG	TRUE	NAD(P)H-quinone oxidoreductase subunit I, chloroplastic (AHRD V3.3 *** I6N9B1_DATST)
Solyc11g021230.1	hyper/hypo	promoter	5MvsFHM/5TvsFHT/FHTvsFHM	CpG/CHG	FALSE	NAD(P)H-quinone oxidoreductase subunit 1, chloroplastic (AHRD V3.3 *-* A0A2G3B5U9_CAPCH)
Solyc11g021233.1	hyper	promoter	12.5TvsFHT/5MvsFHM/FHTvsFHM	CpG/CHG	FALSE	NAD(P)H-quinone oxidoreductase subunit 1, chloroplastic (AHRD V3.3 *** A0A2G2XBN0_CAPBA)
Solyc11g021237.1	hyper/hypo	promoter	5MvsFHM/5Tvs5M/FHTvsFHM	CpG/CHG	FALSE	NAD(P)H-quinone oxidoreductase subunit H, chloroplastic (AHRD V3.3 *** A0A1U8QCJ3_CAPAN)
Solyc11g021240.3	hyper/hypo	promoter	12.5TvsFHT/5MvsFHM/5Tvs5M/FHTvsFHM	CpG/CHG	TRUE	Protein TIC 214 (AHRD V3.3 *-* I6N9B5_DATST)
Solyc11g021280.2	hyper	promoter	12.5TvsFHT	CHG	FALSE	Protein TIC 214 (AHRD V3.3 *-* J7H3X3_CAPAN)
Solyc11g021300.2	hyper/hypo	promoter	12.5TvsFHT/20TvsFHT/5Tvs5M/FHTvsFHM	CpG/CHG	TRUE	Protein TIC 214 (AHRD V3.3 *-* TI214_SOLTU)
Solyc11g021310.1	hyper/hypo	promoter	12.5TvsFHT/20TvsFHT/5MvsFHM/5Tvs5M/FHTvsFHM	CpG/CHG/CHH	TRUE	Protein TIC 214 (AHRD V3.3 *-* TI214_TOBAC)
Solyc11g022610.1	hyper/hypo	promoter	12.5TvsFHT/5MvsFHM/5Tvs5M	CpG/CHG	TRUE	30S ribosomal protein S4, chloroplastic (AHRD V3.3 *-* A0A2G2ZPZ2_CAPAN)
Solyc11g022620.1	hyper	promoter	12.5TvsFHT	CpG/CHG	FALSE	30S ribosomal protein S4, chloroplastic (AHRD V3.3 *-* A0A2G3BYP0_CAPCH)
Solyc11g028217.1	hyper	promoter	12.5TvsFHT/20TvsFHT	CpG	FALSE	RNA-directed DNA polymerase (AHRD V3.3 *-* A0A2I0W698_9ASPA)
Solyc11g028330.2	hyper/hypo	promoter	12.5TvsFHT/5MvsFHM/5Tvs5M/5TvsFHT/FHTvsFHM	CpG/CHG/CHH	FALSE	DNA topoisomerase 6 subunit B (AHRD V3.3 *-* A0A328D641_9ASTE)
Solyc11g030920.1	hypo	promoter	12.5TvsFHT	CpG	FALSE	RNA-dependent RNA polymerase (AHRD V3.3 *-* A0A2Z6JQL1_9VIRU)
Solyc11g039980.3	hyper	promoter	12.5TvsFHT	CpG/CHG	TRUE	ATP synthase subunit alpha (AHRD V3.3 *-* A0A2H4NB27_SOLLC)
Solyc11g044310.2	hypo	exon/intron	12.5TvsFHT/5TvsFHT	CHG/CHH	TRUE	Proline iminopeptidase (AHRD V3.3 *** A0A1U8GCK3_CAPAN)
Solyc11g044640.1	hyper	promoter	12.5TvsFHT/5MvsFHM/FHTvsFHM	CpG/CHG	FALSE	Unknown protein
Solyc11g044643.1	hypo	promoter	5MvsFHM	CHG	FALSE	NAD(P)H-quinone oxidoreductase subunit 5, chloroplastic (AHRD V3.3 *-* J7H711_CAPAN)
Solyc11g044647.1	hyper	promoter	FHTvsFHM	CpG	FALSE	NAD(P)H-quinone oxidoreductase chain 4, chloroplastic (AHRD V3.3 *-* A0A1U8QCJ1_CAPAN)
Solyc11g044660.1	hyper/hypo	promoter	5MvsFHM/5Tvs5M/5TvsFHT	CpG/CHG	TRUE	ATP synthase subunit beta, chloroplastic (AHRD V3.3 *-* A0A2U1KL25_ARTAN)
Solyc11g044665.1	hyper/hypo	promoter	12.5TvsFHT/5MvsFHM/FHTvsFHM	CpG/CHG	FALSE	ATP synthase subunit beta, chloroplastic (AHRD V3.3 *-* A0A2U1KL25_ARTAN)
Solyc11g044670.1	hyper/hypo	promoter	12.5TvsFHT/5MvsFHM/FHTvsFHM	CpG/CHG	TRUE	Protein TIC 214 (AHRD V3.3 *-* J7H3X3_CAPAN)
Solyc11g044680.3	hyper	promoter	12.5TvsFHT	CpG	TRUE	Protein TIC 214 (AHRD V3.3 *-* K4EQH9_DATST)
Solyc11g045410.1	hyper	promoter	12.5TvsFHT/5TvsFHT	CHG/CHH	TRUE	CC-NBS-LRR type resistance-like protein (AHRD V3.3 *-* E3W9R6_CAPCH)
Solyc11g045430.1	hypo	exon/intron/promoter	12.5TvsFHT/FHTvsFHM	CpG/CHG	TRUE	Transmembrane protein (AHRD V3.3 *-* A0A1D8I1Y1_ORYRU)
Solyc11g045440.1	hyper/hypo	exon/intron/promoter	12.5TvsFHT/FHTvsFHM	CpG/CHG	TRUE	30S ribosomal protein S12-B, chloroplastic (AHRD V3.3 *-* A0A2G3D2S1_CAPCH)
Solyc11g051170.2	hyper	promoter	5Tvs5M/FHTvsFHM	CpG/CHG	TRUE	ATP synthase subunit alpha, chloroplastic (AHRD V3.3 *-* J7H3P2_CAPAN)
Solyc11g051171.1	hyper/hypo	promoter	12.5TvsFHT/20TvsFHT/5MvsFHM/5Tvs5M/FHTvsFHM	CpG/CHG/CHH	FALSE	Unknown protein
Solyc11g051173.1	hyper	promoter	12.5TvsFHT/5TvsFHT	CpG/CHG	FALSE	Unknown protein
Solyc11g051174.1	hyper/hypo	exon/intron/promoter	5MvsFHM/5Tvs5M/5TvsFHT/FHTvsFHM	CpG/CHG/CHH	FALSE	Unknown protein
Solyc11g051176.1	hyper/hypo	exon/intron/promoter	5MvsFHM/5Tvs5M/5TvsFHT/FHTvsFHM	CpG/CHG/CHH	FALSE	Unknown protein
Solyc11g056260.2	hyper/hypo	promoter	12.5TvsFHT	CpG/CHG	TRUE	Unknown protein
Solyc11g061840.1	hypo	promoter	12.5TvsFHT/5MvsFHM/5Tvs5M	CpG/CHG	FALSE	Adenylate isopentenyltransferase (AHRD V3.3 *-* A0A2G2WHN5_CAPBA)
Solyc11g062050.1	hyper	promoter	12.5TvsFHT/5Tvs5M/5TvsFHT/FHTvsFHM	CpG/CHG	TRUE	Protein Ycf2 (AHRD V3.3 *-* A0A0U1ZD57_SOLCI)
Solyc11g062110.1	hyper	promoter	12.5TvsFHT/5Tvs5M	CpG	TRUE	DNA-directed RNA polymerase subunit beta' (AHRD V3.3 *-* A0A1U8QCC2_CAPAN)
Solyc11g062340.1	hyper/hypo	promoter	12.5TvsFHT/5TvsFHT/FHTvsFHM	CpG/CHG	FALSE	Unknown protein
Solyc11g063470.1	hypo	promoter	20TvsFHT	CpG	TRUE	Adenylate isopentenyltransferase (AHRD V3.3 *-* A0A2G2WHN5_CAPBA)
Solyc11g063480.1	hyper	promoter	12.5TvsFHT	CpG/CHG	TRUE	Unknown protein
Solyc11g063530.2	hypo	promoter	12.5TvsFHT/FHTvsFHM	CpG/CHG	TRUE	RNA-dependent RNA polymerase (AHRD V3.3 *-* A0A2Z6JIR4_9VIRU)
Solyc11g063640.2	hypo	exon/intron/promoter	12.5TvsFHT/FHTvsFHM	CpG/CHG	TRUE	Unknown protein
Solyc11g063730.3	hyper	promoter	12.5TvsFHT	CpG	TRUE	tRNA isopentenyltransferase (AHRD V3.3 *-* A0A2U1Q2F3_ARTAN),Pfam:PF01745
Solyc11g065380.2	hyper	exon/intron	12.5TvsFHT	CHH	TRUE	G-patch domain (AHRD V3.3 *** A0A200Q889_9MAGN)
Solyc11g069650.2	hypo	exon/intron	5TvsFHT	CpG	FALSE	Unknown protein
Solyc11g072360.1	hyper	promoter	12.5TvsFHT/5Tvs5M/5TvsFHT	CpG/CHG	TRUE	CC-NBS-LRR type resistance-like protein (AHRD V3.3 *-* E3W9R6_CAPCH)
Solyc11g073315.1	hyper/hypo	promoter	12.5TvsFHT/20TvsFHT/FHTvsFHM	CpG	FALSE	Unknown protein
Solyc11g150103.1	hyper	exon/intron	FHTvsFHM	CHH	FALSE	HAT family dimerization domain-containing protein (AHRD V3.3 *-* A0A2K3L630_TRIPR)
Solyc11g150142.1	hyper/hypo	exon/intron	12.5TvsFHT	CHG/CHH	FALSE	reactive oxygen species modulator 1 (AHRD V3.3 *** A0A2I4FIE9_9ROSI)
Solyc12g007140.3	hyper	promoter	12.5TvsFHT	CHH	TRUE	hypothetical protein (AHRD V3.3 *-* AT5G42710.2)
Solyc12g016030.3	hyper	promoter	12.5TvsFHT	CHH	TRUE	Protein kinase-like domain-containing protein (AHRD V3.3 *-* A0A2U1KQF7_ARTAN)
Solyc12g017380.3	hyper	exon/intron	12.5TvsFHT	CpG	TRUE	Organic cation/carnitine transporter 2 (AHRD V3.3 *** A0A2G3BN50_CAPCH)
Solyc12g027820.1	hyper/hypo	promoter	20TvsFHT/5Tvs5M/5TvsFHT/FHTvsFHM	CpG/CHG	TRUE	NAD(P)H-quinone oxidoreductase subunit 2, chloroplastic (AHRD V3.3 *-* J7H400_CAPAN)
Solyc12g032960.1	hyper	promoter	5Tvs5M/5TvsFHT/FHTvsFHM	CpG/CHG/CHH	FALSE	Photosystem I P700 chlorophyll a apoprotein A1 (AHRD V3.3 *-* J7H3U2_CAPAN)
Solyc12g032970.1	hypo	promoter	12.5TvsFHT	CpG	FALSE	Photosystem I P700 chlorophyll a apoprotein A2 (AHRD V3.3 *-* A0A1U8QCD9_CAPAN)
Solyc12g032980.1	hyper/hypo	promoter	12.5TvsFHT/5MvsFHM/FHTvsFHM	CpG/CHG	FALSE	Photosystem I P700 chlorophyll a apoprotein A2 (AHRD V3.3 *-* A0A1U8QCD9_CAPAN)
Solyc12g032990.2	hyper/hypo	promoter	12.5TvsFHT/5MvsFHM/FHTvsFHM	CpG/CHG	TRUE	UDP-glucuronosyl/UDP-glucosyltransferase (AHRD V3.3 *-* A0A2U1NU76_ARTAN)
Solyc12g033000.1	hyper	promoter	5MvsFHM/FHTvsFHM	CpG/CHH	TRUE	Photosystem I P700 chlorophyll a apoprotein A2 (AHRD V3.3 *-* A8W3C3_CUSEX)
Solyc12g033020.1	hyper/hypo	promoter	5MvsFHM/FHTvsFHM	CpG/CHG	TRUE	NAD(P)H-quinone oxidoreductase subunit 2, chloroplastic (AHRD V3.3 *-* A0A023I6R2_GLYGL)
Solyc12g033040.1	hyper	promoter	5MvsFHM/5TvsFHT/FHTvsFHM	CpG/CHG	FALSE	Photosystem I P700 chlorophyll a apoprotein A1 (AHRD V3.3 *-* A0A140F951_9LAMI)
Solyc12g033060.1	hyper/hypo	promoter	12.5TvsFHT/FHTvsFHM	CpG/CHG	TRUE	Photosystem I P700 chlorophyll a apoprotein A2 (AHRD V3.3 *-* A7Y3D1_IPOPU)
Solyc12g033070.1	hyper	promoter	5Tvs5M/5TvsFHT	CpG/CHG	FALSE	NAD(P)H-quinone oxidoreductase subunit 5, chloroplastic (AHRD V3.3 *-* Q9MUB3_SOLVI)
Solyc12g033080.1	hyper/hypo	promoter	12.5TvsFHT/5MvsFHM/FHTvsFHM	CpG/CHG	TRUE	NAD(P)H-quinone oxidoreductase subunit 2, chloroplastic (AHRD V3.3 *-* A0A2P1N7K1_9LAMI)
Solyc12g033105.1	hyper/hypo	exon/intron/promoter	12.5TvsFHT/20TvsFHT/5TvsFHT	CpG/CHG/CHH	FALSE	Unknown protein
Solyc12g035730.1	hyper	promoter	20TvsFHT	CpG	TRUE	PsaB (AHRD V3.3 *-* A0A2I6PKA5_9ASPA)
Solyc12g035750.1	hyper	promoter	12.5TvsFHT	CpG	TRUE	NAD(P)H-quinone oxidoreductase subunit K, chloroplastic (AHRD V3.3 *-* I6N960_DATST)
Solyc12g035790.2	hyper/hypo	exon/intron/promoter	12.5TvsFHT/5Tvs5M/FHTvsFHM	CpG/CHH	TRUE	Protein Ycf2 (AHRD V3.3 *-* A0A2H4YME4_9ERIC)
Solyc12g035840.1	hyper/hypo	exon/intron	12.5TvsFHT/FHTvsFHM	CpG/CHG	FALSE	Heme exporter protein C (AHRD V3.3 *-* A0A2V4UPN7_9RHIZ)
Solyc12g035845.1	hypo	promoter	5MvsFHM/FHTvsFHM	CpG/CHG	FALSE	ATP synthase CF0 A subunit (chloroplast) (AHRD V3.3 --* YP_009472332.1)
Solyc12g035870.3	hyper	promoter	12.5TvsFHT	CHH	TRUE	DNA-directed RNA polymerase subunit beta (AHRD V3.3 *-* S8D4Z9_9LAMI)
Solyc12g035880.1	hypo	promoter	12.5TvsFHT	CpG	TRUE	30S ribosomal protein S3, chloroplastic (AHRD V3.3 *-* A0A1U8QD95_CAPAN)
Solyc12g035940.1	hyper/hypo	promoter	12.5TvsFHT/FHTvsFHM	CHG	TRUE	DNA-directed RNA polymerase subunit beta (AHRD V3.3 *-* A0A2G3D100_CAPCH)
Solyc12g035990.1	hypo	promoter	5MvsFHM	CpG/CHG	TRUE	Protein Ycf2 (AHRD V3.3 *-* A0A2G3BUI3_CAPCH)
Solyc12g036000.1	hypo	promoter	5MvsFHM	CpG	TRUE	Protein Ycf2 (AHRD V3.3 *-* A0A2P1CPZ6_9GENT)
Solyc12g036350.1	hyper	promoter	5Tvs5M	CpG	TRUE	Unknown protein
Solyc12g036550.3	hyper	promoter	12.5TvsFHT/5MvsFHM	CpG/CHG	TRUE	Protein TIC 214 (AHRD V3.3 *-* K4EQH9_DATST)
Solyc12g036570.1	hypo	promoter	12.5TvsFHT	CHG	TRUE	Unknown protein
Solyc12g036590.1	hypo	promoter	12.5TvsFHT	CpG	TRUE	NADH dehydrogenase subunit 7 (AHRD V3.3 *-* A0A290WKY4_SOLLC)
Solyc12g036600.2	hyper/hypo	promoter	12.5TvsFHT/FHTvsFHM	CpG/CHG	FALSE	NADH dehydrogenase subunit 7 (AHRD V3.3 *-* A0A060D4V8_9GENT)
Solyc12g036640.1	hyper/hypo	exon/intron/promoter	12.5TvsFHT/FHTvsFHM	CpG/CHG/CHH	TRUE	ATP synthase subunit alpha, chloroplastic (AHRD V3.3 *-* A0A2G3ATD1_CAPCH)
Solyc12g036710.3	hyper/hypo	exon/intron	5MvsFHM/5Tvs5M/5TvsFHT/FHTvsFHM	CpG/CHG	TRUE	ribosomal protein S12 (chloroplast) (AHRD V3.3 *-* YP_009184034.1)
Solyc12g038080.1	hyper	promoter	FHTvsFHM	CpG	TRUE	Photosystem II CP43 reaction center protein (AHRD V3.3 *-* A0A220NAN4_9BRAS)
Solyc12g055683.1	hyper/hypo	promoter	12.5TvsFHT/20TvsFHT/5MvsFHM/FHTvsFHM	CpG/CHG	FALSE	F-box domain (AHRD V3.3 *-* A0A200RCR7_9MAGN)
Solyc12g055687.1	hyper/hypo	exon/intron/promoter	12.5TvsFHT/20TvsFHT/5MvsFHM/5Tvs5M/5TvsFHT	CpG/CHG/CHH	FALSE	Unknown protein
Solyc12g056674.1	hyper	exon/intron	12.5TvsFHT	CHH	FALSE	Alpha/beta-hydrolases superfamily protein (AHRD V3.3 *** A0A2U1LX98_ARTAN)
Solyc12g062580.1	hyper	promoter	FHTvsFHM	CpG/CHG	TRUE	DNA-directed RNA polymerase subunit beta' (AHRD V3.3 *-* A0A1C8V6B5_9ROSI)
Solyc12g062590.1	hyper	promoter	5MvsFHM/FHTvsFHM	CpG	TRUE	Photosystem I P700 chlorophyll a apoprotein A2 (AHRD V3.3 *-* A0A2H4RG17_9LAMI)
Solyc12g077440.2	hyper	exon/intron	12.5TvsFHT	CpG	FALSE	zinc finger (C2H2 type) family protein (AHRD V3.3 --* AT1G30970.1)
Solyc12g082793.1	hyper	exon/intron/promoter	20TvsFHT	CpG/CHH	FALSE	Unknown protein
Solyc12g082796.1	hyper/hypo	exon/intron/promoter	12.5TvsFHT/20TvsFHT/5MvsFHM/5Tvs5M/FHTvsFHM	CpG/CHG/CHH	FALSE	Unknown protein
Solyc12g082798.1	hyper	exon/intron	12.5TvsFHT/20TvsFHT/5TvsFHT	CpG/CHG/CHH	FALSE	Unknown protein
Solyc12g089290.3	hyper	exon/intron	20TvsFHT/5TvsFHT	CHG/CHH	TRUE	HVA22-like protein (AHRD V3.3 *-* A0A2G2YA04_CAPAN)
Solyc12g094720.3	hyper/hypo	exon/intron	12.5TvsFHT/20TvsFHT/5MvsFHM/5Tvs5M/5TvsFHT/FHTvsFHM	CHG/CHH	TRUE	PsbP family (AHRD V3.3 *** A0A2U1P1U5_ARTAN)
Solyc12g094740.3	hyper	exon/intron	12.5TvsFHT/20TvsFHT	CHH	TRUE	Unknown protein
Solyc12g095970.3	hyper	promoter	12.5TvsFHT/5TvsFHT	CpG	TRUE	Abscisic acid receptor PYL3 (AHRD V3.3 *** A0A1U8ETR1_CAPAN)
Solyc12g096910.1	hyper	promoter	12.5TvsFHT/5MvsFHM	CpG/CHG	TRUE	DNA-directed RNA polymerase subunit beta'' (AHRD V3.3 *-* A0A2G2ZTM2_CAPAN)
Solyc12g098823.1	hyper/hypo	exon/intron/promoter	12.5TvsFHT/20TvsFHT/5MvsFHM/FHTvsFHM	CpG/CHG/CHH	FALSE	Unknown protein
Solyc12g100363.1	hyper/hypo	promoter	20TvsFHT/5MvsFHM/5Tvs5M	CpG/CHH	FALSE	Unknown protein
Solyc12g150100.1	hyper/hypo	exon/intron/promoter	12.5TvsFHT/FHTvsFHM	CpG	FALSE	Unknown protein
Solyc12g150102.1	hyper/hypo	exon/intron/promoter	12.5TvsFHT/20TvsFHT/5MvsFHM/5Tvs5M/5TvsFHT	CpG/CHG	FALSE	Unknown protein
Solyc12g150125.1	hyper	exon/intron	12.5TvsFHT/20TvsFHT	CHH	FALSE	Alpha/beta-hydrolases superfamily protein (AHRD V3.3 *** A0A2U1LX98_ARTAN)
Solyc12g150129.1	hyper	promoter	12.5TvsFHT/5MvsFHM/5TvsFHT/FHTvsFHM	CpG/CHG	FALSE	Unknown protein
Solyc12g150130.1	hyper	promoter	5Tvs5M	CHG	FALSE	Unknown protein

## Sheet: Table S4
Table S4. DMGs enrichment analysis by DAVID
benjamini adjusted pvalue 0.05 as the threshould
5TvsFHT
category	term	count	percent	list_total	pop_hits	pop_total	p_value	benjamini
INTERPRO	IPR008543:Uncharacterised protein family Ycf2	10	12.1951	55	73	24543	5.22887e-14	3.50334e-12
GOTERM_CC_DIRECT	GO:0009579~thylakoid	6	7.31707	40	77	16357	1.02961e-06	2.88292e-05
UP_KW_CELLULAR_COMPONENT	KW-0934~Plastid	11	13.4146	32	568	10238	3.9208e-06	5.09704e-05
GOTERM_MF_DIRECT	GO:0003899~DNA-directed 5'-3' RNA polymerase activity	5	6.09756	29	77	17557	6.46352e-06	0.000206833
UP_KW_DOMAIN	KW-0812~Transmembrane	20	24.3902	21	5825	11656	1.95806e-05	5.87418e-05
GOTERM_BP_DIRECT	GO:0015979~photosynthesis	5	6.09756	31	115	14731	8.25764e-05	0.00192605
UP_KW_MOLECULAR_FUNCTION	KW-1278~Translocase	5	6.09756	14	153	7205	0.000120406	0.000859768
GOTERM_BP_DIRECT	GO:0006351~transcription, DNA-templated	5	6.09756	31	130	14731	0.000132831	0.00192605
UP_KW_MOLECULAR_FUNCTION	KW-0548~Nucleotidyltransferase	4	4.87805	14	68	7205	0.000214942	0.000859768
UP_KW_CELLULAR_COMPONENT	KW-9994~DNA-directed RNA polymerase	4	4.87805	32	42	10238	0.000266414	0.00115446
UP_KW_CELLULAR_COMPONENT	KW-0240~DNA-directed RNA polymerase	4	4.87805	32	42	10238	0.000266414	0.00115446
GOTERM_MF_DIRECT	GO:0003677~DNA binding	8	9.7561	29	1148	17557	0.00176018	0.0281629
UP_KW_LIGAND	KW-0520~NAD	4	4.87805	10	205	5070	0.0045675	0.0411075
UP_KW_BIOLOGICAL_PROCESS	KW-0602~Photosynthesis	4	4.87805	16	130	5240	0.00545677	0.0491109
UP_KW_CELLULAR_COMPONENT	KW-1001~Plastid inner membrane	3	3.65854	32	38	10238	0.00582879	0.0189436
UP_KW_CELLULAR_COMPONENT	KW-0793~Thylakoid	4	4.87805	32	157	10238	0.0116112	0.0301891
UP_KW_DOMAIN	KW-1133~Transmembrane helix	14	17.0732	21	4494	11656	0.0149682	0.0224522
UP_KW_CELLULAR_COMPONENT	KW-0604~Photosystem II	3	3.65854	32	66	10238	0.0168753	0.0365631
12.5TvsFHT
category	term	count	percent	list_total	pop_hits	pop_total	p_value	benjamini
INTERPRO	IPR008543:Uncharacterised protein family Ycf2	17	7.65766	147	73	24543	4.10085e-21	7.46354e-19
UP_KW_CELLULAR_COMPONENT	KW-0934~Plastid	28	12.6126	82	568	10238	9.25362e-15	1.75819e-13
INTERPRO	IPR008896:Uncharacterised protein family Ycf1	11	4.95495	147	40	24543	2.95473e-14	2.68881e-12
UP_KW_CELLULAR_COMPONENT	KW-1001~Plastid inner membrane	10	4.5045	82	38	10238	1.04223e-11	9.90115e-11
GOTERM_BP_DIRECT	GO:0015979~photosynthesis	13	5.85586	99	115	14731	1.32126e-11	1.09664e-09
GOTERM_CC_DIRECT	GO:0009706~chloroplast inner membrane	11	4.95495	107	67	16357	1.54514e-11	7.8802e-10
GOTERM_CC_DIRECT	GO:0009579~thylakoid	11	4.95495	107	77	16357	6.47839e-11	1.65199e-09
UP_KW_MOLECULAR_FUNCTION	KW-1278~Translocase	11	4.95495	31	153	7205	2.89914e-10	4.92854e-09
INTERPRO	IPR001280:Photosystem I PsaA/PsaB	7	3.15315	147	29	24543	1.69592e-08	1.02886e-06
GOTERM_MF_DIRECT	GO:0008137~NADH dehydrogenase (ubiquinone) activity	7	3.15315	86	67	17557	8.48473e-07	6.19386e-05
GOTERM_BP_DIRECT	GO:0015031~protein transport	11	4.95495	99	210	14731	1.31534e-06	5.45867e-05
UP_KW_BIOLOGICAL_PROCESS	KW-0602~Photosynthesis	10	4.5045	48	130	5240	1.65594e-06	4.13984e-05
UP_KW_DOMAIN	KW-0812~Transmembrane	48	21.6216	60	5825	11656	2.38804e-06	1.67163e-05
UP_KW_LIGAND	KW-0520~NAD	9	4.05405	27	205	5070	5.19443e-06	7.79165e-05
GOTERM_BP_DIRECT	GO:0080188~RNA-directed DNA methylation	6	2.7027	99	40	14731	6.43292e-06	0.000177977
GOTERM_MF_DIRECT	GO:0016168~chlorophyll binding	6	2.7027	86	69	17557	2.08073e-05	0.000759466
GOTERM_MF_DIRECT	GO:0003899~DNA-directed 5'-3' RNA polymerase activity	6	2.7027	86	77	17557	3.5488e-05	0.00086354
UP_KW_LIGAND	KW-0148~Chlorophyll	5	2.25225	27	51	5070	0.000115355	0.000865164
UP_KW_BIOLOGICAL_PROCESS	KW-0653~Protein transport	11	4.95495	48	305	5240	0.00028976	0.003622
UP_KW_CELLULAR_COMPONENT	KW-9994~DNA-directed RNA polymerase	5	2.25225	82	42	10238	0.000323838	0.00153823
UP_KW_CELLULAR_COMPONENT	KW-0240~DNA-directed RNA polymerase	5	2.25225	82	42	10238	0.000323838	0.00153823
GOTERM_BP_DIRECT	GO:0018298~protein-chromophore linkage	6	2.7027	99	91	14731	0.000347934	0.00721963
UP_SEQ_FEATURE	TRANSMEM:Helical	48	21.6216	125	6110	25148	0.000504044	0.0329801
GOTERM_CC_DIRECT	GO:0009536~plastid	6	2.7027	107	113	16357	0.000838017	0.0142463
UP_KW_LIGAND	KW-0157~Chromophore	5	2.25225	27	88	5070	0.000946255	0.00473127
UP_SEQ_FEATURE	DOMAIN:NAD(P)H-quinone oxidoreductase subunit 2 N-terminal	3	1.35135	125	10	25148	0.00105757	0.0329801
UP_KW_PTM	KW-0007~Acetylation	4	1.8018	6	57	1107	0.00120428	0.00481712
UP_SEQ_FEATURE	DOMAIN:NADH:quinone oxidoreductase/Mrp antiporter membrane subunit	4	1.8018	125	44	25148	0.00133703	0.0329801
UP_KW_CELLULAR_COMPONENT	KW-0793~Thylakoid	7	3.15315	82	157	10238	0.00148756	0.00565274
GOTERM_BP_DIRECT	GO:0006351~transcription, DNA-templated	6	2.7027	99	130	14731	0.0017472	0.0290035
UP_KW_CELLULAR_COMPONENT	KW-0604~Photosystem II	5	2.25225	82	66	10238	0.00180629	0.00571991
GOTERM_CC_DIRECT	GO:0043229~intracellular organelle	4	1.8018	107	38	16357	0.00189233	0.0196405
GOTERM_CC_DIRECT	GO:0009507~chloroplast	11	4.95495	107	517	16357	0.00192554	0.0196405
UP_KW_DOMAIN	KW-1133~Transmembrane helix	35	15.7658	60	4494	11656	0.00225288	0.00788508
GOTERM_MF_DIRECT	GO:0048038~quinone binding	4	1.8018	86	55	17557	0.00239614	0.0437295
UP_KW_MOLECULAR_FUNCTION	KW-0548~Nucleotidyltransferase	4	1.8018	31	68	7205	0.00272054	0.0231246
UP_KW_BIOLOGICAL_PROCESS	KW-0813~Transport	24	10.8108	48	1583	5240	0.00521055	0.0434213
UP_KW_CELLULAR_COMPONENT	KW-0150~Chloroplast	10	4.5045	82	440	10238	0.00774354	0.0210182
20TvsFHT
category	term	count	percent	list_total	pop_hits	pop_total	p_value	benjamini
INTERPRO	IPR008896:Uncharacterised protein family Ycf1	4	5.55556	48	40	24543	6.18721e-05	0.00488789
GOTERM_BP_DIRECT	GO:0080188~RNA-directed DNA methylation	4	5.55556	33	40	14731	8.7107e-05	0.00409403
GOTERM_CC_DIRECT	GO:0009706~chloroplast inner membrane	4	5.55556	36	67	16357	0.000391431	0.0109601

## Sheet: Table S5
Table S5. Differential expressed genes (DEGs) summary
DEGs therhold: log2 (fold change) > 1, FDR < 0.01
5T vs FHT
gene	logFC	AveExpr	t	P.Value	adj.P.Val	significant
Solyc07g042440	-5.25222	1.88035	-16.6027	1.14583e-09	1.72027e-05	TRUE
Solyc03g034220	-4.9673	5.29943	-15.7333	2.13314e-09	1.72027e-05	TRUE
Solyc08g007375	3.62892	3.06261	13.9655	8.36514e-09	4.46989e-05	TRUE
Solyc04g082000	-3.96383	2.88215	-13.6243	1.10854e-08	4.46989e-05	TRUE
Solyc01g102960	-3.39524	7.89123	-12.7079	2.43797e-08	6.81079e-05	TRUE
Solyc01g110110	4.1889	4.48635	12.5575	2.78787e-08	6.81079e-05	TRUE
Solyc10g086580	-2.80659	3.73019	-12.3901	3.24201e-08	6.81079e-05	TRUE
Solyc07g061790	-4.77851	2.56326	-12.3322	3.41714e-08	6.81079e-05	TRUE
Solyc02g036350	-2.78147	7.42257	-12.2158	3.80043e-08	6.81079e-05	TRUE
Solyc01g097340	-3.64952	3.91063	-11.8605	5.28755e-08	8.5283e-05	TRUE
Solyc04g009030	-4.73417	2.40108	-11.5874	6.8553e-08	0.000100517	TRUE
Solyc07g062700	-2.93945	6.95058	-11.4923	7.51292e-08	0.00010098	TRUE
Solyc01g110360	-3.76504	1.2161	-10.9993	1.22086e-07	0.000151472	TRUE
Solyc06g084260	-2.28096	3.53345	-10.4554	2.13118e-07	0.00022246	TRUE
Solyc08g006930	-3.76545	3.24759	-10.4335	2.1807e-07	0.00022246	TRUE
Solyc06g082940	-3.32375	3.04009	-10.3981	2.26328e-07	0.00022246	TRUE
Solyc06g082750	-1.66391	4.43529	-10.3645	2.34473e-07	0.00022246	TRUE
Solyc01g010390	3.54226	3.48478	10.1858	2.83425e-07	0.000253965	TRUE
Solyc01g005400	4.75662	4.02701	10.1245	3.02642e-07	0.000256911	TRUE
Solyc06g076560	-2.34851	9.92998	-9.98628	3.51347e-07	0.000261042	TRUE
Solyc08g076220	-5.30136	1.18765	-9.97572	3.55401e-07	0.000261042	TRUE
Solyc02g090030	-4.24023	3.05387	-9.9566	3.62865e-07	0.000261042	TRUE
Solyc04g056580	-3.68204	1.33867	-9.93317	3.72246e-07	0.000261042	TRUE
Solyc04g054980	-2.04031	4.91735	-9.82133	4.2075e-07	0.000282761	TRUE
Solyc10g008740	-2.30051	2.70571	-9.58964	5.44204e-07	0.000351099	TRUE
Solyc01g109040	-4.18836	0.887741	-9.52771	5.83434e-07	0.000361931	TRUE
Solyc12g150101	-4.723	1.69178	-9.47807	6.17065e-07	0.000368616	TRUE
Solyc03g115980	-3.76232	1.22093	-9.43889	6.45085e-07	0.000371592	TRUE
Solyc06g072680	-2.06608	3.72642	-9.29791	7.57741e-07	0.000421435	TRUE
Solyc07g055080	-1.58162	5.45346	-9.22459	8.24519e-07	0.000440856	TRUE
Solyc02g079950	-3.77278	2.82301	-9.201	8.47327e-07	0.000440856	TRUE
Solyc07g065930	1.97319	4.78943	9.13634	9.13369e-07	0.000460367	TRUE
Solyc04g071930	-2.89534	2.88794	-9.0961	9.57252e-07	0.000467864	TRUE
Solyc02g091560	-2.68146	1.93316	-8.98781	1.08695e-06	0.00049885	TRUE
Solyc02g071110	-2.60228	4.79464	-8.96322	1.11894e-06	0.00049885	TRUE
Solyc04g074270	-2.88629	4.26161	-8.947	1.14061e-06	0.00049885	TRUE
Solyc08g062437	-2.52789	9.04455	-8.94421	1.14437e-06	0.00049885	TRUE
Solyc06g082950	-2.3789	4.00811	-8.88711	1.22455e-06	0.000502807	TRUE
Solyc06g053840	2.56181	7.27676	8.88058	1.2341e-06	0.000502807	TRUE
Solyc08g062340	-2.78577	7.33601	-8.85967	1.2652e-06	0.000502807	TRUE
Solyc02g083810	-2.51688	4.38263	-8.85114	1.27814e-06	0.000502807	TRUE
Solyc08g065220	-1.69529	4.68756	-8.80685	1.34759e-06	0.000517507	TRUE
Solyc08g079890	4.26432	2.13691	8.77381	1.40203e-06	0.00052589	TRUE
Solyc05g053310	-2.14605	3.60393	-8.70802	1.51757e-06	0.000540503	TRUE
Solyc09g064500	-5.56526	0.53659	-8.6949	1.54182e-06	0.000540503	TRUE
Solyc07g065940	3.84791	3.41308	8.68587	1.55874e-06	0.000540503	TRUE
Solyc11g069530	1.72669	4.95659	8.66673	1.59526e-06	0.000540503	TRUE
Solyc03g006290	4.81211	3.32398	8.64657	1.63475e-06	0.000540503	TRUE
Solyc07g056440	1.84905	6.10642	8.63861	1.65063e-06	0.000540503	TRUE
Solyc01g010180	-2.13444	4.96218	-8.6128	1.70322e-06	0.000540503	TRUE
Solyc03g007860	-2.62433	1.89168	-8.58014	1.7724e-06	0.000540503	TRUE
Solyc03g007230	1.89829	7.54261	8.57063	1.79309e-06	0.000540503	TRUE
Solyc10g050440	-3.05158	2.26086	-8.56527	1.80487e-06	0.000540503	TRUE
Solyc08g083330	1.84826	7.56833	8.56163	1.81294e-06	0.000540503	TRUE
Solyc04g082630	-2.79367	0.53649	-8.54424	1.8519e-06	0.000540503	TRUE
Solyc06g076300	-2.8335	2.96536	-8.53342	1.87663e-06	0.000540503	TRUE
Solyc03g096850	-1.68507	4.79138	-8.49446	1.96854e-06	0.000557028	TRUE
Solyc01g112060	-2.94759	1.67042	-8.46066	2.05221e-06	0.000570692	TRUE
Solyc05g055890	-1.7778	3.17991	-8.42933	2.13317e-06	0.000574429	TRUE
Solyc03g043750	-1.39359	4.94272	-8.42792	2.13688e-06	0.000574429	TRUE
Solyc10g075100	-3.10092	9.1725	-8.4008	2.20985e-06	0.000584307	TRUE
Solyc01g057770	-3.08668	1.4431	-8.37087	2.2935e-06	0.000592684	TRUE
Solyc12g055730	5.14489	8.09267	8.36336	2.31503e-06	0.000592684	TRUE
Solyc01g087890	2.49112	7.03991	8.33997	2.38343e-06	0.000600661	TRUE
Solyc09g075420	-2.5473	2.16561	-8.31741	2.45146e-06	0.000608302	TRUE
Solyc09g010640	-1.71075	5.19972	-8.24313	2.69052e-06	0.000652617	TRUE
Solyc05g005940	-2.00177	2.69776	-8.23711	2.71098e-06	0.000652617	TRUE
Solyc09g011740	-1.93268	4.97438	-8.2187	2.77451e-06	0.000658088	TRUE
Solyc08g014130	2.53094	10.3498	8.11439	3.16599e-06	0.000740062	TRUE
Solyc03g118130	-2.51407	2.78971	-8.09389	3.24964e-06	0.000748764	TRUE
Solyc02g068280	1.83593	3.45826	8.0735	3.33519e-06	0.000757651	TRUE
Solyc07g063610	-2.54128	4.84272	-8.06059	3.39063e-06	0.000759548	TRUE
Solyc07g015860	-2.58296	1.08448	-7.96001	3.85758e-06	0.000840868	TRUE
Solyc12g007010	-2.58962	1.24068	-7.95995	3.85791e-06	0.000840868	TRUE
Solyc10g083880	4.59368	5.61203	7.93136	4.00284e-06	0.000860825	TRUE
Solyc10g006230	-3.53696	1.44449	-7.90646	4.13389e-06	0.00087731	TRUE
Solyc01g100760	-3.35606	9.06751	-7.88422	4.25479e-06	0.000884079	TRUE
Solyc06g072710	-3.24518	0.759516	-7.88049	4.27542e-06	0.000884079	TRUE
Solyc01g111630	-3.98265	2.24367	-7.81249	4.67108e-06	0.00095367	TRUE
Solyc09g065910	-2.35235	6.33064	-7.78438	4.84592e-06	0.000967057	TRUE
Solyc04g076630	4.73855	1.3395	7.78271	4.85657e-06	0.000967057	TRUE
Solyc03g122130	-2.17533	3.63525	-7.72079	5.26777e-06	0.00102956	TRUE
Solyc02g080810	-1.7198	4.30732	-7.71643	5.29814e-06	0.00102956	TRUE
Solyc07g043660	-4.22884	-2.05966	-7.70302	5.39257e-06	0.00103544	TRUE
Solyc11g072110	-3.05529	1.55606	-7.6819	5.545e-06	0.00105218	TRUE
Solyc07g043170	-3.24813	0.262499	-7.66859	5.64339e-06	0.0010584	TRUE
Solyc08g075870	-2.4196	4.57597	-7.63446	5.90441e-06	0.00108773	TRUE
Solyc01g080010	-2.10247	5.28109	-7.6283	5.95282e-06	0.00108773	TRUE
Solyc04g080630	-1.64594	5.60089	-7.62209	6.00211e-06	0.00108773	TRUE
Solyc01g111830	-2.4597	2.7019	-7.59129	6.25314e-06	0.00112063	TRUE
Solyc04g071560	1.3814	5.30416	7.57085	6.42584e-06	0.0011281	TRUE
Solyc01g068430	3.42149	3.8397	7.56981	6.43471e-06	0.0011281	TRUE
Solyc01g091910	-2.16899	1.78464	-7.55316	6.57943e-06	0.00114107	TRUE
Solyc05g024430	-3.01387	2.26026	-7.53506	6.74063e-06	0.00115659	TRUE
Solyc08g006770	-2.38066	3.6167	-7.52386	6.8425e-06	0.00116171	TRUE
Solyc02g088130	-2.08237	5.91612	-7.47851	7.27207e-06	0.00120889	TRUE
Solyc04g007900	-2.10898	2.83947	-7.47322	7.32401e-06	0.00120889	TRUE
Solyc02g067580	-1.24505	6.49503	-7.47107	7.34522e-06	0.00120889	TRUE
Solyc09g059170	-4.25024	2.02676	-7.45848	7.47083e-06	0.00121714	TRUE
Solyc02g067460	-1.08361	7.11784	-7.44952	7.56164e-06	0.00121962	TRUE
Solyc07g063960	-1.63229	5.66579	-7.42045	7.86449e-06	0.00125399	TRUE
Solyc11g071790	-1.76929	6.98714	-7.41429	7.93024e-06	0.00125399	TRUE
Solyc01g008560	-1.71484	2.36678	-7.38969	8.19895e-06	0.00127457	TRUE
Solyc11g044910	1.66988	6.35251	7.38794	8.21843e-06	0.00127457	TRUE
Solyc08g079020	-1.20003	5.02008	-7.34116	8.758e-06	0.00134531	TRUE
Solyc09g011840	1.8432	7.6067	7.32422	8.96263e-06	0.00136376	TRUE
Solyc04g009850	-2.61351	1.13992	-7.30866	9.15501e-06	0.00136935	TRUE
Solyc03g071590	-2.85621	1.14847	-7.30753	9.1692e-06	0.00136935	TRUE
Solyc04g072031	-2.08149	4.60735	-7.27512	9.58502e-06	0.00141443	TRUE
Solyc05g041200	1.37649	7.00815	7.27046	9.64643e-06	0.00141443	TRUE
Solyc05g008380	1.2781	5.47645	7.26287	9.74738e-06	0.00141636	TRUE
Solyc12g013770	2.54104	2.92372	7.24993	9.92205e-06	0.00142886	TRUE
Solyc03g113800	-1.2669	6.84178	-7.24018	1.00559e-05	0.00143532	TRUE
Solyc07g044860	-2.52725	6.19987	-7.20744	1.05195e-05	0.00148832	TRUE
Solyc01g009310	4.46898	9.95758	7.19317	1.07287e-05	0.00150472	TRUE
Solyc04g072050	-2.02246	4.6588	-7.17545	1.09945e-05	0.00151723	TRUE
Solyc04g081490	-2.39635	5.53385	-7.17305	1.1031e-05	0.00151723	TRUE
Solyc04g011390	-2.07114	2.45984	-7.1642	1.11669e-05	0.00151723	TRUE
Solyc09g072900	-2.13736	2.31056	-7.16244	1.11942e-05	0.00151723	TRUE
Solyc03g113780	-2.01649	1.66635	-7.1494	1.13982e-05	0.00153201	TRUE
Solyc09g072590	-1.69725	6.77283	-7.14003	1.15473e-05	0.00153636	TRUE
Solyc06g060090	-1.86832	6.18574	-7.13545	1.1621e-05	0.00153636	TRUE
Solyc03g019700	-1.26822	3.6033	-7.11087	1.20247e-05	0.00157619	TRUE
Solyc10g018300	-3.80301	1.69009	-7.10302	1.21567e-05	0.00157619	TRUE
Solyc11g039980	-2.17061	1.46318	-7.09956	1.22155e-05	0.00157619	TRUE
Solyc05g052600	-2.14772	4.21363	-7.08823	1.24098e-05	0.00158819	TRUE
Solyc08g075690	-1.39541	9.20079	-7.08266	1.25065e-05	0.00158819	TRUE
Solyc07g045540	-3.3365	0.234988	-7.07694	1.26066e-05	0.00158819	TRUE
Solyc02g081830	-1.15133	5.4451	-7.06317	1.28514e-05	0.00158819	TRUE
Solyc03g117500	2.21042	3.94315	7.06241	1.28649e-05	0.00158819	TRUE
Solyc04g081970	-2.24821	6.65698	-7.06051	1.28993e-05	0.00158819	TRUE
Solyc02g085730	-1.30576	4.83976	-7.02725	1.35138e-05	0.00165125	TRUE
Solyc01g087850	4.15373	1.72253	7.00211	1.39989e-05	0.00169292	TRUE
Solyc02g071080	1.3998	6.65143	6.99877	1.40648e-05	0.00169292	TRUE
Solyc06g084050	-3.74082	-0.927935	-6.98564	1.4327e-05	0.00170304	TRUE
Solyc01g080490	3.08223	4.14529	6.984	1.436e-05	0.00170304	TRUE
Solyc10g078240	-2.31834	3.98703	-6.97049	1.46357e-05	0.00172306	TRUE
Solyc01g008680	2.47279	1.629	6.95669	1.49233e-05	0.00174419	TRUE
Solyc08g077530	-2.08957	3.60934	-6.9372	1.53397e-05	0.00177996	TRUE
Solyc07g041750	-1.95826	3.93725	-6.92574	1.55902e-05	0.0017961	TRUE
Solyc10g005180	-1.54386	2.96452	-6.91926	1.57339e-05	0.0017998	TRUE
Solyc08g079090	-2.90685	2.41275	-6.91046	1.59311e-05	0.00180952	TRUE
Solyc06g084625	-2.3475	0.710591	-6.87355	1.67876e-05	0.00189348	TRUE
Solyc08g007130	4.84496	0.633799	6.86142	1.70798e-05	0.00189986	TRUE
Solyc02g092790	-2.47201	6.11018	-6.85832	1.71553e-05	0.00189986	TRUE
Solyc02g084440	-1.91436	5.32828	-6.85659	1.71976e-05	0.00189986	TRUE
Solyc06g073240	-2.07155	2.66805	-6.84598	1.74593e-05	0.00190128	TRUE
Solyc07g066600	-1.0035	8.25989	-6.84315	1.75299e-05	0.00190128	TRUE
Solyc03g097990	-1.8641	2.28301	-6.84179	1.75641e-05	0.00190128	TRUE
Solyc09g018780	2.51668	1.51044	6.81455	1.82601e-05	0.00196208	TRUE
Solyc02g082260	-2.42558	3.21423	-6.81039	1.83691e-05	0.00196208	TRUE
Solyc12g055760	-1.09692	7.51892	-6.79459	1.87892e-05	0.00199376	TRUE
Solyc01g067520	4.38583	-2.05693	6.77652	1.92819e-05	0.00203266	TRUE
Solyc02g090360	-2.25429	4.48949	-6.77196	1.94083e-05	0.00203271	TRUE
Solyc10g055720	-1.20557	4.15951	-6.75891	1.97754e-05	0.00205779	TRUE
Solyc11g011440	2.78884	3.04866	6.7397	2.0329e-05	0.00210184	TRUE
Solyc06g066000	-1.5075	4.63189	-6.73481	2.04727e-05	0.00210321	TRUE
Solyc01g074000	-3.76107	-0.893358	-6.7081	2.12763e-05	0.00216126	TRUE
Solyc06g051400	-1.85455	4.5131	-6.70714	2.13057e-05	0.00216126	TRUE
Solyc02g088630	-3.46349	1.37097	-6.65636	2.29296e-05	0.00227507	TRUE
Solyc10g084400	-2.07004	6.03658	-6.65421	2.30011e-05	0.00227507	TRUE
Solyc04g078195	-2.72846	0.317638	-6.65157	2.30893e-05	0.00227507	TRUE
Solyc11g018550	-3.16232	0.092769	-6.65114	2.31037e-05	0.00227507	TRUE
Solyc11g020330	-2.05157	6.83187	-6.64897	2.31765e-05	0.00227507	TRUE
Solyc09g011590	-2.57673	5.31168	-6.64608	2.3274e-05	0.00227507	TRUE
Solyc02g077470	-1.52046	3.11202	-6.62555	2.39785e-05	0.00232981	TRUE
Solyc07g065000	2.52615	2.03659	6.61418	2.43783e-05	0.00234147	TRUE
Solyc01g079350	1.38171	4.19482	6.61388	2.43888e-05	0.00234147	TRUE
Solyc06g084370	2.7598	1.3756	6.60048	2.48695e-05	0.00237349	TRUE
Solyc12g056830	-3.98097	-0.0381451	-6.59535	2.50562e-05	0.00237724	TRUE
Solyc05g006740	-2.71509	2.32049	-6.56079	2.63532e-05	0.00248055	TRUE
Solyc01g110000	2.95311	2.58196	6.55821	2.64526e-05	0.00248055	TRUE
Solyc07g063520	-1.34562	5.92872	-6.5489	2.68157e-05	0.00249938	TRUE
Solyc01g097570	2.83122	3.68964	6.54515	2.69634e-05	0.00249938	TRUE
Solyc04g064760	4.28669	0.762795	6.53336	2.74331e-05	0.00250199	TRUE
Solyc07g056540	-2.4149	1.60583	-6.53312	2.7443e-05	0.00250199	TRUE
Solyc05g006440	-3.31047	1.03777	-6.53277	2.74569e-05	0.00250199	TRUE
Solyc10g054930	-1.30987	3.78162	-6.52056	2.79533e-05	0.00253291	TRUE
Solyc10g017960	2.39824	4.76983	6.51322	2.82562e-05	0.0025376	TRUE
Solyc05g009570	-4.61527	-1.13311	-6.51169	2.83196e-05	0.0025376	TRUE
Solyc11g006000	-1.09737	5.17395	-6.50063	2.87838e-05	0.0025395	TRUE
Solyc06g084470	-1.6911	1.62634	-6.5003	2.87977e-05	0.0025395	TRUE
Solyc02g067440	-2.09386	0.655248	-6.49994	2.88132e-05	0.0025395	TRUE
Solyc03g034240	4.78384	2.40506	6.49449	2.90448e-05	0.002546	TRUE
Solyc09g011010	-4.67434	1.16386	-6.48621	2.94011e-05	0.00256329	TRUE
Solyc04g051820	-2.01461	5.35639	-6.47687	2.98084e-05	0.00258483	TRUE
Solyc12g014050	-1.64424	4.08555	-6.46661	3.02628e-05	0.00261021	TRUE
Solyc10g008350	-3.06159	2.98164	-6.46026	3.05477e-05	0.00262076	TRUE
Solyc09g005730	-2.61006	1.32987	-6.45084	3.09755e-05	0.00264205	TRUE
Solyc03g123730	-0.998443	6.33197	-6.44762	3.11234e-05	0.00264205	TRUE
Solyc03g111730	1.46253	4.97451	6.42564	3.21519e-05	0.00270188	TRUE
Solyc12g005630	-2.74511	3.0338	-6.42339	3.22594e-05	0.00270188	TRUE
Solyc06g034120	-1.03278	4.30114	-6.42189	3.23307e-05	0.00270188	TRUE
Solyc01g095970	-1.48956	3.26978	-6.41742	3.2546e-05	0.00270584	TRUE
Solyc01g005390	2.29159	2.59507	6.38966	3.39141e-05	0.00280513	TRUE
Solyc07g007930	1.87102	7.37693	6.3614	3.53704e-05	0.00290872	TRUE
Solyc09g008550	-1.71735	2.8375	-6.35843	3.55272e-05	0.00290872	TRUE
Solyc05g010260	-1.13791	4.84379	-6.32397	3.74017e-05	0.00304673	TRUE
Solyc04g055250	-3.23482	0.416572	-6.32059	3.75912e-05	0.00304678	TRUE
Solyc01g111170	-1.37656	10.0213	-6.30841	3.82818e-05	0.00308724	TRUE
Solyc08g077480	-2.01252	2.15793	-6.28442	3.96829e-05	0.00318431	TRUE
Solyc10g018140	-2.02427	4.89083	-6.27908	4.00023e-05	0.00318466	TRUE
Solyc06g054220	3.38596	1.09552	6.27775	4.00822e-05	0.00318466	TRUE
Solyc03g093360	-2.31044	2.91541	-6.2675	4.07037e-05	0.00320894	TRUE
Solyc03g117420	1.77388	8.6978	6.26616	4.07858e-05	0.00320894	TRUE
Solyc04g011910	4.46887	-1.06523	6.25827	4.12724e-05	0.00322433	TRUE
Solyc05g050710	-3.23055	-0.178434	-6.25652	4.13812e-05	0.00322433	TRUE
Solyc05g026570	-3.41532	-1.50129	-6.2468	4.19908e-05	0.0032538	TRUE
Solyc05g052750	-1.71937	1.75953	-6.24313	4.2223e-05	0.0032538	TRUE
Solyc01g104680	-1.63101	8.60484	-6.24091	4.23646e-05	0.0032538	TRUE
Solyc09g091510	-3.62771	8.61782	-6.23751	4.25824e-05	0.00325495	TRUE
Solyc03g013430	-1.62345	6.71836	-6.23438	4.27831e-05	0.00325495	TRUE
Solyc04g072033	-1.72687	4.50741	-6.20384	4.48012e-05	0.00337073	TRUE
Solyc06g061070	-2.16136	5.40779	-6.20261	4.48842e-05	0.00337073	TRUE
Solyc06g064640	-1.90648	2.51096	-6.20191	4.49319e-05	0.00337073	TRUE
Solyc03g114850	-3.11077	0.0285138	-6.19218	4.55978e-05	0.00340485	TRUE
Solyc01g105600	4.13874	1.61625	6.17534	4.67749e-05	0.00346288	TRUE
Solyc12g013750	1.24452	3.99223	6.17008	4.71495e-05	0.00346288	TRUE
Solyc01g008250	-1.38493	4.21787	-6.16854	4.72596e-05	0.00346288	TRUE
Solyc08g077180	-1.33138	4.17497	-6.16495	4.75174e-05	0.00346288	TRUE
Solyc10g085550	-1.4288	3.56816	-6.16369	4.76079e-05	0.00346288	TRUE
Solyc05g015630	-1.45513	4.40502	-6.16293	4.76631e-05	0.00346288	TRUE
Solyc05g049980	2.3827	4.85236	6.15734	4.8069e-05	0.0034767	TRUE
Solyc03g116190	2.65281	6.1943	6.14048	4.93155e-05	0.00353687	TRUE
Solyc01g109230	3.64185	2.1962	6.13793	4.95071e-05	0.00353687	TRUE
Solyc01g005620	-1.23936	7.65575	-6.13505	4.97243e-05	0.00353687	TRUE
Solyc02g080510	2.43124	5.8521	6.13434	4.97781e-05	0.00353687	TRUE
Solyc05g050510	3.14173	-0.373231	6.12499	5.0491e-05	0.00356392	TRUE
Solyc09g072660	4.16451	1.84039	6.12356	5.06007e-05	0.00356392	TRUE
Solyc01g080260	4.72471	0.54714	6.10985	5.1668e-05	0.00361809	TRUE
Solyc07g006265	-1.05189	6.95425	-6.10795	5.18183e-05	0.00361809	TRUE
Solyc01g100360	-1.52621	7.04141	-6.10336	5.2182e-05	0.00362778	TRUE
Solyc02g078380	-2.38625	2.28491	-6.08828	5.33964e-05	0.00368546	TRUE
Solyc03g113990	-1.29815	6.19896	-6.08733	5.34744e-05	0.00368546	TRUE
Solyc01g099140	2.02333	2.86755	6.08188	5.39211e-05	0.00368546	TRUE
Solyc01g096040	-2.48816	5.62117	-6.08182	5.39257e-05	0.00368546	TRUE
Solyc04g076680	-1.54087	2.83401	-6.05795	5.59312e-05	0.00380639	TRUE
Solyc04g076740	-1.58627	2.61963	-6.05083	5.65446e-05	0.00383197	TRUE
Solyc06g083310	-1.81703	4.95267	-6.03332	5.8083e-05	0.00391975	TRUE
Solyc12g089220	1.45026	5.3394	6.03057	5.83289e-05	0.00391995	TRUE
Solyc03g043740	1.66778	4.81964	6.01704	5.95532e-05	0.00398562	TRUE
Solyc10g075103	-3.19863	6.20473	-6.01006	6.01962e-05	0.00400315	TRUE
Solyc02g079590	-1.82469	3.12786	-6.00881	6.03116e-05	0.00400315	TRUE
Solyc06g065390	-1.04987	4.97732	-6.00569	6.06014e-05	0.0040059	TRUE
Solyc05g056030	1.30783	5.26335	5.99788	6.13348e-05	0.00403105	TRUE
Solyc10g006860	-1.81553	4.41487	-5.99632	6.14817e-05	0.00403105	TRUE
Solyc07g045350	-1.36031	3.80274	-5.99169	6.19215e-05	0.00404345	TRUE
Solyc08g081910	-1.23205	7.43194	-5.98424	6.26365e-05	0.00407365	TRUE
Solyc06g075810	-1.11045	8.67555	-5.97931	6.31149e-05	0.00407536	TRUE
Solyc01g150166	-1.07159	3.82926	-5.97549	6.34877e-05	0.00407536	TRUE
Solyc08g080050	-2.34186	1.88856	-5.97144	6.38853e-05	0.00407536	TRUE
Solyc01g007110	-1.94255	7.65907	-5.96766	6.42592e-05	0.00407536	TRUE
Solyc04g074180	1.25075	6.03356	5.96757	6.4268e-05	0.00407536	TRUE
Solyc12g013840	-1.78318	2.90118	-5.96253	6.47702e-05	0.00407536	TRUE
Solyc04g071523	2.19012	2.20186	5.96156	6.4867e-05	0.00407536	TRUE
Solyc05g010180	-4.50541	0.1277	-5.96114	6.49098e-05	0.00407536	TRUE
Solyc02g070310	-1.06373	8.45131	-5.95881	6.51438e-05	0.00407536	TRUE
Solyc11g022530	2.06492	3.90971	5.95835	6.51896e-05	0.00407536	TRUE
Solyc03g121720	-2.01871	1.05798	-5.95081	6.59539e-05	0.00408678	TRUE
Solyc04g078790	2.81408	6.64649	5.94907	6.61314e-05	0.00408678	TRUE
Solyc11g011100	5.48782	0.0460595	5.94854	6.61851e-05	0.00408678	TRUE
Solyc01g073660	1.28683	4.41367	5.94659	6.63857e-05	0.00408678	TRUE
Solyc01g109700	2.76911	1.32355	5.9349	6.75975e-05	0.00414555	TRUE
Solyc05g007940	4.06701	0.610572	5.92454	6.86903e-05	0.00419443	TRUE
Solyc02g065300	1.33163	5.12007	5.91793	6.93981e-05	0.00419443	TRUE
Solyc03g114500	-1.69273	4.36869	-5.9176	6.94334e-05	0.00419443	TRUE
Solyc06g084090	-3.085	-0.418264	-5.91759	6.94348e-05	0.00419443	TRUE
Solyc04g054820	-1.51077	4.90852	-5.91259	6.99752e-05	0.00421097	TRUE
Solyc06g005160	-1.10773	9.04963	-5.90677	7.06095e-05	0.00421097	TRUE
Solyc07g042170	-1.34773	3.04276	-5.90609	7.06842e-05	0.00421097	TRUE
Solyc03g119080	-1.32371	5.89131	-5.90547	7.07528e-05	0.00421097	TRUE
Solyc09g097770	2.77951	4.88967	5.89512	7.18989e-05	0.00422979	TRUE
Solyc12g010830	1.61853	3.95146	5.89373	7.20544e-05	0.00422979	TRUE
Solyc09g063130	-1.58653	2.59	-5.89319	7.21151e-05	0.00422979	TRUE
Solyc11g044330	3.88225	0.096848	5.89316	7.2118e-05	0.00422979	TRUE
Solyc03g095970	-4.98144	-0.309619	-5.88526	7.301e-05	0.00426659	TRUE
Solyc02g084410	-3.48933	-0.677056	-5.88076	7.35221e-05	0.00427388	TRUE
Solyc03g031840	-2.30841	4.75051	-5.87626	7.40394e-05	0.00427388	TRUE
Solyc07g005050	-1.48915	7.58735	-5.87421	7.42749e-05	0.00427388	TRUE
Solyc04g008940	-2.11181	0.536384	-5.87279	7.44397e-05	0.00427388	TRUE
Solyc08g080940	-1.3538	9.24671	-5.87262	7.44596e-05	0.00427388	TRUE
Solyc08g028693	1.6865	2.15468	5.86447	7.54103e-05	0.0043131	TRUE
Solyc08g068790	3.98334	1.20038	5.86145	7.57662e-05	0.00431814	TRUE
Solyc11g068515	-1.19551	4.02225	-5.85676	7.63223e-05	0.00433452	TRUE
Solyc02g064660	4.26601	-1.23436	5.84605	7.76075e-05	0.00439204	TRUE
Solyc08g082740	-0.868683	5.42514	-5.83254	7.92627e-05	0.00445291	TRUE
Solyc01g091260	-1.57102	3.43342	-5.8306	7.95035e-05	0.00445291	TRUE
Solyc06g074670	-2.48334	2.12176	-5.83053	7.95114e-05	0.00445291	TRUE
Solyc11g072120	-2.3824	1.24404	-5.8262	8.00513e-05	0.00445605	TRUE
Solyc01g080180	4.3035	7.09406	5.82449	8.02662e-05	0.00445605	TRUE
Solyc05g005160	-1.61407	3.55198	-5.82345	8.03962e-05	0.00445605	TRUE
Solyc04g079190	2.30099	5.31038	5.82084	8.07259e-05	0.004459	TRUE
Solyc10g082030	-1.16885	4.86826	-5.81545	8.14087e-05	0.00448137	TRUE
Solyc09g020140	-1.13029	5.4107	-5.80947	8.2175e-05	0.00449668	TRUE
Solyc06g083870	1.00243	5.65841	5.80893	8.22445e-05	0.00449668	TRUE
Solyc03g078810	-3.30907	-1.16305	-5.80388	8.28968e-05	0.0045046	TRUE
Solyc09g005250	-1.86081	1.85219	-5.8	8.34027e-05	0.0045046	TRUE
Solyc04g063350	2.98532	3.31293	5.79967	8.34456e-05	0.0045046	TRUE
Solyc04g005270	2.79737	4.21142	5.79921	8.35064e-05	0.0045046	TRUE
Solyc04g081160	-1.72981	1.07198	-5.79136	8.45397e-05	0.00453332	TRUE
Solyc04g016510	1.11157	4.35066	5.78993	8.47302e-05	0.00453332	TRUE
Solyc00g500358	-1.65428	3.10301	-5.78879	8.48821e-05	0.00453332	TRUE
Solyc05g053080	-3.82335	4.9845	-5.7833	8.56159e-05	0.00455329	TRUE
Solyc07g065480	-1.08542	7.42259	-5.78178	8.58206e-05	0.00455329	TRUE
Solyc12g013670	2.26238	2.41245	5.77736	8.64179e-05	0.00456995	TRUE
Solyc02g067420	-1.35926	5.72184	-5.7749	8.67524e-05	0.00457264	TRUE
Solyc01g008400	2.36407	3.93996	5.76787	8.77153e-05	0.00458544	TRUE
Solyc09g090930	-1.56279	3.20786	-5.76715	8.78146e-05	0.00458544	TRUE
Solyc06g007540	-1.15279	7.6085	-5.76674	8.78719e-05	0.00458544	TRUE
Solyc07g052690	-1.23123	2.48035	-5.76332	8.83459e-05	0.00458544	TRUE
Solyc03g116590	-1.43377	9.24255	-5.76281	8.84166e-05	0.00458544	TRUE
Solyc01g005030	1.04119	6.41274	5.75909	8.89352e-05	0.00458571	TRUE
Solyc02g077720	-1.6776	3.64423	-5.75869	8.89905e-05	0.00458571	TRUE
Solyc08g075420	2.07825	4.18863	5.75564	8.94184e-05	0.00459308	TRUE
Solyc07g066150	-2.47896	3.7473	-5.7433	9.11732e-05	0.0046495	TRUE
Solyc01g095150	-1.53158	8.54272	-5.74207	9.13492e-05	0.0046495	TRUE
Solyc03g096730	-1.56229	4.35831	-5.74085	9.1526e-05	0.0046495	TRUE
Solyc08g078510	-1.45659	7.39437	-5.73951	9.17191e-05	0.0046495	TRUE
Solyc12g096120	-1.33944	5.71513	-5.73762	9.19921e-05	0.0046495	TRUE
Solyc04g064610	1.64187	4.47054	5.73587	9.22462e-05	0.0046495	TRUE
Solyc03g121800	-1.11776	3.84676	-5.71919	9.47055e-05	0.00473935	TRUE
Solyc12g038430	2.19318	3.00306	5.71783	9.49082e-05	0.00473935	TRUE
Solyc08g075430	2.53373	4.27862	5.71782	9.49105e-05	0.00473935	TRUE
Solyc08g079750	1.6197	4.72262	5.70847	9.63219e-05	0.00478172	TRUE
Solyc11g012325	-2.78875	11.5371	-5.70827	9.63519e-05	0.00478172	TRUE
Solyc12g099650	-3.91435	-1.36779	-5.70549	9.67772e-05	0.0047881	TRUE
Solyc08g083320	-1.68273	2.58	-5.69905	9.77661e-05	0.00482066	TRUE
Solyc11g072860	-3.48126	-0.840043	-5.69733	9.80332e-05	0.00482066	TRUE
Solyc04g007340	-1.43072	2.69553	-5.6938	9.85823e-05	0.00483293	TRUE
Solyc12g009180	-1.87071	4.31513	-5.6835	0.000100203	0.00489749	TRUE
Solyc02g077550	4.38496	1.28796	5.68144	0.000100529	0.00489859	TRUE
Solyc06g075080	-1.36034	3.4447	-5.67909	0.000100904	0.00490207	TRUE
Solyc10g008910	-3.48087	-1.00903	-5.67094	0.000102216	0.00493499	TRUE
Solyc11g069610	1.1916	3.08072	5.6697	0.000102417	0.00493499	TRUE
Solyc01g009990	-0.784702	6.36857	-5.66919	0.0001025	0.00493499	TRUE
Solyc06g071920	-1.51136	10.2875	-5.66306	0.000103501	0.0049669	TRUE
Solyc09g098120	4.45342	1.53961	5.66137	0.000103779	0.0049669	TRUE
Solyc09g013100	-1.18748	3.44503	-5.65537	0.000104773	0.00499412	TRUE
Solyc10g005125	2.61969	1.21597	5.6542	0.000104967	0.00499412	TRUE
Solyc09g063140	-1.4844	2.38287	-5.65187	0.000105356	0.00499792	TRUE
Solyc07g062610	-1.32515	5.6174	-5.64622	0.000106305	0.00502093	TRUE
Solyc03g080020	1.33823	4.47419	5.64528	0.000106464	0.00502093	TRUE
Solyc06g071790	-1.01296	6.56931	-5.63782	0.000107735	0.00506605	TRUE
Solyc03g122340	-3.43704	1.33579	-5.63498	0.000108222	0.00507417	TRUE
Solyc04g054700	2.19381	4.71211	5.6156	0.000111611	0.00521789	TRUE
Solyc03g005220	-1.05061	5.90802	-5.61163	0.00011232	0.00523537	TRUE
Solyc10g005620	-3.76333	-0.395508	-5.60988	0.000112634	0.00523537	TRUE
Solyc03g098130	-0.8534	4.75765	-5.6015	0.000114149	0.00526184	TRUE
Solyc09g018080	-4.4018	1.11607	-5.6014	0.000114166	0.00526184	TRUE
Solyc08g016720	3.96387	-0.178744	5.60131	0.000114182	0.00526184	TRUE
Solyc09g074880	-2.06124	0.462397	-5.59876	0.000114647	0.00526823	TRUE
Solyc12g010200	1.41996	3.41652	5.59621	0.000115115	0.00527469	TRUE
Solyc08g067020	-1.1145	7.71951	-5.59111	0.000116056	0.00530276	TRUE
Solyc04g012040	-1.39949	2.54551	-5.58667	0.000116882	0.00532162	TRUE
Solyc05g056270	-1.10711	4.22626	-5.58396	0.00011739	0.00532162	TRUE
Solyc02g079970	-1.28344	5.64012	-5.58292	0.000117585	0.00532162	TRUE
Solyc08g008270	-1.4869	2.09205	-5.58183	0.000117789	0.00532162	TRUE
Solyc01g100770	-2.28529	5.66963	-5.57164	0.000119724	0.00535128	TRUE
Solyc07g062870	-1.36714	5.75553	-5.57151	0.000119749	0.00535128	TRUE
Solyc11g042640	-1.90731	1.90278	-5.57147	0.000119756	0.00535128	TRUE
Solyc05g017950	-1.31635	5.56921	-5.57138	0.000119773	0.00535128	TRUE
Solyc01g091040	2.58809	2.02646	5.56478	0.000121045	0.00539317	TRUE
Solyc08g005800	-2.28442	2.1881	-5.55113	0.000123719	0.00548845	TRUE
Solyc09g009020	-1.12577	7.66967	-5.5504	0.000123864	0.00548845	TRUE
Solyc12g005910	-2.43734	4.82478	-5.54563	0.000124814	0.00550097	TRUE
Solyc12g009480	3.2593	-0.0219511	5.54245	0.000125452	0.00550097	TRUE
Solyc01g088610	-0.941411	7.24541	-5.54189	0.000125565	0.00550097	TRUE
Solyc04g012120	-1.31672	8.16109	-5.5394	0.000126066	0.00550097	TRUE
Solyc01g090710	4.6686	-0.772609	5.53823	0.000126304	0.00550097	TRUE
Solyc09g064730	2.91471	6.04139	5.53795	0.00012636	0.00550097	TRUE
Solyc08g076060	2.48456	4.56701	5.5371	0.000126534	0.00550097	TRUE
Solyc07g051860	1.97699	2.0045	5.5342	0.000127123	0.00551173	TRUE
Solyc03g082660	-1.75792	5.24273	-5.53229	0.000127513	0.00551381	TRUE
Solyc10g077010	-1.15135	7.83615	-5.52736	0.000128526	0.00551975	TRUE
Solyc06g009020	-1.32021	9.96585	-5.527	0.0001286	0.00551975	TRUE
Solyc05g012940	1.94386	2.83869	5.5257	0.000128868	0.00551975	TRUE
Solyc02g032910	-2.9043	1.18309	-5.52498	0.000129019	0.00551975	TRUE
Solyc04g007585	4.69167	-1.92213	5.52	0.000130054	0.00553525	TRUE
Solyc08g066160	-0.970264	5.99234	-5.51919	0.000130224	0.00553525	TRUE
Solyc06g082150	1.30555	3.66298	5.51787	0.0001305	0.00553525	TRUE
Solyc09g091450	-0.881477	6.34235	-5.51666	0.000130754	0.00553525	TRUE
Solyc05g007960	1.03868	3.90086	5.51114	0.000131919	0.00556926	TRUE
Solyc01g096660	-1.70625	6.50268	-5.50793	0.000132601	0.00556926	TRUE
Solyc02g081030	-2.41069	4.5129	-5.50667	0.00013287	0.00556926	TRUE
Solyc05g013240	-1.01482	5.09999	-5.50635	0.000132939	0.00556926	TRUE
Solyc07g005210	-2.51236	3.60022	-5.4996	0.00013439	0.00560621	TRUE
Solyc08g081200	-1.41341	4.06427	-5.49814	0.000134706	0.00560621	TRUE
Solyc04g081350	-2.10845	1.24085	-5.49511	0.000135365	0.00560621	TRUE
Solyc06g076520	-1.30278	10.2418	-5.49475	0.000135445	0.00560621	TRUE
Solyc06g050870	-5.17036	-1.42746	-5.49422	0.000135558	0.00560621	TRUE
Solyc06g073470	-0.867019	4.44618	-5.49234	0.000135971	0.00560889	TRUE
Solyc12g094400	4.82971	1.11494	5.49008	0.000136467	0.005609	TRUE
Solyc06g084170	-1.41867	3.5565	-5.48916	0.000136669	0.005609	TRUE
Solyc03g115110	-0.890513	6.62613	-5.48152	0.000138361	0.00564478	TRUE
Solyc05g050220	-1.50761	2.62613	-5.48122	0.000138427	0.00564478	TRUE
Solyc11g008350	1.73779	4.71502	5.47909	0.000138905	0.00564478	TRUE
Solyc10g085250	-2.19938	5.75856	-5.47751	0.000139258	0.00564478	TRUE
Solyc02g069460	-1.81346	5.48333	-5.47602	0.000139594	0.00564478	TRUE
Solyc01g008950	-1.24706	9.05775	-5.47581	0.000139641	0.00564478	TRUE
Solyc03g118170	-0.926462	5.53282	-5.47311	0.000140251	0.00565526	TRUE
Solyc01g087180	3.17715	1.89431	5.46481	0.000142141	0.00571307	TRUE
Solyc03g114970	-1.75729	3.83025	-5.46333	0.000142482	0.00571307	TRUE
Solyc01g088560	-1.42645	6.08405	-5.46144	0.000142915	0.00571307	TRUE
Solyc12g055850	-1.40557	1.75545	-5.45893	0.000143497	0.00571307	TRUE
Solyc02g064770	-2.39751	2.11735	-5.45788	0.000143741	0.00571307	TRUE
Solyc07g006220	-1.75575	4.09982	-5.45645	0.000144073	0.00571307	TRUE
Solyc03g121920	1.4416	4.17529	5.45606	0.000144164	0.00571307	TRUE
Solyc01g079110	-3.33072	-0.815738	-5.45157	0.000145214	0.00572103	TRUE
Solyc08g150140	-2.62711	1.32337	-5.45025	0.000145523	0.00572103	TRUE
Solyc11g068500	-1.40926	4.05759	-5.44337	0.000147151	0.00572103	TRUE
Solyc10g011740	-1.01586	5.3394	-5.44333	0.000147159	0.00572103	TRUE
Solyc05g015380	2.39316	4.41221	5.4433	0.000147168	0.00572103	TRUE
Solyc12g098340	-1.8613	3.60308	-5.4426	0.000147335	0.00572103	TRUE
Solyc01g009970	-0.960866	3.63487	-5.4422	0.000147429	0.00572103	TRUE
Solyc09g074870	-0.891502	8.06585	-5.44178	0.00014753	0.00572103	TRUE
Solyc04g007260	-1.3086	2.82859	-5.44167	0.000147557	0.00572103	TRUE
Solyc04g053040	3.4468	3.47996	5.43747	0.000148562	0.00574617	TRUE
Solyc08g008510	1.62889	5.24146	5.43567	0.000148996	0.00574916	TRUE
Solyc07g006370	2.88971	4.78222	5.43403	0.000149392	0.00575069	TRUE
Solyc01g105070	2.40463	1.3587	5.42974	0.000150431	0.00576723	TRUE
Solyc03g097630	-1.62921	2.84599	-5.42721	0.000151051	0.00576723	TRUE
Solyc10g083860	4.95987	-1.30065	5.4257	0.00015142	0.00576723	TRUE
Solyc09g074270	-3.18454	7.16986	-5.42552	0.000151463	0.00576723	TRUE
Solyc05g014550	2.84815	1.78148	5.42493	0.000151609	0.00576723	TRUE
Solyc09g098310	-1.28585	9.35167	-5.4188	0.000153123	0.0058111	TRUE
Solyc01g111450	-0.943698	7.07934	-5.41091	0.000155093	0.00587204	TRUE
Solyc12g056110	-1.29478	3.60199	-5.40911	0.000155547	0.00587272	TRUE
Solyc07g061800	-4.64433	-1.00297	-5.40795	0.000155839	0.00587272	TRUE
Solyc07g024000	1.08381	7.72712	5.40395	0.000156855	0.00589722	TRUE
Solyc04g079530	1.76602	7.23892	5.40033	0.000157777	0.0059181	TRUE
Solyc10g005050	-1.24008	3.8151	-5.39835	0.000158285	0.00592339	TRUE
Solyc02g072180	-1.67777	1.82232	-5.39619	0.000158842	0.00593048	TRUE
Solyc01g087720	1.32885	4.90749	5.3932	0.000159616	0.0059456	TRUE
Solyc02g067800	-4.77594	-0.164061	-5.39172	0.00016	0.00594619	TRUE
Solyc12g005300	5.69561	0.866035	5.38556	0.000161609	0.00598605	TRUE
Solyc11g008210	1.93697	2.86389	5.38478	0.000161815	0.00598605	TRUE
Solyc01g109780	-1.46488	5.10592	-5.38108	0.00016279	0.00600832	TRUE
Solyc08g067290	-1.57436	3.2928	-5.37859	0.000163451	0.00601896	TRUE
Solyc10g061930	4.06643	-0.445134	5.37663	0.000163973	0.0060244	TRUE
Solyc07g042450	-1.3514	3.86935	-5.37035	0.000165655	0.0060724	TRUE
Solyc01g109680	-1.09129	5.74417	-5.36513	0.000167072	0.00611042	TRUE
Solyc12g095790	-0.90949	5.10921	-5.36257	0.000167767	0.00612198	TRUE
Solyc02g067350	2.90967	0.672155	5.35776	0.000169089	0.00615627	TRUE
Solyc05g007800	-1.32129	6.03739	-5.34199	0.000173492	0.00629874	TRUE
Solyc10g074930	-0.848486	4.2678	-5.34096	0.000173782	0.00629874	TRUE
Solyc07g063880	2.93324	2.27754	5.33397	0.000175776	0.0063567	TRUE
Solyc05g018150	-1.18454	4.5969	-5.32781	0.000177555	0.00638571	TRUE
Solyc03g025970	1.78552	5.96097	5.32424	0.000178593	0.00638571	TRUE
Solyc08g082700	-0.8528	6.57407	-5.32407	0.000178642	0.00638571	TRUE
Solyc01g111120	-0.928866	6.86608	-5.32367	0.000178759	0.00638571	TRUE
Solyc08g065940	1.31958	6.00269	5.32304	0.000178942	0.00638571	TRUE
Solyc10g081300	3.33953	2.62961	5.323	0.000178954	0.00638571	TRUE
Solyc06g008690	4.17693	-1.16208	5.31826	0.000180347	0.00642123	TRUE
Solyc06g073890	1.63825	3.0976	5.31272	0.000181989	0.00646541	TRUE
Solyc11g072450	-1.08732	9.0636	-5.30254	0.000185045	0.00655956	TRUE
Solyc03g093480	1.03461	4.64225	5.29956	0.000185949	0.00657714	TRUE
Solyc08g007820	-3.7968	1.97935	-5.29004	0.000188871	0.00665689	TRUE
Solyc06g064810	-0.867967	4.85688	-5.28953	0.000189029	0.00665689	TRUE
Solyc05g013160	-1.42638	3.8484	-5.28812	0.000189465	0.00665771	TRUE
Solyc09g056340	-1.6483	3.93504	-5.28167	0.000191481	0.00671392	TRUE
Solyc07g049530	-0.989169	10.5243	-5.27662	0.000193073	0.00674681	TRUE
Solyc09g009820	5.93703	5.16148	5.27522	0.000193518	0.00674681	TRUE
Solyc12g056230	-1.22187	6.24345	-5.27354	0.000194052	0.00674681	TRUE
Solyc04g078780	1.06928	3.21246	5.27341	0.000194093	0.00674681	TRUE
Solyc01g109890	-0.98551	5.07982	-5.27109	0.000194835	0.006758	TRUE
Solyc10g005950	-3.58335	-0.564283	-5.26978	0.000195252	0.006758	TRUE
Solyc11g068440	-1.55832	5.28791	-5.26789	0.000195859	0.0067598	TRUE
Solyc09g072880	-1.06094	2.40588	-5.26701	0.000196143	0.0067598	TRUE
Solyc10g086510	-0.978481	5.75561	-5.2637	0.000197211	0.00678212	TRUE
Solyc06g073780	1.89965	3.96031	5.25608	0.000199695	0.00684525	TRUE
Solyc02g083835	2.13693	7.25851	5.25547	0.000199895	0.00684525	TRUE
Solyc05g056220	1.85955	5.07479	5.25054	0.000201523	0.00688636	TRUE
Solyc04g005040	-3.25326	-0.667109	-5.24547	0.000203209	0.00691498	TRUE
Solyc05g005460	-1.29285	4.40865	-5.24516	0.000203314	0.00691498	TRUE
Solyc05g007260	-0.755997	5.56234	-5.24417	0.000203647	0.00691498	TRUE
Solyc06g072170	-1.0496	3.05952	-5.23689	0.000206099	0.00696615	TRUE
Solyc08g069060	1.22528	7.45248	5.23607	0.000206377	0.00696615	TRUE
Solyc10g086690	-1.736	2.01072	-5.23576	0.000206485	0.00696615	TRUE
Solyc01g008850	-0.895606	5.17449	-5.23347	0.000207265	0.00696615	TRUE
Solyc08g078250	-1.45115	4.70994	-5.23333	0.000207313	0.00696615	TRUE
Solyc05g052170	1.69283	1.73109	5.22771	0.000209241	0.00701631	TRUE
Solyc12g008470	-1.51119	3.16259	-5.22479	0.00021025	0.0070324	TRUE
Solyc08g069232	-1.46357	2.21743	-5.2238	0.000210593	0.0070324	TRUE
Solyc06g076490	1.73329	2.94834	5.21968	0.000212026	0.00704724	TRUE
Solyc06g063050	-2.83712	-0.236113	-5.21924	0.00021218	0.00704724	TRUE
Solyc10g006370	-0.979233	5.86509	-5.21876	0.000212348	0.00704724	TRUE
Solyc01g098110	-1.62271	4.5198	-5.21679	0.000213038	0.00705564	TRUE
Solyc07g065340	4.48773	6.66076	5.21433	0.000213906	0.00706258	TRUE
Solyc11g066290	0.829797	6.09922	5.21371	0.000214124	0.00706258	TRUE
Solyc06g083380	-1.18809	5.28978	-5.21107	0.000215059	0.00707894	TRUE
Solyc03g034170	-1.59103	2.3248	-5.20668	0.000216622	0.00711589	TRUE
Solyc03g115220	-2.33799	4.25179	-5.20135	0.000218535	0.00716413	TRUE
Solyc05g056020	-1.54669	5.3499	-5.19527	0.000220742	0.00722182	TRUE
Solyc07g006000	-1.29793	3.51971	-5.18083	0.000226074	0.00737133	TRUE
Solyc03g116570	-1.15126	6.86649	-5.18007	0.000226357	0.00737133	TRUE
Solyc01g105060	-1.17875	5.32892	-5.1792	0.000226684	0.00737133	TRUE
Solyc10g077040	-1.63771	4.68983	-5.1741	0.000228606	0.0074189	TRUE
Solyc10g007070	-2.09608	0.609761	-5.17201	0.000229396	0.00742957	TRUE
Solyc09g010380	1.53713	2.4681	5.16872	0.000230649	0.0074552	TRUE
Solyc01g108210	-2.97408	-0.996756	-5.16435	0.000232327	0.00747874	TRUE
Solyc12g008840	1.47622	6.53639	5.1636	0.000232614	0.00747874	TRUE
Solyc08g076200	1.92984	5.61965	5.16171	0.000233342	0.00747874	TRUE
Solyc07g062130	-2.31705	3.30362	-5.16132	0.000233496	0.00747874	TRUE
Solyc05g015530	-1.1744	9.34036	-5.1608	0.000233696	0.00747874	TRUE
Solyc04g070970	-3.50838	-0.776759	-5.15952	0.00023419	0.00747971	TRUE
Solyc01g100240	-1.32504	1.93734	-5.15591	0.000235597	0.00750976	TRUE
Solyc04g008590	-0.990686	5.75803	-5.15438	0.000236197	0.00751406	TRUE
Solyc05g014280	-2.11037	4.98379	-5.15111	0.000237478	0.00753994	TRUE
Solyc08g061090	-0.737447	4.907	-5.14712	0.000239055	0.00757508	TRUE
Solyc01g099170	-2.03291	2.66454	-5.14265	0.000240833	0.00761648	TRUE
Solyc10g079890	-1.21366	6.57035	-5.13521	0.000243828	0.0076879	TRUE
Solyc05g008390	1.72134	6.83648	5.13467	0.000244045	0.0076879	TRUE
Solyc01g108020	1.32805	5.12411	5.13334	0.000244585	0.00768989	TRUE
Solyc05g005480	-1.57787	5.24428	-5.13049	0.000245747	0.00770037	TRUE
Solyc01g096020	-1.33203	2.7529	-5.13018	0.000245873	0.00770037	TRUE
Solyc09g057660	1.17329	4.63533	5.12449	0.00024821	0.00774297	TRUE
Solyc01g110440.5	-2.61466	1.07019	-5.12342	0.000248651	0.00774297	TRUE
Solyc05g052140	-0.917988	7.76583	-5.12336	0.000248674	0.00774297	TRUE
Solyc03g120630	-1.23163	6.02273	-5.11571	0.000251859	0.00781584	TRUE
Solyc10g079570	1.35401	5.2528	5.11541	0.000251983	0.00781584	TRUE
Solyc04g072930	1.40938	2.9284	5.11138	0.000253677	0.00785247	TRUE
Solyc08g075780	-0.995901	6.28292	-5.11003	0.00025425	0.00785247	TRUE
Solyc01g105090	1.08904	2.84232	5.10914	0.000254625	0.00785247	TRUE
Solyc09g061230	-1.50052	4.44663	-5.10731	0.000255403	0.00786145	TRUE
Solyc10g078630	-1.79739	9.03315	-5.09854	0.000259159	0.00795107	TRUE
Solyc03g026340	0.828177	5.12549	5.09821	0.000259301	0.00795107	TRUE
Solyc03g006120	4.03387	0.756286	5.0935	0.000261341	0.0079815	TRUE
Solyc02g089820	-1.32741	8.03492	-5.09226	0.000261882	0.0079815	TRUE
Solyc04g082880	-1.20014	4.53211	-5.09211	0.000261951	0.0079815	TRUE
Solyc11g005070	-1.39381	0.981711	-5.09137	0.000262273	0.0079815	TRUE
Solyc12g099190	1.56523	2.82649	5.0884	0.000263574	0.00799227	TRUE
Solyc02g067620	1.63631	2.82188	5.0883	0.000263618	0.00799227	TRUE
Solyc08g060810	1.37466	6.11678	5.08617	0.000264554	0.00800562	TRUE
Solyc04g074490	-1.0361	4.34125	-5.08407	0.000265484	0.00801366	TRUE
Solyc09g018630	-1.57407	4.91083	-5.08332	0.000265814	0.00801366	TRUE
Solyc02g078880	1.55019	4.13527	5.0805	0.000267069	0.00803649	TRUE
Solyc12g095800	2.53507	7.48951	5.0777	0.000268318	0.00804835	TRUE
Solyc09g059030	1.0601	5.69733	5.07738	0.000268461	0.00804835	TRUE
Solyc11g017250	-0.860604	6.18704	-5.07022	0.00027169	0.00811627	TRUE
Solyc05g005250	1.45309	4.12923	5.07012	0.000271733	0.00811627	TRUE
Solyc06g150128	-1.16733	5.04985	-5.06702	0.000273146	0.00814338	TRUE
Solyc05g052800	-0.950303	7.13723	-5.0637	0.000274662	0.00814578	TRUE
Solyc08g080640	2.64477	7.11458	5.06369	0.000274667	0.00814578	TRUE
Solyc07g007705	-1.94934	2.67019	-5.06353	0.000274741	0.00814578	TRUE
Solyc06g060460	1.44227	3.34209	5.0583	0.000277151	0.00820215	TRUE
Solyc01g095140	-4.01696	3.04073	-5.05656	0.000277957	0.00821093	TRUE
Solyc03g123490	1.9693	2.83205	5.05366	0.000279308	0.00822183	TRUE
Solyc01g098910	-1.06973	4.959	-5.05221	0.000279989	0.00822183	TRUE
Solyc10g005060	-3.09854	0.962825	-5.05185	0.000280156	0.00822183	TRUE
Solyc01g094800	1.39709	5.35406	5.05066	0.000280716	0.00822183	TRUE
Solyc11g008250	1.31396	5.08809	5.04988	0.000281079	0.00822183	TRUE
Solyc02g087750	-1.08746	7.89636	-5.04842	0.000281768	0.00822183	TRUE
Solyc04g072560	-1.13869	5.22967	-5.0472	0.000282344	0.00822183	TRUE
Solyc12g008620	1.35262	4.86655	5.04625	0.00028279	0.00822183	TRUE
Solyc05g052240	-2.22051	7.68998	-5.04599	0.000282914	0.00822183	TRUE
Solyc12g007110	-1.08508	3.62449	-5.04091	0.00028533	0.00827713	TRUE
Solyc05g005110	4.97798	-0.0369405	5.03866	0.000286405	0.00828041	TRUE
Solyc03g097950	-1.07626	5.17049	-5.03834	0.000286559	0.00828041	TRUE
Solyc11g005650	-1.26242	3.43986	-5.03703	0.000287191	0.00828041	TRUE
Solyc04g009540	-1.40438	4.15006	-5.03639	0.000287496	0.00828041	TRUE
Solyc05g007070	1.52574	7.99419	5.03471	0.000288305	0.00828888	TRUE
Solyc02g089600	1.12501	5.89316	5.03052	0.000290338	0.00833251	TRUE
Solyc04g074140	1.2661	4.10121	5.02855	0.000291296	0.00833497	TRUE
Solyc02g087250	0.741961	5.61724	5.02822	0.000291459	0.00833497	TRUE
Solyc12g009470	-0.98683	5.66581	-5.02677	0.000292165	0.00833497	TRUE
Solyc05g053540	-1.42337	5.53802	-5.02611	0.000292491	0.00833497	TRUE
Solyc07g056700	3.08324	6.17375	5.02483	0.000293117	0.00833807	TRUE
Solyc10g049710	-0.9347	7.89682	-5.02301	0.000294012	0.00834055	TRUE
Solyc09g025260	-1.28242	4.38052	-5.02255	0.000294238	0.00834055	TRUE
Solyc07g040940	0.920744	4.0803	5.02122	0.000294898	0.00834458	TRUE
Solyc12g015770	-2.01809	0.702124	-5.01771	0.000296634	0.00837902	TRUE
Solyc01g098320	-1.86608	2.6888	-5.01486	0.000298056	0.00840446	TRUE
Solyc06g008360	2.75933	4.44706	5.00771	0.000301655	0.00847937	TRUE
Solyc08g007805	-3.41904	1.32111	-5.00749	0.000301765	0.00847937	TRUE
Solyc05g015460	4.49605	0.369015	5.00407	0.000303501	0.00849698	TRUE
Solyc07g064510	-0.796654	7.51737	-5.00396	0.000303558	0.00849698	TRUE
Solyc01g096320	1.37217	5.80628	5.00315	0.000303972	0.00849698	TRUE
Solyc09g064240	-1.64886	3.28226	-4.99891	0.000306142	0.00852986	TRUE
Solyc01g109380	2.54833	1.45631	4.99822	0.0003065	0.00852986	TRUE
Solyc09g011880	-0.892755	7.50653	-4.99776	0.000306734	0.00852986	TRUE
Solyc02g085830	-1.2462	3.98502	-4.99477	0.00030828	0.0085402	TRUE
Solyc09g008840	-0.894512	4.25094	-4.9942	0.000308574	0.0085402	TRUE
Solyc07g045420	2.0143	2.67971	4.99397	0.000308695	0.0085402	TRUE
Solyc09g009770	-1.84608	0.514553	-4.99234	0.000309541	0.00854605	TRUE
Solyc03g034080	1.53962	6.5054	4.99152	0.000309966	0.00854605	TRUE
Solyc03g113370	1.06281	4.3769	4.98945	0.000311046	0.0085612	TRUE
Solyc11g011585	-4.33511	-1.09227	-4.98566	0.000313032	0.00858522	TRUE
Solyc11g040390	1.50824	2.43685	4.98564	0.000313044	0.00858522	TRUE
Solyc10g150146	-1.29629	6.26039	-4.98474	0.000313516	0.00858522	TRUE
Solyc10g074710	-1.46554	3.28835	-4.98267	0.000314614	0.00860069	TRUE
Solyc03g026260	-2.45279	0.520473	-4.97891	0.000316606	0.0086405	TRUE
Solyc01g022750	-0.744612	6.68996	-4.97235	0.000320122	0.00872171	TRUE
Solyc12g098900	4.37804	0.0342868	4.96588	0.000323628	0.00880234	TRUE
Solyc10g084740	1.70167	2.71226	4.95812	0.000327885	0.00888134	TRUE
Solyc02g069940	1.17333	4.32859	4.95735	0.00032831	0.00888134	TRUE
Solyc04g077870	-1.36787	1.89312	-4.95585	0.000329141	0.00888134	TRUE
Solyc11g071800	-1.52602	2.18281	-4.95496	0.000329633	0.00888134	TRUE
Solyc11g020670	2.3673	5.1382	4.95473	0.000329763	0.00888134	TRUE
Solyc07g054830	-1.20402	3.99438	-4.95364	0.00033037	0.00888134	TRUE
Solyc07g052700	-1.10958	5.40308	-4.95361	0.000330386	0.00888134	TRUE
Solyc04g011500	-1.18848	6.67927	-4.95072	0.000331998	0.00890982	TRUE
Solyc03g118240	-1.56361	1.43819	-4.94697	0.000334105	0.0089369	TRUE
Solyc02g066940	0.96143	4.03069	4.94653	0.00033435	0.0089369	TRUE
Solyc03g095730	-1.13825	6.75819	-4.94492	0.000335262	0.0089369	TRUE
Solyc03g045050	0.990943	6.38384	4.9446	0.000335444	0.0089369	TRUE
Solyc11g017410	2.88289	1.97572	4.94401	0.000335778	0.0089369	TRUE
Solyc12g010130	1.8522	7.85775	4.94297	0.000336366	0.0089378	TRUE
Solyc04g077120	-1.21454	3.6284	-4.93418	0.000341393	0.00905645	TRUE
Solyc08g078140	1.67342	1.39133	4.9319	0.00034271	0.00907647	TRUE
Solyc10g086150	-1.91936	4.26029	-4.93006	0.000343777	0.00908244	TRUE
Solyc01g107860	-0.957455	5.77155	-4.92947	0.00034412	0.00908244	TRUE
Solyc06g069690	1.19982	4.21712	4.9286	0.000344625	0.00908244	TRUE
Solyc06g084130	4.72544	0.202468	4.92398	0.000347322	0.00913113	TRUE
Solyc07g055340	-0.897476	5.34236	-4.9235	0.000347605	0.00913113	TRUE
Solyc09g090140	-1.12601	9.11424	-4.92188	0.000348558	0.00914128	TRUE
Solyc09g098300	-1.19664	7.39048	-4.91921	0.000350133	0.00916768	TRUE
Solyc11g011040	-1.10499	5.78322	-4.91592	0.000352087	0.00917692	TRUE
Solyc12g006970	-1.45516	4.52165	-4.91565	0.000352248	0.00917692	TRUE
Solyc12g006805	-4.39576	-0.266448	-4.91544	0.000352375	0.00917692	TRUE
Solyc02g050210	3.54565	-0.589339	4.91479	0.000352761	0.00917692	TRUE
Solyc10g007690	-2.71481	1.4662	-4.91208	0.000354378	0.00920144	TRUE
Solyc11g066430	-1.26777	4.96457	-4.9113	0.000354845	0.00920144	TRUE
Solyc07g006910	1.68472	4.26933	4.90786	0.000356922	0.00923232	TRUE
Solyc01g105030	-2.76063	1.72216	-4.90593	0.000358084	0.00923232	TRUE
Solyc08g008590	-1.05599	6.45173	-4.9055	0.000358347	0.00923232	TRUE
Solyc04g080250	1.09331	5.5323	4.90537	0.000358423	0.00923232	TRUE
Solyc01g014710	4.32371	0.71062	4.90255	0.000360138	0.00923232	TRUE
Solyc08g069231	1.37367	6.49516	4.90252	0.000360156	0.00923232	TRUE
Solyc12g056250	-2.23095	6.79168	-4.90169	0.000360665	0.00923232	TRUE
Solyc10g078960	-1.10668	9.18287	-4.90141	0.000360836	0.00923232	TRUE
Solyc06g068140	2.41534	6.83758	4.90083	0.000361188	0.00923232	TRUE
Solyc06g010240	1.10297	4.10933	4.8995	0.000362001	0.00923847	TRUE
Solyc11g072520	-1.20379	4.47753	-4.89777	0.000363068	0.00925106	TRUE
Solyc09g009600	3.93095	0.504107	4.89578	0.000364289	0.00926381	TRUE
Solyc05g055310	-0.911846	7.50551	-4.8942	0.000365268	0.00926381	TRUE
Solyc12g015640	-1.25586	3.22445	-4.89416	0.000365291	0.00926381	TRUE
Solyc11g013170	-0.694982	5.39548	-4.8861	0.000370314	0.00936761	TRUE
Solyc09g010565	-1.02778	6.60104	-4.88539	0.000370761	0.00936761	TRUE
Solyc04g045430	1.07987	4.81503	4.88481	0.000371127	0.00936761	TRUE
Solyc02g150148	-1.59166	3.86953	-4.88275	0.000372419	0.00938555	TRUE
Solyc06g068970	-2.68002	0.88639	-4.88127	0.00037336	0.00939459	TRUE
Solyc02g084650	-1.20625	3.06665	-4.87705	0.000376038	0.00941759	TRUE
Solyc09g010740	2.26234	1.56132	4.87613	0.000376625	0.00941759	TRUE
Solyc10g080610	2.722	3.50818	4.87554	0.000377004	0.00941759	TRUE
Solyc07g056630	1.0583	4.44886	4.87506	0.000377311	0.00941759	TRUE
Solyc03g123720	-0.905365	5.51337	-4.87381	0.00037811	0.00941759	TRUE
Solyc08g078700	-1.6085	7.38481	-4.87365	0.000378213	0.00941759	TRUE
Solyc06g074490	-1.53251	8.70709	-4.87342	0.000378362	0.00941759	TRUE
Solyc08g068440	1.41611	3.0992	4.8713	0.000379725	0.00942493	TRUE
Solyc02g068380	0.999212	6.85693	4.87063	0.000380156	0.00942493	TRUE
Solyc04g015590	2.95353	0.654767	4.86977	0.000380711	0.00942493	TRUE
Solyc01g099680	-1.20976	9.50243	-4.86933	0.000380994	0.00942493	TRUE
Solyc08g066740	-1.6714	2.09461	-4.86792	0.000381908	0.00943306	TRUE
Solyc12g096220	-0.830168	7.64305	-4.86652	0.00038282	0.00943919	TRUE
Solyc12g088810	1.46519	2.07232	4.86574	0.000383326	0.00943919	TRUE
Solyc09g092270	-1.97962	3.84147	-4.86441	0.000384187	0.00944132	TRUE
Solyc10g080670	1.44959	6.94352	4.86347	0.000384805	0.00944132	TRUE
Solyc00g500250	-2.40726	4.54258	-4.86291	0.000385169	0.00944132	TRUE
Solyc11g005020	0.900265	3.76184	4.86015	0.000386982	0.00945789	TRUE
Solyc03g007310	-1.29242	3.48907	-4.86009	0.000387018	0.00945789	TRUE
Solyc01g057570	1.2815	1.86615	4.85885	0.000387836	0.00946008	TRUE
Solyc01g104920	-1.04183	5.78913	-4.85817	0.00038828	0.00946008	TRUE
Solyc04g078320	1.38798	5.74592	4.85382	0.000391161	0.00951362	TRUE
Solyc02g093060	0.785714	4.43564	4.85308	0.000391657	0.00951362	TRUE
Solyc06g066420	1.85723	3.32582	4.85173	0.000392556	0.00952111	TRUE
Solyc09g083150	-1.73302	0.921785	-4.85049	0.000393384	0.00952686	TRUE
Solyc12g006007	-1.74673	6.84024	-4.8477	0.000395251	0.00955539	TRUE
Solyc10g011750	2.84355	0.712194	4.84696	0.000395747	0.00955539	TRUE
Solyc08g006250	-1.87226	1.63732	-4.84476	0.000397231	0.0095769	TRUE
Solyc10g086520	-2.881	1.43785	-4.84368	0.000397961	0.00958018	TRUE
Solyc11g012730	-1.2046	4.63696	-4.84092	0.000399838	0.00958872	TRUE
Solyc03g114810	-1.08295	3.55951	-4.83971	0.000400657	0.00958872	TRUE
Solyc08g083200	-0.754059	4.54357	-4.83906	0.000401102	0.00958872	TRUE
Solyc11g067180	2.66581	1.61507	4.83899	0.000401151	0.00958872	TRUE
Solyc02g038814	1.02899	3.59847	4.83879	0.000401289	0.00958872	TRUE
Solyc06g082680	-1.24822	7.33635	-4.83539	0.000403616	0.00963007	TRUE
Solyc11g069330	1.13428	6.00223	4.83153	0.000406275	0.00967919	TRUE
Solyc07g007180	1.41823	5.11985	4.83061	0.000406913	0.00968009	TRUE
Solyc08g083080	4.67273	-1.10442	4.82959	0.000407621	0.00968264	TRUE
Solyc05g050280	-1.76852	3.16856	-4.82706	0.000409377	0.00970865	TRUE
Solyc07g052260	-2.4172	0.0952425	-4.82628	0.000409919	0.00970865	TRUE
Solyc07g042500	1.25618	4.57179	4.82538	0.000410549	0.0097093	TRUE
Solyc07g014670	1.11917	3.98047	4.82217	0.000412801	0.00974827	TRUE
Solyc01g009780	-1.48727	6.33788	-4.81867	0.000415271	0.00978835	TRUE
Solyc04g081990	2.90347	0.705148	4.81804	0.000415712	0.00978835	TRUE
Solyc04g007880	-1.40509	4.70235	-4.81708	0.000416398	0.00979022	TRUE
Solyc09g011040	2.15414	2.38203	4.81409	0.000418522	0.00981794	TRUE
Solyc02g065360	1.57094	2.51135	4.81371	0.000418795	0.00981794	TRUE
Solyc12g096390	-1.1923	3.51552	-4.81215	0.000419911	0.00982983	TRUE
Solyc05g009030	-0.884323	5.48843	-4.80902	0.000422152	0.00985949	TRUE
Solyc01g102350	4.22057	2.66997	4.8081	0.000422819	0.00985949	TRUE
Solyc12g008770	1.53809	2.14003	4.80711	0.000423534	0.00985949	TRUE
Solyc09g090420	2.29332	2.79304	4.80698	0.000423624	0.00985949	TRUE
Solyc01g079240	-1.42556	3.38446	-4.80478	0.000425219	0.00988236	TRUE
Solyc07g007620	3.71005	-0.207909	4.8019	0.000427314	0.00990708	TRUE
Solyc01g008360	-1.11929	6.94968	-4.80149	0.000427612	0.00990708	TRUE
Solyc07g063240	-1.54398	2.17625	-4.80079	0.000428126	0.00990708	TRUE
Solyc03g115815	-1.3304	2.49334	-4.79867	0.000429672	0.00992058	TRUE
Solyc04g010240	-1.20965	6.70619	-4.79827	0.00042997	0.00992058	TRUE
Solyc04g074480	-1.09459	2.65123	-4.79747	0.000430554	0.00992058	TRUE
Solyc05g015370	2.47996	4.00592	4.79598	0.00043165	0.00993164	TRUE
Solyc12g057110	-1.33536	3.05558	-4.79343	0.000433537	0.00996085	TRUE
20T vs FHT
gene	logFC	AveExpr	t	P.Value	adj.P.Val	significant
Solyc07g042440	-5.24567	1.88035	-15.3739	2.78344e-09	3.34423e-05	TRUE
Solyc03g034220	-4.76487	5.29943	-14.8495	4.14686e-09	3.34423e-05	TRUE
Solyc04g082000	-4.61066	2.88215	-13.1325	1.68206e-08	9.04329e-05	TRUE
Solyc07g062700	-3.073	6.95058	-12.0281	4.52051e-08	0.000182278	TRUE
Solyc07g061790	-4.52184	2.56326	-11.3177	8.90486e-08	0.00023701	TRUE
Solyc10g086580	-2.6434	3.73019	-11.2525	9.49346e-08	0.00023701	TRUE
Solyc01g097340	-3.5487	3.91063	-11.1713	1.02862e-07	0.00023701	TRUE
Solyc04g009030	-4.87074	2.40108	-10.6089	1.81694e-07	0.000366317	TRUE
Solyc02g036350	-2.32714	7.42257	-10.2174	2.74018e-07	0.000405563	TRUE
Solyc07g056440	2.18418	6.10642	10.2085	2.76641e-07	0.000405563	TRUE
Solyc01g110110	3.41736	4.48635	10.2069	2.77112e-07	0.000405563	TRUE
Solyc04g054980	-2.14993	4.91735	-10.1273	3.0174e-07	0.000405563	TRUE
Solyc08g007375	2.67461	3.06261	10.0017	3.45519e-07	0.000428682	TRUE
Solyc01g110360	-3.30138	1.2161	-9.74849	4.55959e-07	0.000525298	TRUE
Solyc08g006930	-3.65805	3.24759	-9.60968	5.32125e-07	0.000567884	TRUE
Solyc06g082750	-1.56923	4.43529	-9.55212	5.6762e-07	0.000567884	TRUE
Solyc06g082940	-3.11005	3.04009	-9.50503	5.98551e-07	0.000567884	TRUE
Solyc10g008740	-2.45353	2.70571	-9.38179	6.88378e-07	0.000591379	TRUE
Solyc02g090360	-3.41983	4.48949	-9.27662	7.7651e-07	0.000591379	TRUE
Solyc04g074270	-3.17229	4.26161	-9.27357	7.79235e-07	0.000591379	TRUE
Solyc02g092790	-3.37115	6.11018	-9.24509	8.05228e-07	0.000591379	TRUE
Solyc08g076220	-4.45224	1.18765	-9.24357	8.06642e-07	0.000591379	TRUE
Solyc01g109040	-4.2465	0.887741	-8.88502	1.22759e-06	0.00083528	TRUE
Solyc02g090030	-3.66386	3.05387	-8.85036	1.27932e-06	0.00083528	TRUE
Solyc07g063520	-1.85271	5.92872	-8.84035	1.29469e-06	0.00083528	TRUE
Solyc01g010180	-2.22468	4.96218	-8.75603	1.4323e-06	0.000888519	TRUE
Solyc12g150101	-4.2688	1.69178	-8.6795	1.57079e-06	0.000935456	TRUE
Solyc02g079950	-3.90482	2.82301	-8.65203	1.62395e-06	0.000935456	TRUE
Solyc10g005180	-2.25122	2.96452	-8.55555	1.82646e-06	0.000966278	TRUE
Solyc04g082630	-3.47211	0.53649	-8.552	1.8344e-06	0.000966278	TRUE
Solyc04g056580	-2.99599	1.33867	-8.54192	1.85719e-06	0.000966278	TRUE
Solyc06g084260	-1.82553	3.53345	-8.46462	2.0422e-06	0.00102933	TRUE
Solyc01g111830	-3.85236	2.7019	-8.42403	2.14719e-06	0.00102964	TRUE
Solyc03g115980	-3.33141	1.22093	-8.41531	2.17048e-06	0.00102964	TRUE
Solyc01g005400	3.9345	4.02701	8.32889	2.41659e-06	0.00109749	TRUE
Solyc10g011740	-1.58035	5.3394	-8.29558	2.51927e-06	0.00109749	TRUE
Solyc09g075420	-2.90104	2.16561	-8.28638	2.54844e-06	0.00109749	TRUE
Solyc01g057770	-4.36183	1.4431	-8.2651	2.6173e-06	0.00109749	TRUE
Solyc02g071080	1.6487	6.65143	8.25409	2.65372e-06	0.00109749	TRUE
Solyc06g053840	2.34394	7.27676	8.20399	2.82644e-06	0.00113969	TRUE
Solyc09g064500	-4.68066	0.53659	-8.10988	3.18418e-06	0.00123438	TRUE
Solyc01g102960	-2.18477	7.89123	-8.10247	3.21433e-06	0.00123438	TRUE
Solyc03g043750	-1.3457	4.94272	-8.02495	3.54879e-06	0.00133113	TRUE
Solyc08g065220	-1.54682	4.68756	-7.93269	3.996e-06	0.00143028	TRUE
Solyc06g060090	-2.08159	6.18574	-7.93027	4.00852e-06	0.00143028	TRUE
Solyc01g087890	2.34743	7.03991	7.91675	4.07917e-06	0.00143028	TRUE
Solyc01g009310	4.88781	9.95758	7.86651	4.35373e-06	0.00146835	TRUE
Solyc09g065910	-2.38196	6.33064	-7.86367	4.36981e-06	0.00146835	TRUE
Solyc03g082660	-2.57619	5.24273	-7.79466	4.78123e-06	0.00156182	TRUE
Solyc07g041750	-2.393	3.93725	-7.78216	4.86002e-06	0.00156182	TRUE
Solyc05g053310	-1.97651	3.60393	-7.75694	5.02335e-06	0.00156182	TRUE
Solyc06g082950	-2.09428	4.00811	-7.73907	5.14266e-06	0.00156182	TRUE
Solyc08g075870	-2.54944	4.57597	-7.72932	5.20898e-06	0.00156182	TRUE
Solyc06g084170	-2.25074	3.5565	-7.71543	5.30514e-06	0.00156182	TRUE
Solyc03g007860	-2.45785	1.89168	-7.70724	5.36267e-06	0.00156182	TRUE
Solyc11g069530	1.54168	4.95659	7.69281	5.46572e-06	0.00156182	TRUE
Solyc03g097990	-2.52627	2.28301	-7.66792	5.6484e-06	0.00156182	TRUE
Solyc02g082260	-3.29171	3.21423	-7.66105	5.7e-06	0.00156182	TRUE
Solyc04g080630	-1.66247	5.60089	-7.65462	5.74869e-06	0.00156182	TRUE
Solyc04g074180	1.60286	6.03356	7.64662	5.80997e-06	0.00156182	TRUE
Solyc03g043740	2.09217	4.81964	7.54544	6.64762e-06	0.00175055	TRUE
Solyc03g118130	-2.5023	2.78971	-7.53634	6.72912e-06	0.00175055	TRUE
Solyc01g112060	-2.6201	1.67042	-7.43907	7.6691e-06	0.00195187	TRUE
Solyc02g091560	-2.17865	1.93316	-7.43177	7.74505e-06	0.00195187	TRUE
Solyc01g091910	-2.37053	1.78464	-7.40357	8.04619e-06	0.00197828	TRUE
Solyc02g083810	-2.10414	4.38263	-7.39816	8.10538e-06	0.00197828	TRUE
Solyc06g050130	-1.43103	3.24487	-7.388	8.21781e-06	0.00197828	TRUE
Solyc08g005650	2.21282	1.50022	7.37301	8.38672e-06	0.0019888	TRUE
Solyc07g065940	3.30681	3.41308	7.36244	8.5081e-06	0.0019888	TRUE
Solyc02g084440	-2.09879	5.32828	-7.33848	8.79007e-06	0.00202536	TRUE
Solyc04g007900	-2.24385	2.83947	-7.31921	9.02415e-06	0.00205001	TRUE
Solyc03g006290	4.09198	3.32398	7.28352	9.47527e-06	0.00209941	TRUE
Solyc07g065930	1.583	4.78943	7.28147	9.50194e-06	0.00209941	TRUE
Solyc08g079890	3.59672	2.13691	7.25033	9.91653e-06	0.0021614	TRUE
Solyc10g006230	-3.37452	1.44449	-7.14739	1.14301e-05	0.00244922	TRUE
Solyc07g044860	-2.5067	6.19987	-7.12987	1.17113e-05	0.00244922	TRUE
Solyc07g042170	-1.83358	3.04276	-7.12476	1.17948e-05	0.00244922	TRUE
Solyc01g111630	-3.90202	2.24367	-7.12173	1.18444e-05	0.00244922	TRUE
Solyc03g122130	-2.08981	3.63525	-7.05883	1.29296e-05	0.00260296	TRUE
Solyc02g077470	-1.76739	3.11202	-7.04777	1.31311e-05	0.00260296	TRUE
Solyc07g043660	-4.03293	-2.05966	-7.04037	1.32677e-05	0.00260296	TRUE
Solyc01g091260	-2.13815	3.43342	-7.02641	1.35297e-05	0.00260296	TRUE
Solyc05g006650	-1.90127	2.89496	-7.02402	1.35752e-05	0.00260296	TRUE
Solyc04g071930	-2.06499	2.88794	-7.02282	1.3598e-05	0.00260296	TRUE
Solyc05g005940	-1.74859	2.69776	-7.014	1.37672e-05	0.00260296	TRUE
Solyc10g079570	1.85482	5.2528	7.00824	1.3879e-05	0.00260296	TRUE
Solyc08g014130	2.15034	10.3498	6.99343	1.41708e-05	0.0026215	TRUE
Solyc06g083310	-2.16705	4.95267	-6.98683	1.43029e-05	0.0026215	TRUE
Solyc09g011740	-1.64552	4.97438	-6.96199	1.48121e-05	0.00266194	TRUE
Solyc02g067580	-1.15872	6.49503	-6.96	1.48537e-05	0.00266194	TRUE
Solyc07g051860	2.4597	2.0045	6.90932	1.59568e-05	0.00282822	TRUE
Solyc04g009540	-2.13436	4.15006	-6.89372	1.63137e-05	0.00286005	TRUE
Solyc08g079090	-3.35361	2.41275	-6.87839	1.66726e-05	0.00289153	TRUE
Solyc04g076740	-2.02806	2.61963	-6.85854	1.71498e-05	0.00292455	TRUE
Solyc03g096850	-1.36473	4.79138	-6.85544	1.72257e-05	0.00292455	TRUE
Solyc01g010390	2.45396	3.48478	6.83573	1.77163e-05	0.00296692	TRUE
Solyc06g065390	-1.2192	4.97732	-6.83074	1.78431e-05	0.00296692	TRUE
Solyc06g066000	-1.5703	4.63189	-6.80669	1.84665e-05	0.00302063	TRUE
Solyc06g072710	-2.74518	0.759516	-6.80389	1.85407e-05	0.00302063	TRUE
Solyc04g009850	-2.56261	1.13992	-6.78376	1.90828e-05	0.00307787	TRUE
Solyc09g059170	-4.18045	2.02676	-6.77604	1.92952e-05	0.00308131	TRUE
Solyc03g113800	-1.1816	6.84178	-6.759	1.97727e-05	0.00312661	TRUE
Solyc08g083330	1.43403	7.56833	6.73985	2.03249e-05	0.00315399	TRUE
Solyc01g008680	2.43922	1.629	6.73943	2.0337e-05	0.00315399	TRUE
Solyc04g081490	-2.26388	5.53385	-6.70846	2.12651e-05	0.00326652	TRUE
Solyc06g084050	-4.02071	-0.927935	-6.6896	2.18521e-05	0.00332503	TRUE
Solyc04g051820	-2.10288	5.35639	-6.68252	2.20771e-05	0.00332787	TRUE
Solyc06g076300	-2.05856	2.96536	-6.65891	2.28447e-05	0.00338393	TRUE
Solyc10g008350	-3.80086	2.98164	-6.65819	2.28686e-05	0.00338393	TRUE
Solyc06g034120	-1.10337	4.30114	-6.64423	2.33366e-05	0.00342178	TRUE
Solyc07g043170	-2.69346	0.262499	-6.62704	2.39266e-05	0.00347669	TRUE
Solyc04g080250	1.47299	5.5323	6.60716	2.46288e-05	0.00351638	TRUE
Solyc03g007230	1.4386	7.54261	6.598	2.49595e-05	0.00351638	TRUE
Solyc03g093360	-2.796	2.91541	-6.59717	2.49897e-05	0.00351638	TRUE
Solyc04g064610	1.89539	4.47054	6.59492	2.50719e-05	0.00351638	TRUE
Solyc01g150176	-2.83299	6.50263	-6.58448	2.54566e-05	0.00351692	TRUE
Solyc11g072110	-2.59138	1.55606	-6.583	2.55118e-05	0.00351692	TRUE
Solyc02g067440	-2.51761	0.655248	-6.55492	2.65805e-05	0.00360618	TRUE
Solyc10g018300	-3.77147	1.69009	-6.55425	2.66065e-05	0.00360618	TRUE
Solyc11g071790	-1.55855	6.98714	-6.53545	2.73492e-05	0.00367596	TRUE
Solyc12g007010	-2.06059	1.24068	-6.50634	2.8543e-05	0.00380471	TRUE
Solyc09g063130	-1.99114	2.59	-6.4978	2.89039e-05	0.00382124	TRUE
Solyc08g007130	4.63596	0.633799	6.48364	2.95125e-05	0.00384044	TRUE
Solyc08g083200	-1.04887	4.54357	-6.48256	2.95598e-05	0.00384044	TRUE
Solyc07g045540	-3.20935	0.234988	-6.47789	2.97635e-05	0.00384044	TRUE
Solyc03g005220	-1.2112	5.90802	-6.44592	3.12016e-05	0.00396919	TRUE
Solyc07g006220	-2.23949	4.09982	-6.44322	3.13266e-05	0.00396919	TRUE
Solyc01g150150	-1.51996	2.87572	-6.43949	3.14996e-05	0.00396919	TRUE
Solyc05g024430	-2.48111	2.26026	-6.42207	3.23223e-05	0.00399783	TRUE
Solyc11g006000	-1.09632	5.17395	-6.42111	3.23684e-05	0.00399783	TRUE
Solyc03g071590	-2.59054	1.14847	-6.41898	3.24704e-05	0.00399783	TRUE
Solyc01g008250	-1.49511	4.21787	-6.41125	3.28447e-05	0.00400048	TRUE
Solyc01g106700	2.4004	4.03492	6.40832	3.2988e-05	0.00400048	TRUE
Solyc06g008340	1.06388	5.70172	6.39464	3.36643e-05	0.00405202	TRUE
Solyc10g050440	-2.01738	2.26086	-6.37089	3.48742e-05	0.00412595	TRUE
Solyc09g010640	-1.32354	5.19972	-6.36953	3.49445e-05	0.00412595	TRUE
Solyc05g041200	1.19832	7.00815	6.36759	3.50459e-05	0.00412595	TRUE
Solyc03g119060	-1.93655	3.09766	-6.34572	3.62064e-05	0.00421013	TRUE
Solyc05g008380	1.1167	5.47645	6.34431	3.6283e-05	0.00421013	TRUE
Solyc01g095150	-1.6751	8.54272	-6.33562	3.67566e-05	0.00422742	TRUE
Solyc08g060810	1.71073	6.11678	6.33029	3.705e-05	0.00422742	TRUE
Solyc12g056830	-4.51936	-0.0381451	-6.32726	3.72183e-05	0.00422742	TRUE
Solyc01g080180	4.66699	7.09406	6.32002	3.76229e-05	0.0042435	TRUE
Solyc08g062437	-1.79328	9.04455	-6.3099	3.8197e-05	0.00424931	TRUE
Solyc10g075100	-2.34208	9.1725	-6.30982	3.82014e-05	0.00424931	TRUE
Solyc03g114970	-2.25523	3.83025	-6.29904	3.88229e-05	0.00427786	TRUE
Solyc12g089220	1.51491	5.3394	6.29596	3.90026e-05	0.00427786	TRUE
Solyc07g056420	1.34579	12.8091	6.27995	3.99502e-05	0.00427786	TRUE
Solyc05g052600	-1.94248	4.21363	-6.2798	3.99593e-05	0.00427786	TRUE
Solyc12g005630	-2.96368	3.0338	-6.27693	4.01315e-05	0.00427786	TRUE
Solyc08g150102	3.64684	0.477831	6.27324	4.03542e-05	0.00427786	TRUE
Solyc12g056950	1.88126	3.81514	6.26826	4.06571e-05	0.00427786	TRUE
Solyc05g007940	4.31304	0.610572	6.26789	4.06799e-05	0.00427786	TRUE
Solyc02g080510	2.47816	5.8521	6.26311	4.0973e-05	0.00427786	TRUE
Solyc08g062340	-1.97274	7.33601	-6.25915	4.12176e-05	0.00427786	TRUE
Solyc03g117420	1.75694	8.6978	6.25661	4.13756e-05	0.00427786	TRUE
Solyc05g013240	-1.17773	5.09999	-6.24896	4.18545e-05	0.00429981	TRUE
Solyc12g010130	2.34363	7.85775	6.24422	4.2154e-05	0.00430317	TRUE
Solyc06g073240	-1.96156	2.66805	-6.22901	4.31311e-05	0.00437523	TRUE
Solyc08g080050	-2.95785	1.88856	-6.22241	4.35626e-05	0.00439138	TRUE
Solyc01g008850	-1.07793	5.17449	-6.20546	4.46916e-05	0.00446478	TRUE
Solyc04g054820	-1.63686	4.90852	-6.2032	4.48443e-05	0.00446478	TRUE
Solyc01g080490	2.75555	4.14529	6.19769	4.52195e-05	0.00447451	TRUE
Solyc03g113780	-1.80546	1.66635	-6.18498	4.60969e-05	0.00453352	TRUE
Solyc06g059720	2.2624	8.37002	6.17987	4.64551e-05	0.00454105	TRUE
Solyc02g088630	-3.57131	1.37097	-6.17111	4.70758e-05	0.00454814	TRUE
Solyc03g034050	-1.29908	3.25905	-6.1708	4.70979e-05	0.00454814	TRUE
Solyc01g097430	3.80278	1.83342	6.16695	4.73736e-05	0.00454814	TRUE
Solyc07g065000	2.40616	2.03659	6.16065	4.7828e-05	0.0045646	TRUE
Solyc03g116630	1.42518	7.78965	6.15264	4.84127e-05	0.00459322	TRUE
Solyc04g076680	-1.67338	2.83401	-6.14003	4.93493e-05	0.00461166	TRUE
Solyc07g056540	-2.50224	1.60583	-6.13877	4.94437e-05	0.00461166	TRUE
Solyc06g030470	-1.77202	5.46273	-6.13849	4.94647e-05	0.00461166	TRUE
Solyc04g076820	1.29249	6.62817	6.13104	5.0028e-05	0.00461452	TRUE
Solyc09g011840	1.52408	7.6067	6.13052	5.00676e-05	0.00461452	TRUE
Solyc04g007880	-1.849	4.70235	-6.12292	5.06498e-05	0.00464165	TRUE
Solyc05g052750	-1.83027	1.75953	-6.10963	5.16858e-05	0.00470983	TRUE
Solyc04g078780	1.24726	3.21246	6.06981	5.49251e-05	0.00497689	TRUE
Solyc05g009570	-4.63313	-1.13311	-6.06043	5.57193e-05	0.00500273	TRUE
Solyc06g074670	-3.17584	2.12176	-6.05707	5.60065e-05	0.00500273	TRUE
Solyc08g069060	1.41131	7.45248	6.05214	5.64308e-05	0.00500273	TRUE
Solyc07g054780	-1.66878	7.50255	-6.05191	5.64509e-05	0.00500273	TRUE
Solyc05g006440	-3.39339	1.03777	-6.03577	5.78646e-05	0.00509999	TRUE
Solyc04g055250	-3.58479	0.416572	-6.01108	6.01017e-05	0.00526366	TRUE
Solyc12g009180	-2.06536	4.31513	-6.00813	6.03744e-05	0.00526366	TRUE
Solyc05g026570	-3.68275	-1.50129	-5.99798	6.13249e-05	0.0053178	TRUE
Solyc02g088380	-3.00755	2.14862	-5.98867	6.22102e-05	0.00536571	TRUE
Solyc06g071790	-1.07309	6.56931	-5.97866	6.31774e-05	0.00538347	TRUE
Solyc10g049630	-1.99218	4.52421	-5.975	6.35358e-05	0.00538347	TRUE
Solyc01g008400	2.46735	3.93996	5.9729	6.37418e-05	0.00538347	TRUE
Solyc01g009430	1.38847	7.56924	5.96937	6.40893e-05	0.00538347	TRUE
Solyc08g081200	-1.61064	4.06427	-5.96788	6.42373e-05	0.00538347	TRUE
Solyc06g084625	-2.04935	0.710591	-5.96605	6.44187e-05	0.00538347	TRUE
Solyc10g084400	-1.85403	6.03658	-5.95141	6.58924e-05	0.00547824	TRUE
Solyc03g080020	1.41982	4.47419	5.94693	6.63502e-05	0.00547905	TRUE
Solyc07g066600	-0.867669	8.25989	-5.94283	6.67732e-05	0.00547905	TRUE
Solyc09g011010	-3.90654	1.16386	-5.94139	6.69213e-05	0.00547905	TRUE
Solyc09g063140	-1.71615	2.38287	-5.92624	6.85096e-05	0.0055737	TRUE
Solyc03g118200	-0.974402	5.803	-5.92353	6.87978e-05	0.0055737	TRUE
Solyc04g081160	-2.01582	1.07198	-5.92058	6.9114e-05	0.0055737	TRUE
Solyc03g115220	-2.93393	4.25179	-5.91495	6.97195e-05	0.00559456	TRUE
Solyc04g076630	3.69839	1.3395	5.90006	7.13489e-05	0.00569696	TRUE
Solyc10g054930	-1.21436	3.78162	-5.89621	7.17776e-05	0.00570296	TRUE
Solyc12g005910	-2.68628	4.82478	-5.88752	7.27537e-05	0.00575218	TRUE
Solyc11g008350	1.87401	4.71502	5.8838	7.31752e-05	0.00575728	TRUE
Solyc06g076560	-1.39336	9.92998	-5.87212	7.45172e-05	0.00583441	TRUE
Solyc03g117500	1.86463	3.94315	5.85063	7.70559e-05	0.00593105	TRUE
Solyc12g095800	2.91965	7.48951	5.85022	7.71042e-05	0.00593105	TRUE
Solyc05g012940	2.0787	2.83869	5.84114	7.82049e-05	0.00593105	TRUE
Solyc04g055170	-1.50315	6.99721	-5.83975	7.83745e-05	0.00593105	TRUE
Solyc05g055890	-1.20344	3.17991	-5.83931	7.84288e-05	0.00593105	TRUE
Solyc01g111350	0.994712	7.92417	5.83821	7.85634e-05	0.00593105	TRUE
Solyc02g068280	1.37117	3.45826	5.83618	7.88137e-05	0.00593105	TRUE
Solyc01g006580	3.61368	2.77951	5.83595	7.88411e-05	0.00593105	TRUE
Solyc05g017950	-1.39062	5.56921	-5.83417	7.90611e-05	0.00593105	TRUE
Solyc02g072180	-2.10098	1.82232	-5.82231	8.05408e-05	0.00601409	TRUE
Solyc06g084470	-1.59467	1.62634	-5.80595	8.26288e-05	0.00609911	TRUE
Solyc01g074000	-3.0853	-0.893358	-5.80352	8.29438e-05	0.00609911	TRUE
Solyc02g080810	-1.29157	4.30732	-5.80225	8.31094e-05	0.00609911	TRUE
Solyc05g056030	1.26775	5.26335	5.80009	8.33904e-05	0.00609911	TRUE
Solyc02g064680	-3.50306	5.35636	-5.79872	8.35701e-05	0.00609911	TRUE
Solyc10g007070	-2.8725	0.609761	-5.78776	8.5019e-05	0.0061769	TRUE
Solyc08g082610	-1.206	6.26603	-5.77987	8.60782e-05	0.00622581	TRUE
Solyc12g057110	-1.79784	3.05558	-5.77321	8.69828e-05	0.00626315	TRUE
Solyc10g055580	5.57186	-2.95368	5.76052	8.87349e-05	0.00634022	TRUE
Solyc05g009870	1.06355	5.80393	5.75977	8.88393e-05	0.00634022	TRUE
Solyc04g078195	-2.3385	0.317638	-5.75282	8.98171e-05	0.00635715	TRUE
Solyc02g078380	-2.40971	2.28491	-5.75127	9.00365e-05	0.00635715	TRUE
Solyc09g011880	-1.02133	7.50653	-5.74851	9.04283e-05	0.00635715	TRUE
Solyc04g072031	-1.63862	4.60735	-5.74397	9.10773e-05	0.00635715	TRUE
Solyc06g084090	-3.4367	-0.418264	-5.74263	9.12694e-05	0.00635715	TRUE
Solyc11g018550	-2.61742	0.092769	-5.74143	9.14414e-05	0.00635715	TRUE
Solyc01g096320	1.57222	5.80628	5.73184	9.28345e-05	0.00639227	TRUE
Solyc12g055730	3.38574	8.09267	5.73144	9.28932e-05	0.00639227	TRUE
Solyc05g015630	-1.37704	4.40502	-5.72824	9.33623e-05	0.00639227	TRUE
Solyc03g019700	-1.03862	3.6033	-5.72672	9.35862e-05	0.00639227	TRUE
Solyc08g079750	1.63871	4.72262	5.72441	9.39282e-05	0.00639227	TRUE
Solyc03g031840	-2.28296	4.75051	-5.71182	9.58137e-05	0.00646837	TRUE
Solyc03g007310	-1.65864	3.48907	-5.71159	9.58485e-05	0.00646837	TRUE
Solyc05g015490	-1.74351	4.68414	-5.696	9.82401e-05	0.00658374	TRUE
Solyc11g044910	1.28385	6.35251	5.69513	9.83744e-05	0.00658374	TRUE
Solyc05g015380	2.51104	4.41221	5.69202	9.886e-05	0.0065889	TRUE
Solyc05g008810	-1.22945	3.61474	-5.68571	9.98524e-05	0.00661231	TRUE
Solyc11g011440	2.39506	3.04866	5.68422	0.000100087	0.00661231	TRUE
Solyc07g066010	1.17087	6.50863	5.682	0.000100441	0.00661231	TRUE
Solyc12g015770	-2.89713	0.702124	-5.6621	0.00010366	0.00679644	TRUE
Solyc09g083150	-2.57801	0.921785	-5.65469	0.000104886	0.00683417	TRUE
Solyc07g056490	-1.15224	6.95289	-5.65351	0.000105082	0.00683417	TRUE
Solyc05g008390	1.88907	6.83648	5.6495	0.000105753	0.00685014	TRUE
Solyc02g083170	-1.76078	4.42769	-5.64657	0.000106247	0.00685463	TRUE
Solyc03g034170	-1.94263	2.3248	-5.64126	0.000107146	0.0068851	TRUE
Solyc10g086690	-2.15285	2.01072	-5.635	0.000108218	0.00691286	TRUE
Solyc02g067460	-0.818663	7.11784	-5.63374	0.000108435	0.00691286	TRUE
Solyc10g006030	-1.387	4.86737	-5.62567	0.000109836	0.00697461	TRUE
Solyc04g072050	-1.57975	4.6588	-5.61992	0.000110847	0.00701117	TRUE
Solyc04g077120	-1.4761	3.6284	-5.61299	0.000112077	0.00706131	TRUE
Solyc01g107330	-1.3038	4.60115	-5.60262	0.000113944	0.00715099	TRUE
Solyc10g078240	-1.85101	3.98703	-5.5911	0.000116058	0.00723708	TRUE
Solyc04g073990	-1.33369	8.50045	-5.58926	0.0001164	0.00723708	TRUE
Solyc01g112000	-2.24858	2.82142	-5.58551	0.000117098	0.00723708	TRUE
Solyc04g071523	2.09728	2.20186	5.58545	0.000117111	0.00723708	TRUE
Solyc09g005730	-2.31945	1.32987	-5.5816	0.000117833	0.00725391	TRUE
Solyc10g018140	-1.81643	4.89083	-5.57087	0.00011987	0.00734682	TRUE
Solyc04g078750	-2.5179	2.25181	-5.56888	0.000120253	0.00734682	TRUE
Solyc07g042500	1.45641	4.57179	5.56608	0.000120794	0.007352	TRUE
Solyc01g099140	1.89164	2.86755	5.55173	0.0001236	0.00749454	TRUE
Solyc07g017610	0.961789	6.92895	5.53239	0.000127493	0.00766897	TRUE
Solyc02g064770	-2.72456	2.11735	-5.53201	0.000127569	0.00766897	TRUE
Solyc12g013770	1.99841	2.92372	5.53039	0.000127903	0.00766897	TRUE
Solyc11g012930	-2.04144	3.48922	-5.52304	0.000129421	0.00773126	TRUE
Solyc11g039980	-1.62786	1.46318	-5.50917	0.000132338	0.00787629	TRUE
Solyc10g085320	-1.9243	2.3132	-5.50078	0.000134135	0.00794255	TRUE
Solyc01g005030	0.992109	6.41274	5.49939	0.000134436	0.00794255	TRUE
Solyc09g056340	-1.7851	3.93504	-5.49214	0.000136014	0.00800644	TRUE
Solyc04g005480	-2.77468	4.36355	-5.47767	0.000139223	0.00814499	TRUE
Solyc07g054830	-1.39976	3.99438	-5.47698	0.000139377	0.00814499	TRUE
Solyc10g008880	-1.98261	2.50997	-5.47186	0.000140533	0.00818264	TRUE
Solyc04g081350	-2.32105	1.24085	-5.46556	0.00014197	0.00818264	TRUE
Solyc02g078660	4.52459	8.10898	5.46489	0.000142123	0.00818264	TRUE
Solyc02g081030	-2.47064	4.5129	-5.46471	0.000142163	0.00818264	TRUE
Solyc06g072680	-1.15746	3.72642	-5.46299	0.000142558	0.00818264	TRUE
Solyc09g011590	-2.11474	5.31168	-5.45749	0.000143831	0.00822642	TRUE
Solyc11g008250	1.4242	5.08809	5.44127	0.000147652	0.0083794	TRUE
Solyc07g045350	-1.27333	3.80274	-5.43895	0.000148206	0.0083794	TRUE
Solyc03g110930	-1.30503	3.11615	-5.43459	0.000149256	0.0083794	TRUE
Solyc04g081970	-1.73104	6.65698	-5.43432	0.000149321	0.0083794	TRUE
Solyc01g079110	-3.91297	-0.815738	-5.43342	0.000149539	0.0083794	TRUE
Solyc04g076990	-1.86919	2.91575	-5.43307	0.000149623	0.0083794	TRUE
Solyc01g087730	-1.13562	4.72805	-5.42547	0.000151476	0.00844925	TRUE
Solyc12g056940	1.04527	5.24338	5.42367	0.000151918	0.00844925	TRUE
Solyc04g053040	3.46099	3.47996	5.41667	0.00015365	0.00848855	TRUE
Solyc09g031920	-2.24789	2.45474	-5.41657	0.000153677	0.00848855	TRUE
Solyc03g120630	-1.30482	6.02273	-5.40614	0.000156298	0.00860383	TRUE
Solyc03g095970	-4.76389	-0.309619	-5.40162	0.000157447	0.00863764	TRUE
Solyc01g109230	3.25835	2.1962	5.39121	0.000160131	0.0087551	TRUE
Solyc05g010180	-4.56312	0.1277	-5.38096	0.000162822	0.00884409	TRUE
Solyc10g083880	3.07389	5.61203	5.38083	0.000162855	0.00884409	TRUE
Solyc04g008940	-2.08294	0.536384	-5.37766	0.000163697	0.00885999	TRUE
Solyc01g099170	-2.36177	2.66454	-5.37056	0.000165601	0.00891388	TRUE
Solyc10g082030	-1.0979	4.86826	-5.36982	0.000165799	0.00891388	TRUE
Solyc05g050710	-2.6741	-0.178434	-5.36563	0.000166936	0.00891991	TRUE
Solyc03g114850	-2.62403	0.0285138	-5.36525	0.000167037	0.00891991	TRUE
Solyc09g090930	-1.53198	3.20786	-5.36144	0.000168077	0.00891991	TRUE
Solyc05g015370	2.77974	4.00592	5.36127	0.000168123	0.00891991	TRUE
Solyc10g017960	1.97892	4.76983	5.35695	0.000169311	0.00895348	TRUE
Solyc01g104680	-1.39423	8.60484	-5.35096	0.000170971	0.00898834	TRUE
Solyc08g078510	-1.35326	7.39437	-5.3491	0.000171492	0.00898834	TRUE
Solyc07g015860	-1.51825	1.08448	-5.34856	0.000171642	0.00898834	TRUE
Solyc08g077530	-1.59262	3.60934	-5.34636	0.000172258	0.00899142	TRUE
Solyc02g071110	-1.49322	4.79464	-5.34039	0.000173946	0.00905022	TRUE
Solyc01g102700	-1.91244	2.30943	-5.33415	0.000175725	0.00911342	TRUE
Solyc07g024000	1.06125	7.72712	5.33065	0.000176734	0.00913256	TRUE
Solyc12g040680	-0.990425	4.91634	-5.32894	0.000177227	0.00913256	TRUE
Solyc05g053080	-3.53527	4.9845	-5.31935	0.000180027	0.00923452	TRUE
Solyc08g066690	0.845112	8.7495	5.31825	0.00018035	0.00923452	TRUE
Solyc10g085000	-2.36475	1.83441	-5.31453	0.00018145	0.0092542	TRUE
Solyc07g064680	0.903182	9.24994	5.30825	0.000183323	0.0092542	TRUE
Solyc06g064640	-1.69484	2.51096	-5.30786	0.000183439	0.0092542	TRUE
Solyc02g079970	-1.22642	5.64012	-5.3064	0.000183878	0.0092542	TRUE
Solyc09g064730	2.78177	6.04139	5.30506	0.000184282	0.0092542	TRUE
Solyc08g077680	-0.933236	5.46223	-5.30371	0.000184692	0.0092542	TRUE
Solyc02g070650	-0.863251	5.47407	-5.30351	0.000184751	0.0092542	TRUE
Solyc06g068510	1.57057	1.86327	5.29594	0.000187056	0.00934063	TRUE
Solyc01g104350	0.902753	4.15347	5.28951	0.000189036	0.00941039	TRUE
Solyc04g078790	2.48338	6.64649	5.28228	0.00019129	0.00949329	TRUE
Solyc11g066040	-1.41595	2.14094	-5.27896	0.000192333	0.00949962	TRUE
Solyc12g099650	-3.85864	-1.36779	-5.27799	0.000192639	0.00949962	TRUE
Solyc12g098710	1.23524	10.3211	5.27484	0.000193639	0.00949962	TRUE
Solyc03g122340	-3.86318	1.33579	-5.27441	0.000193774	0.00949962	TRUE
Solyc03g113430	-1.5831	1.78751	-5.26328	0.000197349	0.0096456	TRUE
Solyc07g042190	1.34331	5.38517	5.2589	0.000198772	0.0096858	TRUE
Solyc02g067350	2.90596	0.672155	5.25564	0.00019984	0.00970851	TRUE
Solyc12g013690	1.02384	10.229	5.25167	0.00020115	0.00974281	TRUE
Solyc12g014050	-1.3429	4.08555	-5.24316	0.000203984	0.00982595	TRUE
Solyc11g018590	-1.79854	0.697416	-5.24113	0.000204668	0.00982595	TRUE
Solyc07g066310	-1.18168	9.8705	-5.24105	0.000204695	0.00982595	TRUE
Solyc01g068430	2.40072	3.8397	5.23276	0.000207506	0.00993134	TRUE
Solyc07g150145	0.894698	6.49477	5.22819	0.000209073	0.00997675	TRUE
12.5T vs FHT
gene	logFC	AveExpr	t	P.Value	adj.P.Val	significant
Solyc06g076560	-3.56743	9.92998	-15.5378	2.46365e-09	3.026e-05	TRUE
Solyc07g042440	-5.91681	1.88035	-14.9795	3.75225e-09	3.026e-05	TRUE
Solyc04g080550	3.04231	5.13895	13.8773	8.99161e-09	4.14576e-05	TRUE
Solyc03g006960	2.84839	5.31512	13.6753	1.06244e-08	4.14576e-05	TRUE
Solyc04g082000	-4.5544	2.88215	-13.448	1.28519e-08	4.14576e-05	TRUE
Solyc04g054980	-2.86915	4.91735	-13.0423	1.81836e-08	4.22467e-05	TRUE
Solyc03g096850	-2.81853	4.79138	-12.9908	1.90152e-08	4.22467e-05	TRUE
Solyc11g044910	2.94716	6.35251	12.8796	2.09544e-08	4.22467e-05	TRUE
Solyc02g081830	-2.15189	5.4451	-12.6915	2.47367e-08	4.36406e-05	TRUE
Solyc07g062700	-3.20578	6.95058	-12.5488	2.80978e-08	4.36406e-05	TRUE
Solyc01g108490	6.91817	1.71009	12.4847	2.9763e-08	4.36406e-05	TRUE
Solyc05g053860	4.31875	1.93193	12.0629	4.37648e-08	5.88235e-05	TRUE
Solyc05g041200	2.25738	7.00815	11.8012	5.59185e-08	6.93306e-05	TRUE
Solyc11g008250	3.04473	5.08809	11.7238	6.01791e-08	6.93306e-05	TRUE
Solyc02g067580	-1.93078	6.49503	-11.5927	6.82079e-08	7.33416e-05	TRUE
Solyc01g102960	-3.05987	7.89123	-11.4427	7.88309e-08	7.94665e-05	TRUE
Solyc01g097340	-3.53121	3.91063	-11.2987	9.07196e-08	8.15839e-05	TRUE
Solyc03g034220	-3.36089	5.29943	-11.295	9.10478e-08	8.15839e-05	TRUE
Solyc11g020330	-3.39674	6.83187	-10.9536	1.27824e-07	0.000108509	TRUE
Solyc06g053840	3.11368	7.27676	10.7327	1.5997e-07	0.000129007	TRUE
Solyc04g053040	6.61984	3.47996	10.5753	1.88122e-07	0.000140289	TRUE
Solyc04g063350	5.34758	3.31293	10.5588	1.91355e-07	0.000140289	TRUE
Solyc02g085300	-2.31541	6.33872	-10.448	2.14788e-07	0.000149347	TRUE
Solyc10g083940	4.2736	4.93716	10.3903	2.28179e-07	0.000149347	TRUE
Solyc07g061790	-2.99944	2.56326	-10.2937	2.52679e-07	0.000149347	TRUE
Solyc11g006270	3.22151	8.50956	10.2882	2.54161e-07	0.000149347	TRUE
Solyc02g090360	-3.97713	4.48949	-10.2815	2.55964e-07	0.000149347	TRUE
Solyc08g079750	2.89688	4.72262	10.266	2.60219e-07	0.000149347	TRUE
Solyc01g087890	3.06573	7.03991	10.2057	2.77455e-07	0.000149347	TRUE
Solyc01g110360	-3.38033	1.2161	-10.2046	2.77787e-07	0.000149347	TRUE
Solyc01g096040	-4.77446	5.62117	-10.1528	2.93605e-07	0.000152594	TRUE
Solyc02g087250	1.49235	5.61724	10.1017	3.10145e-07	0.000152594	TRUE
Solyc07g049135	-2.42287	15.2245	-10.0737	3.19656e-07	0.000152594	TRUE
Solyc07g043660	-6.21432	-2.05966	-10.061	3.24044e-07	0.000152594	TRUE
Solyc05g049980	3.89186	4.85236	10.041	3.3113e-07	0.000152594	TRUE
Solyc06g048410	-2.8799	7.6776	-9.95053	3.65272e-07	0.000154751	TRUE
Solyc06g076520	-2.30826	10.2418	-9.94042	3.69314e-07	0.000154751	TRUE
Solyc07g066010	2.06738	6.50863	9.92894	3.73965e-07	0.000154751	TRUE
Solyc04g074270	-3.44749	4.26161	-9.9284	3.74188e-07	0.000154751	TRUE
Solyc04g080630	-2.16807	5.60089	-9.89842	3.86637e-07	0.000155902	TRUE
Solyc06g082150	2.2794	3.66298	9.83748	4.13345e-07	0.000159186	TRUE
Solyc08g081890	2.63516	4.19238	9.82742	4.17938e-07	0.000159186	TRUE
Solyc08g065220	-1.94358	4.68756	-9.8135	4.2439e-07	0.000159186	TRUE
Solyc08g014130	3.0565	10.3498	9.7476	4.56408e-07	0.00016694	TRUE
Solyc01g110110	3.25691	4.48635	9.72928	4.65762e-07	0.00016694	TRUE
Solyc09g098120	7.50253	1.53961	9.68867	4.87243e-07	0.000170842	TRUE
Solyc08g078960	3.08281	1.40839	9.64049	5.14114e-07	0.000176429	TRUE
Solyc08g006930	-3.37415	3.24759	-9.57326	5.54298e-07	0.000185324	TRUE
Solyc08g008040	1.85777	3.58573	9.55363	5.66658e-07	0.000185324	TRUE
Solyc03g063110	1.77639	6.56321	9.54141	5.74505e-07	0.000185324	TRUE
Solyc02g092790	-3.46043	6.11018	-9.50899	5.95879e-07	0.00018845	TRUE
Solyc03g043750	-1.58182	4.94272	-9.40283	6.72076e-07	0.00020846	TRUE
Solyc09g011740	-2.25391	4.97438	-9.32747	7.32476e-07	0.000222255	TRUE
Solyc04g009030	-2.7593	2.40108	-9.31372	7.44111e-07	0.000222255	TRUE
Solyc06g072680	-2.14321	3.72642	-9.29318	7.61866e-07	0.000223421	TRUE
Solyc10g055390	-2.31747	5.42627	-9.27499	7.77964e-07	0.000224068	TRUE
Solyc08g016500	3.33721	2.39537	9.24736	8.03129e-07	0.000227257	TRUE
Solyc02g071040	1.71517	4.39238	9.22003	8.28872e-07	0.00022794	TRUE
Solyc10g150101	6.27498	1.64993	9.19445	8.53772e-07	0.00022794	TRUE
Solyc09g011840	2.32069	7.6067	9.1808	8.67386e-07	0.00022794	TRUE
Solyc01g005390	3.22463	2.59507	9.16051	8.88058e-07	0.00022794	TRUE
Solyc07g063880	4.89063	2.27754	9.15624	8.92474e-07	0.00022794	TRUE
Solyc01g080890	-2.33917	6.29344	-9.15523	8.93518e-07	0.00022794	TRUE
Solyc01g005030	1.65922	6.41274	9.14476	9.04467e-07	0.00022794	TRUE
Solyc04g064610	2.58373	4.47054	9.09706	9.56179e-07	0.000237265	TRUE
Solyc07g150145	1.56176	6.49477	9.06492	9.92801e-07	0.000238033	TRUE
Solyc06g084170	-2.83365	3.5565	-9.06205	9.96145e-07	0.000238033	TRUE
Solyc04g056580	-3.13942	1.33867	-9.05003	1.01028e-06	0.000238033	TRUE
Solyc12g150101	-4.17739	1.69178	-9.04328	1.01831e-06	0.000238033	TRUE
Solyc09g092260	3.2712	4.72571	9.02536	1.03996e-06	0.000239621	TRUE
Solyc09g075420	-3.49838	2.16561	-9.01073	1.058e-06	0.000240345	TRUE
Solyc09g090350	4.18233	1.16972	8.98576	1.08957e-06	0.000241063	TRUE
Solyc03g115980	-5.13759	1.22093	-8.9744	1.10426e-06	0.000241063	TRUE
Solyc08g076220	-3.03296	1.18765	-8.96774	1.11298e-06	0.000241063	TRUE
Solyc12g006970	-3.08687	4.52165	-8.9617	1.12094e-06	0.000241063	TRUE
Solyc04g074180	1.8736	6.03356	8.92118	1.176e-06	0.000249333	TRUE
Solyc01g108530	1.86277	4.78814	8.90017	1.2057e-06	0.000249333	TRUE
Solyc01g008400	3.60505	3.93996	8.8919	1.21759e-06	0.000249333	TRUE
Solyc01g109040	-3.89836	0.887741	-8.88939	1.22123e-06	0.000249333	TRUE
Solyc08g075430	3.90452	4.27862	8.857	1.26924e-06	0.000253553	TRUE
Solyc05g015520	1.76575	6.67944	8.85429	1.27335e-06	0.000253553	TRUE
Solyc04g007880	-2.82414	4.70235	-8.75743	1.42989e-06	0.000279244	TRUE
Solyc12g042840	6.71655	1.19862	8.7533	1.43699e-06	0.000279244	TRUE
Solyc07g054780	-2.3892	7.50255	-8.69339	1.54462e-06	0.000296586	TRUE
Solyc08g081400	1.6826	4.13168	8.66325	1.602e-06	0.000303985	TRUE
Solyc05g015630	-2.18168	4.40502	-8.61748	1.69356e-06	0.000304908	TRUE
Solyc06g062680	6.81014	-1.3876	8.61539	1.69787e-06	0.000304908	TRUE
Solyc12g014250	1.60498	4.96571	8.61007	1.7089e-06	0.000304908	TRUE
Solyc10g079570	2.27473	5.2528	8.60463	1.72025e-06	0.000304908	TRUE
Solyc12g056940	1.65092	5.24338	8.60312	1.72342e-06	0.000304908	TRUE
Solyc02g090030	-3.19537	3.05387	-8.6006	1.72872e-06	0.000304908	TRUE
Solyc04g076680	-2.75236	2.83401	-8.59037	1.75041e-06	0.000304908	TRUE
Solyc08g008520	1.60836	5.74334	8.58084	1.77088e-06	0.000304908	TRUE
Solyc07g007140	1.80162	4.35807	8.57078	1.79278e-06	0.000304908	TRUE
Solyc07g014670	1.96007	3.98047	8.56935	1.79591e-06	0.000304908	TRUE
Solyc03g118130	-2.98971	2.78971	-8.54269	1.85544e-06	0.000307552	TRUE
Solyc03g117890	2.66218	8.71908	8.54267	1.85547e-06	0.000307552	TRUE
Solyc02g078400	-2.32858	8.50495	-8.53022	1.884e-06	0.000307552	TRUE
Solyc12g009410	2.19659	8.03144	8.52663	1.89231e-06	0.000307552	TRUE
Solyc04g072020	3.26746	3.17484	8.5182	1.91197e-06	0.000307552	TRUE
Solyc08g078250	-2.58112	4.70994	-8.5027	1.94871e-06	0.000307552	TRUE
Solyc04g078790	4.07356	6.64649	8.48209	1.99873e-06	0.000307552	TRUE
Solyc09g056340	-3.24818	3.93504	-8.48004	2.00379e-06	0.000307552	TRUE
Solyc04g051820	-2.71848	5.35639	-8.47416	2.01835e-06	0.000307552	TRUE
Solyc09g010640	-1.77736	5.19972	-8.47306	2.02108e-06	0.000307552	TRUE
Solyc06g082940	-2.44334	3.04009	-8.473	2.02123e-06	0.000307552	TRUE
Solyc09g064500	-4.50165	0.53659	-8.46001	2.05385e-06	0.000308432	TRUE
Solyc04g078780	1.68568	3.21246	8.45552	2.06527e-06	0.000308432	TRUE
Solyc02g071080	1.6878	6.65143	8.43387	2.12124e-06	0.00031039	TRUE
Solyc10g050440	-3.34965	2.26086	-8.42911	2.13373e-06	0.00031039	TRUE
Solyc08g006770	-2.99653	3.6167	-8.42422	2.14668e-06	0.00031039	TRUE
Solyc02g079950	-3.30986	2.82301	-8.42097	2.15535e-06	0.00031039	TRUE
Solyc02g067350	4.40206	0.672155	8.41276	2.17735e-06	0.000310782	TRUE
Solyc08g007580	3.77177	1.53593	8.40423	2.2005e-06	0.000311156	TRUE
Solyc11g069530	1.67613	4.95659	8.39764	2.21855e-06	0.000311156	TRUE
Solyc02g062710	2.70447	3.18353	8.38826	2.2445e-06	0.000312082	TRUE
Solyc07g065080	1.95604	3.8316	8.35953	2.32609e-06	0.000320607	TRUE
Solyc06g083310	-2.64517	4.95267	-8.35283	2.34556e-06	0.000320607	TRUE
Solyc01g057770	-3.86386	1.4431	-8.34585	2.36602e-06	0.000320686	TRUE
Solyc01g108400	-1.83128	5.35639	-8.33603	2.39516e-06	0.00032193	TRUE
Solyc01g097470	3.74153	2.81086	8.32668	2.42324e-06	0.000322087	TRUE
Solyc04g007900	-2.67894	2.83947	-8.32239	2.43627e-06	0.000322087	TRUE
Solyc10g011740	-1.57009	5.3394	-8.29578	2.51864e-06	0.000330269	TRUE
Solyc01g010390	2.91972	3.48478	8.28044	2.56747e-06	0.000333242	TRUE
Solyc07g017950	3.35743	1.57391	8.27574	2.58263e-06	0.000333242	TRUE
Solyc09g031790	2.72335	1.80901	8.26923	2.60381e-06	0.000333308	TRUE
Solyc10g008740	-1.9464	2.70571	-8.23954	2.70269e-06	0.000343242	TRUE
Solyc01g150176	-3.55516	6.50263	-8.20719	2.81504e-06	0.000353344	TRUE
Solyc12g009400	2.73081	7.39684	8.20409	2.82605e-06	0.000353344	TRUE
Solyc12g099400	1.64006	3.47695	8.16107	2.98393e-06	0.000370214	TRUE
Solyc06g066420	3.0463	3.32582	8.14539	3.0438e-06	0.000372344	TRUE
Solyc04g081250	3.88994	2.82328	8.14449	3.04727e-06	0.000372344	TRUE
Solyc04g071770	2.95326	2.5639	8.13077	3.10079e-06	0.00037339	TRUE
Solyc10g054930	-1.74514	3.78162	-8.13043	3.10213e-06	0.00037339	TRUE
Solyc04g014370	1.99354	4.21054	8.10597	3.20006e-06	0.000380205	TRUE
Solyc01g008560	-2.08922	2.36678	-8.10454	3.2059e-06	0.000380205	TRUE
Solyc10g084350	-1.41859	5.98368	-8.09119	3.26084e-06	0.000382701	TRUE
Solyc07g052690	-2.04558	2.48035	-8.08793	3.2744e-06	0.000382701	TRUE
Solyc10g055720	-1.50166	4.15951	-8.07119	3.34506e-06	0.000388147	TRUE
Solyc03g031840	-3.50108	4.75051	-8.04929	3.43991e-06	0.000392569	TRUE
Solyc05g055890	-1.74812	3.17991	-8.04566	3.45591e-06	0.000392569	TRUE
Solyc08g007375	2.17839	3.06261	8.04106	3.47635e-06	0.000392569	TRUE
Solyc02g030170	-1.74694	7.95911	-8.04012	3.48052e-06	0.000392569	TRUE
Solyc09g013070	-1.67502	6.10841	-8.00307	3.64978e-06	0.000408798	TRUE
Solyc02g067440	-4.19294	0.655248	-7.99768	3.6751e-06	0.000408798	TRUE
Solyc02g085600	2.43215	5.45409	7.97156	3.80064e-06	0.000419866	TRUE
Solyc01g088100	1.80105	4.52823	7.96539	3.83095e-06	0.000420336	TRUE
Solyc01g009310	4.96471	9.95758	7.95346	3.89029e-06	0.000421261	TRUE
Solyc01g008420	4.44804	1.19721	7.9532	3.89162e-06	0.000421261	TRUE
Solyc01g104680	-2.05352	8.60484	-7.94562	3.92986e-06	0.000422564	TRUE
Solyc05g005720	-1.5427	4.38285	-7.93364	3.99108e-06	0.000426305	TRUE
Solyc04g071140	-1.39728	6.10105	-7.92256	4.04867e-06	0.000427072	TRUE
Solyc08g062670	1.71916	5.53997	7.92207	4.05121e-06	0.000427072	TRUE
Solyc04g082630	-2.65933	0.53649	-7.90881	4.12129e-06	0.000431638	TRUE
Solyc08g076480	1.60236	5.97637	7.86233	4.37746e-06	0.000447294	TRUE
Solyc10g009330	-1.5912	4.66998	-7.8604	4.38842e-06	0.000447294	TRUE
Solyc06g060090	-2.05947	6.18574	-7.85769	4.40394e-06	0.000447294	TRUE
Solyc01g098040	-1.9463	4.38725	-7.85691	4.40838e-06	0.000447294	TRUE
Solyc09g011590	-3.16361	5.31168	-7.85673	4.40944e-06	0.000447294	TRUE
Solyc04g079420	-2.21855	4.82201	-7.83392	4.54235e-06	0.000457897	TRUE
Solyc01g090360	6.9494	1.69723	7.82269	4.60933e-06	0.000461763	TRUE
Solyc01g094810	2.25136	6.00978	7.81097	4.6804e-06	0.000463682	TRUE
Solyc02g082700	-2.29096	7.35605	-7.80535	4.71484e-06	0.000463682	TRUE
Solyc01g010180	-1.93876	4.96218	-7.80346	4.72653e-06	0.000463682	TRUE
Solyc01g099140	2.57043	2.86755	7.79935	4.752e-06	0.000463682	TRUE
Solyc04g076960	1.944	3.13996	7.7961	4.77223e-06	0.000463682	TRUE
Solyc08g078510	-1.96019	7.39437	-7.77636	4.89713e-06	0.000472969	TRUE
Solyc03g007860	-2.36269	1.89168	-7.76218	4.989e-06	0.000478973	TRUE
Solyc05g056020	-2.40103	5.3499	-7.74981	5.07063e-06	0.00048393	TRUE
Solyc03g082660	-2.52263	5.24273	-7.71947	5.27698e-06	0.000500662	TRUE
Solyc07g053460	5.19009	-2.8872	7.70252	5.39616e-06	0.000508975	TRUE
Solyc08g006510	-1.5452	4.95025	-7.69755	5.43161e-06	0.00050934	TRUE
Solyc06g069530	1.76963	4.7447	7.66345	5.6819e-06	0.000529731	TRUE
Solyc01g150166	-1.45507	3.82926	-7.6554	5.7428e-06	0.000532331	TRUE
Solyc07g045180	1.61115	3.26469	7.64329	5.83568e-06	0.00053785	TRUE
Solyc03g026220	-1.56659	6.06499	-7.62861	5.95043e-06	0.000542404	TRUE
Solyc08g077460	2.13608	6.32926	7.62836	5.95235e-06	0.000542404	TRUE
Solyc01g005400	3.60214	4.02701	7.6089	6.10827e-06	0.000552251	TRUE
Solyc04g009850	-3.24312	1.13992	-7.60445	6.14454e-06	0.000552251	TRUE
Solyc01g105060	1.69421	5.32892	7.59145	6.25177e-06	0.000552251	TRUE
Solyc12g013700	3.71619	11.1181	7.59072	6.25781e-06	0.000552251	TRUE
Solyc11g039980	-2.73654	1.46318	-7.58833	6.27782e-06	0.000552251	TRUE
Solyc09g066460	1.57704	4.18443	7.58761	6.28381e-06	0.000552251	TRUE
Solyc07g042170	-1.91994	3.04276	-7.57651	6.37746e-06	0.000552251	TRUE
Solyc02g070310	-1.33969	8.45131	-7.57205	6.41556e-06	0.000552251	TRUE
Solyc07g041750	-2.24631	3.93725	-7.57129	6.42203e-06	0.000552251	TRUE
Solyc01g096320	2.07937	5.80628	7.56826	6.44802e-06	0.000552251	TRUE
Solyc07g042460	3.8907	3.08984	7.56651	6.4631e-06	0.000552251	TRUE
Solyc04g076740	-2.29137	2.61963	-7.56316	6.49208e-06	0.000552251	TRUE
Solyc01g112060	-2.59701	1.67042	-7.55903	6.528e-06	0.000552251	TRUE
Solyc09g091430	2.52178	6.90205	7.55768	6.53977e-06	0.000552251	TRUE
Solyc06g050590	1.87317	6.9327	7.50567	7.0114e-06	0.000588994	TRUE
Solyc09g083200	2.16037	2.37388	7.4841	7.2176e-06	0.000603175	TRUE
Solyc04g015690	2.6656	2.32217	7.46033	7.45221e-06	0.00061873	TRUE
Solyc02g085870	1.53716	5.92778	7.45515	7.50442e-06	0.00061873	TRUE
Solyc11g051178	1.91977	2.97435	7.45373	7.51882e-06	0.00061873	TRUE
Solyc02g091560	-2.06242	1.93316	-7.42763	7.78846e-06	0.000637665	TRUE
Solyc08g043180	-1.74886	4.51142	-7.41843	7.88597e-06	0.000642388	TRUE
Solyc04g049670	-1.21288	5.54335	-7.41051	7.9709e-06	0.000646044	TRUE
Solyc05g008810	-1.65516	3.61474	-7.39152	8.17862e-06	0.000659565	TRUE
Solyc06g084470	-2.19854	1.62634	-7.38343	8.26897e-06	0.000663533	TRUE
Solyc01g081310	-2.4153	4.23274	-7.37023	8.41846e-06	0.000672185	TRUE
Solyc11g008770	1.73098	4.5498	7.34782	8.67896e-06	0.000689571	TRUE
Solyc01g096480	-1.82022	3.42361	-7.3381	8.79459e-06	0.000695333	TRUE
Solyc03g071590	-3.37068	1.14847	-7.32844	8.91121e-06	0.000697643	TRUE
Solyc03g110930	-1.87574	3.11615	-7.32574	8.94406e-06	0.000697643	TRUE
Solyc01g109930	-2.08059	3.25243	-7.32198	8.99007e-06	0.000697643	TRUE
Solyc06g071100	-1.56199	6.24942	-7.32143	8.99682e-06	0.000697643	TRUE
Solyc02g071110	-2.08403	4.79464	-7.30821	9.16069e-06	0.000698664	TRUE
Solyc01g097430	4.43666	1.83342	7.30721	9.17326e-06	0.000698664	TRUE
Solyc02g071730	2.38125	6.17955	7.30594	9.18916e-06	0.000698664	TRUE
Solyc01g105140	-2.12345	5.19764	-7.30412	9.21203e-06	0.000698664	TRUE
Solyc01g088650	2.28277	2.21409	7.30297	9.22658e-06	0.000698664	TRUE
Solyc05g006370	6.46371	-2.44541	7.29339	9.34822e-06	0.000703899	TRUE
Solyc01g094750	4.72042	-2.30577	7.29067	9.38299e-06	0.000703899	TRUE
Solyc03g111730	1.65791	4.97451	7.28138	9.5031e-06	0.000709609	TRUE
Solyc05g005170	6.54969	4.9062	7.271	9.6392e-06	0.000711639	TRUE
Solyc06g071820	-1.82244	5.70329	-7.26536	9.71408e-06	0.000711639	TRUE
Solyc02g078150	2.78042	4.3368	7.26527	9.71531e-06	0.000711639	TRUE
Solyc06g060460	2.04543	3.34209	7.26467	9.72328e-06	0.000711639	TRUE
Solyc06g084625	-2.9595	0.710591	-7.2626	9.75089e-06	0.000711639	TRUE
Solyc10g005770	1.08436	6.23367	7.25547	9.84677e-06	0.000715399	TRUE
Solyc12g099190	2.19526	2.82649	7.2483	9.94427e-06	0.000716333	TRUE
Solyc10g024420	2.65011	7.60245	7.24799	9.94845e-06	0.000716333	TRUE
Solyc05g006380	7.01681	3.22653	7.24267	1.00215e-05	0.000718384	TRUE
Solyc04g015530	3.01184	1.6882	7.23362	1.01469e-05	0.000723111	TRUE
Solyc02g067490	3.14293	3.20562	7.23146	1.01771e-05	0.000723111	TRUE
Solyc10g086690	-3.63293	2.01072	-7.20594	1.05413e-05	0.000745702	TRUE
Solyc03g097990	-2.13617	2.28301	-7.19774	1.06612e-05	0.000750758	TRUE
Solyc08g021820	3.2202	0.502211	7.19413	1.07144e-05	0.000750758	TRUE
Solyc08g082870	2.29921	3.32983	7.19157	1.07524e-05	0.000750758	TRUE
Solyc01g008080	-1.61823	7.74148	-7.18707	1.08193e-05	0.000752174	TRUE
Solyc02g038814	1.51303	3.59847	7.1815	1.0903e-05	0.000754741	TRUE
Solyc02g083170	-2.31734	4.42769	-7.17243	1.10406e-05	0.000758585	TRUE
Solyc10g083630	1.79464	8.00934	7.17126	1.10584e-05	0.000758585	TRUE
Solyc03g117870	-1.68153	7.30566	-7.16789	1.11101e-05	0.000758585	TRUE
Solyc01g100240	-2.26775	1.93734	-7.16535	1.11492e-05	0.000758585	TRUE
Solyc01g087470	1.9049	5.94019	7.16247	1.11937e-05	0.000758585	TRUE
Solyc08g007130	5.04529	0.633799	7.14075	1.15357e-05	0.000775784	TRUE
Solyc02g070650	-1.16534	5.47407	-7.14026	1.15437e-05	0.000775784	TRUE
Solyc08g066160	-1.25695	5.99234	-7.13538	1.1622e-05	0.000777134	TRUE
Solyc01g111350	-1.18104	7.92417	-7.13012	1.17072e-05	0.000777134	TRUE
Solyc06g071910	2.83644	5.89343	7.13005	1.17083e-05	0.000777134	TRUE
Solyc07g065120	-2.70308	5.96461	-7.12632	1.17691e-05	0.000777967	TRUE
Solyc08g082990	-1.66742	6.67742	-7.11502	1.19554e-05	0.000787054	TRUE
Solyc01g086950	1.40214	4.76404	7.1086	1.20627e-05	0.00079089	TRUE
Solyc04g074040	-1.31332	7.42457	-7.10139	1.21843e-05	0.000795631	TRUE
Solyc08g079020	-1.16932	5.02008	-7.09608	1.22747e-05	0.000798299	TRUE
Solyc05g056480	2.21823	3.30767	7.09047	1.2371e-05	0.000801332	TRUE
Solyc01g009780	-2.19147	6.33788	-7.08736	1.24247e-05	0.000801593	TRUE
Solyc01g098110	-2.37012	4.5198	-7.08445	1.24754e-05	0.000801655	TRUE
Solyc12g049340	2.36518	2.2634	7.07116	1.27088e-05	0.00080506	TRUE
Solyc12g094520	-1.30608	5.46933	-7.06904	1.27464e-05	0.00080506	TRUE
Solyc03g006290	3.97014	3.32398	7.06879	1.2751e-05	0.00080506	TRUE
Solyc03g116460	1.7526	4.72899	7.06802	1.27645e-05	0.00080506	TRUE
Solyc01g104500	1.24586	8.23685	7.06727	1.27779e-05	0.00080506	TRUE
Solyc10g007075	6.01787	-0.362968	7.0635	1.28454e-05	0.000806161	TRUE
Solyc06g073240	-2.30718	2.66805	-7.04233	1.32314e-05	0.000824123	TRUE
Solyc01g109320	3.29672	0.238023	7.03675	1.33351e-05	0.000824123	TRUE
Solyc06g075340	-1.8881	5.08316	-7.03591	1.33509e-05	0.000824123	TRUE
Solyc09g059510	1.78161	2.82131	7.03549	1.33586e-05	0.000824123	TRUE
Solyc06g008690	5.31528	-1.16208	7.03397	1.33871e-05	0.000824123	TRUE
Solyc07g044860	-2.46713	6.19987	-7.03	1.34618e-05	0.000825573	TRUE
Solyc06g073890	2.14676	3.0976	7.02688	1.35207e-05	0.000826045	TRUE
Solyc06g076450	-1.69654	2.80824	-7.02205	1.36126e-05	0.000828519	TRUE
Solyc03g113590	-1.40062	5.27115	-7.01107	1.3824e-05	0.000838224	TRUE
Solyc02g086920	6.75167	-0.355296	7.00799	1.38839e-05	0.0008387	TRUE
Solyc03g043740	1.9407	4.81964	7.00163	1.40085e-05	0.000843073	TRUE
Solyc11g011120	1.59583	3.0522	6.99544	1.41309e-05	0.000847274	TRUE
Solyc10g007880	2.02417	2.61589	6.99152	1.42089e-05	0.000848798	TRUE
Solyc03g113780	-2.07298	1.66635	-6.96928	1.46608e-05	0.000872562	TRUE
Solyc01g099600	-2.11758	8.47313	-6.96612	1.47262e-05	0.000873232	TRUE
Solyc07g026930	3.61813	3.21819	6.96001	1.48536e-05	0.000877561	TRUE
Solyc01g081390	-1.27806	4.60101	-6.95671	1.49228e-05	0.000878429	TRUE
Solyc02g094350	1.35891	5.10885	6.95206	1.5021e-05	0.000880997	TRUE
Solyc11g068790	-1.63572	4.2865	-6.93396	1.54099e-05	0.000900531	TRUE
Solyc08g079090	-3.19446	2.41275	-6.92463	1.56148e-05	0.000908185	TRUE
Solyc07g045540	-3.77882	0.234988	-6.92287	1.56535e-05	0.000908185	TRUE
Solyc01g007740	-1.67619	6.06118	-6.9188	1.57441e-05	0.000910165	TRUE
Solyc04g080960	1.16713	10.6645	6.91223	1.58912e-05	0.000915391	TRUE
Solyc01g009170	1.21205	5.5667	6.90714	1.60062e-05	0.000918242	TRUE
Solyc01g087720	1.7004	4.90749	6.90501	1.60546e-05	0.000918242	TRUE
Solyc08g074290	1.48113	9.02865	6.89632	1.62536e-05	0.00092497	TRUE
Solyc02g082260	-2.59035	3.21423	-6.8911	1.63744e-05	0.00092497	TRUE
Solyc01g111380	1.8495	2.96431	6.88769	1.64539e-05	0.00092497	TRUE
Solyc10g008350	-3.90907	2.98164	-6.88734	1.64619e-05	0.00092497	TRUE
Solyc08g083110	2.02813	6.20647	6.88607	1.64918e-05	0.00092497	TRUE
Solyc09g020140	-1.35248	5.4107	-6.88502	1.65163e-05	0.00092497	TRUE
Solyc09g059030	1.4358	5.69733	6.87374	1.6783e-05	0.000936656	TRUE
Solyc01g104110	4.52134	5.75461	6.86591	1.6971e-05	0.000943883	TRUE
Solyc02g032330	-1.33591	4.38522	-6.86259	1.70513e-05	0.000945088	TRUE
Solyc08g066800	1.21221	6.24558	6.8578	1.71679e-05	0.000945798	TRUE
Solyc03g122120	-1.67768	5.85588	-6.85683	1.71917e-05	0.000945798	TRUE
Solyc03g082420	-2.21559	8.44481	-6.85486	1.724e-05	0.000945798	TRUE
Solyc03g119300	2.50525	1.75635	6.8401	1.76063e-05	0.000958194	TRUE
Solyc01g097880	1.75419	8.43045	6.83907	1.76322e-05	0.000958194	TRUE
Solyc08g077680	-1.20558	5.46223	-6.836	1.77095e-05	0.000958194	TRUE
Solyc11g006000	-1.16286	5.17395	-6.8341	1.77575e-05	0.000958194	TRUE
Solyc10g055700	2.63627	0.941546	6.8327	1.77931e-05	0.000958194	TRUE
Solyc01g096430	-1.40431	3.78437	-6.82999	1.78621e-05	0.000958194	TRUE
Solyc11g005070	-2.32786	0.981711	-6.82921	1.78818e-05	0.000958194	TRUE
Solyc09g059170	-3.49128	2.02676	-6.82204	1.80661e-05	0.000964859	TRUE
Solyc07g006220	-2.34521	4.09982	-6.81971	1.81263e-05	0.00096488	TRUE
Solyc06g076310	5.82002	1.44442	6.81359	1.82854e-05	0.00097015	TRUE
Solyc03g122090	1.29624	4.94258	6.81118	1.83485e-05	0.000970303	TRUE
Solyc06g071720	-1.76464	8.73411	-6.80363	1.85477e-05	0.000977633	TRUE
Solyc04g073970	-2.71764	3.26178	-6.79562	1.87615e-05	0.00098568	TRUE
Solyc03g096840	-1.5887	5.72794	-6.7925	1.88454e-05	0.000986649	TRUE
Solyc01g096000	-1.35144	5.10684	-6.7904	1.89023e-05	0.000986649	TRUE
Solyc02g063240	-1.56525	5.23351	-6.78151	1.91446e-05	0.000991288	TRUE
Solyc06g082950	-1.75717	4.00811	-6.78106	1.91568e-05	0.000991288	TRUE
Solyc01g150150	-1.57805	2.87572	-6.78038	1.91755e-05	0.000991288	TRUE
Solyc11g066620	1.51939	6.99627	6.77232	1.93983e-05	0.000999603	TRUE
Solyc11g017240	-1.41808	3.97599	-6.76593	1.95771e-05	0.00100117	TRUE
Solyc08g069232	-2.26659	2.21743	-6.76561	1.9586e-05	0.00100117	TRUE
Solyc10g084400	-2.10847	6.03658	-6.76458	1.96149e-05	0.00100117	TRUE
Solyc01g090910	1.67021	2.9634	6.75958	1.97565e-05	0.00100245	TRUE
Solyc04g071930	-1.90748	2.88794	-6.7592	1.97671e-05	0.00100245	TRUE
Solyc05g007770	1.61619	4.03913	6.75333	1.99345e-05	0.00100245	TRUE
Solyc01g088660	1.58211	6.20597	6.75297	1.99449e-05	0.00100245	TRUE
Solyc03g111270	-1.43272	5.43902	-6.75277	1.99508e-05	0.00100245	TRUE
Solyc01g008850	-1.16724	5.17449	-6.73959	2.03324e-05	0.00101334	TRUE
Solyc03g007810	1.48431	7.91936	6.73714	2.04042e-05	0.00101334	TRUE
Solyc08g005150	-2.46589	2.59521	-6.73668	2.04177e-05	0.00101334	TRUE
Solyc02g077100	-1.49466	3.822	-6.73545	2.04538e-05	0.00101334	TRUE
Solyc03g116910	6.13476	2.68114	6.7345	2.04817e-05	0.00101334	TRUE
Solyc07g065480	-1.2564	7.42259	-6.72148	2.08697e-05	0.00102938	TRUE
Solyc05g056540	1.74311	5.36579	6.71032	2.12081e-05	0.00103759	TRUE
Solyc05g009530	1.9899	5.1481	6.70979	2.12243e-05	0.00103759	TRUE
Solyc05g051230	-1.1691	4.19688	-6.70964	2.12291e-05	0.00103759	TRUE
Solyc04g081160	-2.38848	1.07198	-6.70508	2.1369e-05	0.00104127	TRUE
Solyc03g083530	-1.43934	8.16605	-6.7003	2.1517e-05	0.00104532	TRUE
Solyc07g063940	1.87355	2.41071	6.68393	2.20322e-05	0.00106606	TRUE
Solyc01g006980	1.78861	5.78172	6.6816	2.21066e-05	0.00106606	TRUE
Solyc02g083810	-1.84215	4.38263	-6.68049	2.21421e-05	0.00106606	TRUE
Solyc08g082190	-1.5046	8.80268	-6.67467	2.23293e-05	0.00106617	TRUE
Solyc10g083360	-2.93826	3.99455	-6.67265	2.23945e-05	0.00106617	TRUE
Solyc01g110000	3.01915	2.58196	6.67171	2.24252e-05	0.00106617	TRUE
Solyc05g052750	-2.01807	1.75953	-6.6711	2.2445e-05	0.00106617	TRUE
Solyc08g075870	-2.10381	4.57597	-6.67018	2.24749e-05	0.00106617	TRUE
Solyc05g053310	-1.59048	3.60393	-6.66718	2.25726e-05	0.00106766	TRUE
Solyc03g113930	-2.09	6.66301	-6.65744	2.28937e-05	0.00107968	TRUE
Solyc04g072033	-1.91065	4.50741	-6.6498	2.31485e-05	0.00108645	TRUE
Solyc12g010830	1.82822	3.95146	6.64911	2.31718e-05	0.00108645	TRUE
Solyc08g077210	-3.29619	0.531718	-6.64615	2.32714e-05	0.00108795	TRUE
Solyc07g045090	1.94826	6.79486	6.64063	2.34587e-05	0.00109354	TRUE
Solyc01g095750	4.85477	-0.0568171	6.63081	2.37959e-05	0.00110459	TRUE
Solyc01g104140	1.54039	4.68094	6.62974	2.38327e-05	0.00110459	TRUE
Solyc10g051030	2.70223	1.90992	6.61842	2.42283e-05	0.00111971	TRUE
Solyc03g096670	1.52314	6.46922	6.611	2.44914e-05	0.00112838	TRUE
Solyc08g076670	1.65345	5.00221	6.60919	2.45559e-05	0.00112838	TRUE
Solyc08g078650	2.16208	4.24328	6.60408	2.47394e-05	0.00113359	TRUE
Solyc08g067150	-3.08832	2.23603	-6.60011	2.4883e-05	0.00113529	TRUE
Solyc05g056200	1.92199	2.24267	6.59916	2.49173e-05	0.00113529	TRUE
Solyc12g009250	-1.182	6.02619	-6.59412	2.51013e-05	0.00114045	TRUE
Solyc01g079535	0.921168	8.36822	6.58168	2.55607e-05	0.00115806	TRUE
Solyc05g053820	1.74318	5.16573	6.57779	2.57064e-05	0.0011614	TRUE
Solyc07g008280	2.99008	0.571213	6.56981	2.60078e-05	0.00116875	TRUE
Solyc05g055940	1.69693	3.85518	6.56965	2.6014e-05	0.00116875	TRUE
Solyc10g086580	-1.31841	3.73019	-6.56431	2.62179e-05	0.00117464	TRUE
Solyc10g086180	2.02679	4.5273	6.55895	2.6424e-05	0.00117834	TRUE
Solyc10g078750	-1.26819	3.91652	-6.55836	2.64468e-05	0.00117834	TRUE
Solyc11g005650	-1.7983	3.43986	-6.54874	2.68217e-05	0.00119176	TRUE
Solyc02g036370	2.42211	3.87008	6.54564	2.69441e-05	0.0011939	TRUE
Solyc08g066740	-3.05867	2.09461	-6.54357	2.70258e-05	0.00119416	TRUE
Solyc08g075160	-1.44888	2.78266	-6.54175	2.7098e-05	0.00119416	TRUE
Solyc07g005370	-3.11962	6.52677	-6.53825	2.72374e-05	0.00119704	TRUE
Solyc09g013080	1.62425	8.30442	6.5352	2.73593e-05	0.00119913	TRUE
Solyc02g086080	-2.65767	1.62098	-6.53291	2.74515e-05	0.0011999	TRUE
Solyc11g072110	-2.38503	1.55606	-6.52665	2.77045e-05	0.00120769	TRUE
Solyc10g018300	-3.3578	1.69009	-6.52312	2.78485e-05	0.0012107	TRUE
Solyc01g104100	6.43559	-0.643544	6.51943	2.79997e-05	0.001214	TRUE
Solyc09g074880	-3.08843	0.462397	-6.51649	2.81206e-05	0.00121597	TRUE
Solyc02g093080	-1.03665	4.81713	-6.51264	2.82801e-05	0.0012196	TRUE
Solyc07g063330	-1.18748	4.79615	-6.50941	2.84148e-05	0.00122214	TRUE
Solyc07g024000	1.30416	7.72712	6.50528	2.85878e-05	0.00122631	TRUE
Solyc10g006230	-2.41405	1.44449	-6.49689	2.89428e-05	0.00123511	TRUE
Solyc03g082380	-2.00165	6.54203	-6.49641	2.89632e-05	0.00123511	TRUE
Solyc06g062500	-1.39056	4.96313	-6.49501	2.90226e-05	0.00123511	TRUE
Solyc07g042190	1.65544	5.38517	6.48992	2.92409e-05	0.00123921	TRUE
Solyc08g075510	2.89211	0.904083	6.48861	2.92974e-05	0.00123921	TRUE
Solyc04g011340	5.64254	-1.80199	6.4874	2.93496e-05	0.00123921	TRUE
Solyc04g008500	1.90037	2.27741	6.48302	2.95395e-05	0.00124398	TRUE
Solyc01g095970	-1.56128	3.26978	-6.47734	2.97877e-05	0.00125116	TRUE
Solyc04g079410	-2.02317	3.26046	-6.47339	2.99617e-05	0.0012552	TRUE
Solyc12g044940	-2.00104	3.78049	-6.46899	3.01567e-05	0.0012601	TRUE
Solyc02g065080	1.31379	4.2602	6.45439	3.08137e-05	0.00128294	TRUE
Solyc09g014900	-2.609	2.02421	-6.45332	3.08625e-05	0.00128294	TRUE
Solyc06g065390	-1.13781	4.97732	-6.44084	3.1437e-05	0.00129805	TRUE
Solyc10g045500	5.09419	0.385787	6.44046	3.14546e-05	0.00129805	TRUE
Solyc11g066370	1.75602	3.7423	6.43967	3.14912e-05	0.00129805	TRUE
Solyc04g082640	1.54808	6.47328	6.43846	3.15479e-05	0.00129805	TRUE
Solyc02g077470	-1.52364	3.11202	-6.43608	3.16589e-05	0.0012993	TRUE
Solyc02g088910	1.76549	3.2719	6.43386	3.1763e-05	0.00130014	TRUE
Solyc01g074000	-3.65711	-0.893358	-6.43222	3.18404e-05	0.00130014	TRUE
Solyc06g063230	-2.39865	2.42809	-6.42746	3.20651e-05	0.00130601	TRUE
Solyc09g031920	-3.01357	2.45474	-6.42279	3.22877e-05	0.00131176	TRUE
Solyc02g150148	-2.32268	3.86953	-6.41816	3.25102e-05	0.00131748	TRUE
Solyc01g106100	2.97373	3.75898	6.41548	3.26395e-05	0.00131941	TRUE
Solyc04g072240	-1.91071	6.20984	-6.40109	3.33433e-05	0.00134449	TRUE
Solyc03g116190	2.75814	6.1943	6.39407	3.36928e-05	0.00135519	TRUE
Solyc06g084050	-3.30337	-0.927935	-6.38784	3.40061e-05	0.00136013	TRUE
Solyc04g016330	3.28007	1.62819	6.38764	3.4016e-05	0.00136013	TRUE
Solyc06g083670	-1.56102	2.17874	-6.38408	3.41964e-05	0.00136013	TRUE
Solyc12g068075	-3.96588	1.48446	-6.38244	3.428e-05	0.00136013	TRUE
Solyc12g056830	-4.42955	-0.0381451	-6.38222	3.42914e-05	0.00136013	TRUE
Solyc03g121730	-1.06481	4.67379	-6.38156	3.4325e-05	0.00136013	TRUE
Solyc02g088630	-3.64978	1.37097	-6.37877	3.44674e-05	0.00136013	TRUE
Solyc11g018590	-2.43151	0.697416	-6.37743	3.45366e-05	0.00136013	TRUE
Solyc01g111670	-1.55908	4.85172	-6.37574	3.46231e-05	0.00136013	TRUE
Solyc01g111830	-2.00196	2.7019	-6.37505	3.4659e-05	0.00136013	TRUE
Solyc04g080250	1.4199	5.5323	6.37042	3.48984e-05	0.00136122	TRUE
Solyc08g083330	1.357	7.56833	6.36993	3.49239e-05	0.00136122	TRUE
Solyc08g077530	-1.93625	3.60934	-6.36807	3.50206e-05	0.00136122	TRUE
Solyc06g072570	-1.13464	4.64296	-6.368	3.50242e-05	0.00136122	TRUE
Solyc01g106090	1.30296	5.79781	6.36241	3.53171e-05	0.00136477	TRUE
Solyc09g065910	-1.92255	6.33064	-6.36167	3.53562e-05	0.00136477	TRUE
Solyc05g050280	-2.80122	3.16856	-6.36142	3.53694e-05	0.00136477	TRUE
Solyc07g049150	1.59201	4.68992	6.35596	3.56578e-05	0.00137261	TRUE
Solyc10g078240	-2.12569	3.98703	-6.35359	3.5784e-05	0.00137419	TRUE
Solyc04g005680	-0.907954	8.44942	-6.3443	3.6283e-05	0.00138732	TRUE
Solyc12g099700	1.2711	5.09481	6.34403	3.62978e-05	0.00138732	TRUE
Solyc02g086610	-1.02622	3.90446	-6.34091	3.64674e-05	0.00138785	TRUE
Solyc05g050800	-2.32243	5.81964	-6.3406	3.6484e-05	0.00138785	TRUE
Solyc05g006650	-1.59917	2.89496	-6.33694	3.66839e-05	0.00139218	TRUE
Solyc03g114070	1.29171	2.8007	6.33202	3.69544e-05	0.00139666	TRUE
Solyc03g114850	-3.92633	0.0285138	-6.32921	3.71099e-05	0.00139666	TRUE
Solyc12g096220	-1.07265	7.64305	-6.32895	3.71245e-05	0.00139666	TRUE
Solyc09g082720	-1.62289	5.90582	-6.32852	3.71483e-05	0.00139666	TRUE
Solyc09g092160	1.82642	3.48722	6.32376	3.74131e-05	0.00140334	TRUE
Solyc11g068515	-1.32695	4.02225	-6.31616	3.78406e-05	0.00141452	TRUE
Solyc05g008800	-2.29229	1.71451	-6.3135	3.79914e-05	0.00141452	TRUE
Solyc01g094260	2.69449	0.515824	6.3113	3.81169e-05	0.00141452	TRUE
Solyc03g093360	-2.47798	2.91541	-6.31004	3.81887e-05	0.00141452	TRUE
Solyc01g106370	-1.79963	2.68479	-6.30989	3.81973e-05	0.00141452	TRUE
Solyc02g024020	1.13931	5.36557	6.30919	3.82375e-05	0.00141452	TRUE
Solyc10g051020	1.16468	6.03196	6.30129	3.86923e-05	0.0014252	TRUE
Solyc11g070183	1.72878	4.46504	6.30111	3.87028e-05	0.0014252	TRUE
Solyc07g052550	4.72097	-0.339704	6.29497	3.90606e-05	0.0014331	TRUE
Solyc02g083380	-2.00185	6.80484	-6.29438	3.90952e-05	0.0014331	TRUE
Solyc01g079810	-1.34792	4.21957	-6.2892	3.93998e-05	0.00143779	TRUE
Solyc09g009770	-3.14688	0.514553	-6.28874	3.9427e-05	0.00143779	TRUE
Solyc02g064770	-5.24419	2.11735	-6.28641	3.9565e-05	0.00143779	TRUE
Solyc03g063600	1.21704	7.60546	6.28423	3.96942e-05	0.00143779	TRUE
Solyc01g010870	1.10395	7.18363	6.28335	3.97469e-05	0.00143779	TRUE
Solyc10g083760	-2.07204	5.20414	-6.28264	3.97891e-05	0.00143779	TRUE
Solyc04g014480	-1.92517	7.54703	-6.28167	3.98469e-05	0.00143779	TRUE
Solyc05g026595	2.06155	2.80412	6.27884	4.00169e-05	0.0014407	TRUE
Solyc11g044310	1.25958	4.10518	6.27653	4.01559e-05	0.00144248	TRUE
Solyc01g110370	1.86	3.48065	6.27013	4.05435e-05	0.00145317	TRUE
Solyc01g111630	-2.5621	2.24367	-6.25182	4.16746e-05	0.0014904	TRUE
Solyc12g010130	2.35313	7.85775	6.24911	4.18447e-05	0.00149317	TRUE
Solyc02g088380	-3.11966	2.14862	-6.24324	4.22162e-05	0.00150153	TRUE
Solyc10g008300	-2.0953	3.06165	-6.24247	4.22653e-05	0.00150153	TRUE
Solyc07g065940	2.82477	3.41308	6.23775	4.2567e-05	0.00150893	TRUE
Solyc07g005210	-3.2722	3.60022	-6.23358	4.28349e-05	0.0015151	TRUE
Solyc05g026570	-3.88808	-1.50129	-6.23176	4.29525e-05	0.00151528	TRUE
Solyc03g007040	1.69699	3.42446	6.2306	4.30278e-05	0.00151528	TRUE
Solyc05g009570	-4.32419	-1.13311	-6.22447	4.3427e-05	0.001526	TRUE
Solyc11g044470	-2.015	3.52046	-6.21952	4.37529e-05	0.00153196	TRUE
Solyc02g061840	-1.34291	5.86888	-6.21837	4.38286e-05	0.00153196	TRUE
Solyc06g005670	1.21425	7.39471	6.21757	4.38816e-05	0.00153196	TRUE
Solyc01g009100	-1.13273	6.46149	-6.21321	4.41714e-05	0.00153714	TRUE
Solyc04g081930	-1.09758	5.07378	-6.21247	4.42205e-05	0.00153714	TRUE
Solyc07g032260	1.8994	3.41509	6.20695	4.45907e-05	0.00154484	TRUE
Solyc02g083320	-1.38737	6.93925	-6.20632	4.46337e-05	0.00154484	TRUE
Solyc12g005630	-2.76973	3.0338	-6.20381	4.48029e-05	0.00154518	TRUE
Solyc06g072650	1.93022	3.72229	6.20206	4.49213e-05	0.00154518	TRUE
Solyc04g074490	-1.30573	4.34125	-6.20192	4.49309e-05	0.00154518	TRUE
Solyc08g007980	2.32521	1.66321	6.19717	4.52546e-05	0.00154716	TRUE
Solyc01g095480	-2.29592	3.05879	-6.19473	4.54219e-05	0.00154716	TRUE
Solyc03g025970	2.07827	5.96097	6.19457	4.54332e-05	0.00154716	TRUE
Solyc01g094800	1.71352	5.35406	6.19408	4.54667e-05	0.00154716	TRUE
Solyc12g036300	1.21175	4.33635	6.19265	4.5565e-05	0.00154716	TRUE
Solyc02g078880	1.88632	4.13527	6.19158	4.5639e-05	0.00154716	TRUE
Solyc10g047360	1.43167	4.19747	6.191	4.56791e-05	0.00154716	TRUE
Solyc01g102270	1.22418	4.76974	6.18898	4.58185e-05	0.00154716	TRUE
Solyc11g064790	1.73504	5.14502	6.18851	4.58516e-05	0.00154716	TRUE
Solyc06g009810	3.03313	0.667065	6.18622	4.60108e-05	0.00154777	TRUE
Solyc10g049630	-2.03766	4.52421	-6.18493	4.61008e-05	0.00154777	TRUE
Solyc12g094385	3.29004	3.16151	6.18411	4.61578e-05	0.00154777	TRUE
Solyc04g056630	-1.28675	5.22485	-6.17246	4.69793e-05	0.00157205	TRUE
Solyc10g009420	-1.4747	2.48885	-6.16819	4.72846e-05	0.00157648	TRUE
Solyc11g044330	4.07116	0.096848	6.16787	4.7307e-05	0.00157648	TRUE
Solyc04g078750	-2.95544	2.25181	-6.16111	4.77947e-05	0.00158944	TRUE
Solyc11g012150	1.84834	6.1419	6.15526	4.8221e-05	0.00160032	TRUE
Solyc01g080260	4.77215	0.54714	6.14727	4.88096e-05	0.00161381	TRUE
Solyc05g008390	2.06298	6.83648	6.14496	4.89806e-05	0.00161381	TRUE
Solyc01g008330	1.69186	5.46275	6.14447	4.9017e-05	0.00161381	TRUE
Solyc03g118090	2.27629	1.29646	6.14433	4.90275e-05	0.00161381	TRUE
Solyc01g104950	3.26783	2.13975	6.14164	4.92288e-05	0.00161713	TRUE
Solyc02g078160	1.87223	6.40938	6.13205	4.99517e-05	0.00163754	TRUE
Solyc12g095800	3.07485	7.48951	6.12613	5.04031e-05	0.00164797	TRUE
Solyc03g117930	1.25016	3.39973	6.12521	5.04741e-05	0.00164797	TRUE
Solyc01g107860	-1.19356	5.77155	-6.1222	5.07053e-05	0.00165217	TRUE
Solyc05g052800	-1.14426	7.13723	-6.12048	5.08384e-05	0.00165317	TRUE
Solyc09g010740	2.80294	1.56132	6.11883	5.09662e-05	0.00165399	TRUE
Solyc01g091910	-1.68291	1.78464	-6.11394	5.13472e-05	0.00165735	TRUE
Solyc09g009840	2.40327	2.90284	6.11365	5.13701e-05	0.00165735	TRUE
Solyc01g080180	4.5146	7.09406	6.11355	5.13781e-05	0.00165735	TRUE
Solyc08g008510	1.83112	5.24146	6.10952	5.16947e-05	0.0016589	TRUE
Solyc06g050220	1.84617	1.61004	6.10799	5.18148e-05	0.0016589	TRUE
Solyc11g008350	1.93862	4.71502	6.10775	5.18342e-05	0.0016589	TRUE
Solyc05g008400	1.46671	4.4029	6.10771	5.18373e-05	0.0016589	TRUE
Solyc03g019780	-1.26632	6.54988	-6.1041	5.21229e-05	0.00166473	TRUE
Solyc05g012480	-0.926509	5.33558	-6.10208	5.2284e-05	0.00166647	TRUE
Solyc04g078195	-2.50431	0.317638	-6.10083	5.23839e-05	0.00166647	TRUE
Solyc06g073430	-1.53904	7.83318	-6.09267	5.30399e-05	0.00168319	TRUE
Solyc09g009600	4.82536	0.504107	6.0917	5.31183e-05	0.00168319	TRUE
Solyc05g056240	-1.2738	7.42805	-6.08529	5.36411e-05	0.00169643	TRUE
Solyc10g038120	-0.996047	5.28052	-6.07118	5.48106e-05	0.00173002	TRUE
Solyc04g008590	1.16223	5.75803	6.06773	5.51005e-05	0.00173577	TRUE
Solyc10g083720	-1.03685	8.23409	-6.06498	5.53325e-05	0.00173968	TRUE
Solyc02g038805	1.27436	5.41005	6.05982	5.57711e-05	0.00175006	TRUE
Solyc03g115360	-1.82823	8.08968	-6.05143	5.64926e-05	0.00176926	TRUE
Solyc12g008490	-2.72481	2.23887	-6.04996	5.66201e-05	0.00176982	TRUE
Solyc01g103140	1.16634	4.82039	6.04532	5.70236e-05	0.00177898	TRUE
Solyc03g113270	1.49292	8.92559	6.03989	5.75001e-05	0.00179039	TRUE
Solyc06g005820	2.08859	10.4872	6.03501	5.79327e-05	0.00180038	TRUE
Solyc09g091700	4.53371	-1.79593	6.03325	5.80891e-05	0.00180113	TRUE
Solyc10g005920	-2.17884	2.31272	-6.02851	5.85134e-05	0.00180113	TRUE
Solyc11g006770	0.923013	5.46113	6.02793	5.85655e-05	0.00180113	TRUE
Solyc01g009430	1.40643	7.56924	6.02788	5.85697e-05	0.00180113	TRUE
Solyc03g006400	-2.72658	3.69616	-6.02695	5.86536e-05	0.00180113	TRUE
Solyc02g038811	2.25044	2.13183	6.02653	5.86914e-05	0.00180113	TRUE
Solyc11g042610	-1.31469	5.29489	-6.02431	5.88918e-05	0.00180113	TRUE
Solyc08g008085	1.88593	3.10162	6.02356	5.89596e-05	0.00180113	TRUE
Solyc05g056340	1.92019	6.2909	6.02354	5.89619e-05	0.00180113	TRUE
Solyc01g094920	-1.73553	6.11324	-6.01934	5.93431e-05	0.00180935	TRUE
Solyc11g065530	2.57108	6.54272	6.01759	5.95029e-05	0.00180943	TRUE
Solyc12g009180	-2.03846	4.31513	-6.01587	5.96603e-05	0.00180943	TRUE
Solyc06g048930	2.99207	2.94799	6.01563	5.96823e-05	0.00180943	TRUE
Solyc10g078740	2.44	4.50017	6.01235	5.99837e-05	0.00181265	TRUE
Solyc01g096660	-1.8629	6.50268	-6.01109	6.01003e-05	0.00181265	TRUE
Solyc07g065410	-2.93093	4.2071	-6.01057	6.0149e-05	0.00181265	TRUE
Solyc01g081300	-1.42981	3.91278	-6.0096	6.02381e-05	0.00181265	TRUE
Solyc08g016720	4.24753	-0.178744	6.00653	6.05238e-05	0.00181556	TRUE
Solyc06g083270	1.9215	5.30017	6.00614	6.056e-05	0.00181556	TRUE
Solyc07g065000	2.33144	2.03659	6.00358	6.07984e-05	0.00181933	TRUE
Solyc02g064660	4.39818	-1.23436	6.00014	6.11212e-05	0.00182328	TRUE
Solyc06g075790	-1.28337	3.03647	-5.99922	6.12076e-05	0.00182328	TRUE
Solyc01g020117	2.50385	4.80701	5.99857	6.12696e-05	0.00182328	TRUE
Solyc07g045080	2.78203	4.58374	5.98888	6.21909e-05	0.00184729	TRUE
Solyc06g073450	1.4032	6.49528	5.98704	6.2367e-05	0.00184911	TRUE
Solyc01g049650	-1.41773	3.93947	-5.98425	6.26353e-05	0.00185255	TRUE
Solyc01g090200	-1.2031	3.49941	-5.98345	6.27127e-05	0.00185255	TRUE
Solyc05g006170	-1.42312	4.19566	-5.97298	6.37336e-05	0.00187927	TRUE
Solyc06g009983	-1.85374	1.91223	-5.96825	6.42003e-05	0.00188741	TRUE
Solyc04g058000	5.11244	-1.77646	5.96782	6.42437e-05	0.00188741	TRUE
Solyc06g068800	1.85608	2.22397	5.96386	6.46374e-05	0.00189379	TRUE
Solyc11g010310	-1.05619	4.80317	-5.96231	6.4792e-05	0.00189379	TRUE
Solyc05g005250	1.70896	4.12923	5.9621	6.48131e-05	0.00189379	TRUE
Solyc07g040680	1.57916	4.86931	5.9607	6.49536e-05	0.00189446	TRUE
Solyc11g069610	1.26218	3.08072	5.95348	6.56823e-05	0.00191047	TRUE
Solyc02g062460	-1.58521	8.51078	-5.95292	6.57392e-05	0.00191047	TRUE
Solyc04g076990	-2.04919	2.91575	-5.95085	6.59497e-05	0.00191313	TRUE
Solyc02g067740	-1.33051	3.27005	-5.94939	6.60989e-05	0.00191402	TRUE
Solyc01g106310	-1.91189	6.49834	-5.94146	6.6914e-05	0.00193415	TRUE
Solyc05g012850	-2.81634	4.63044	-5.93945	6.71228e-05	0.00193671	TRUE
Solyc11g008210	2.13855	2.86389	5.93357	6.77364e-05	0.00195093	TRUE
Solyc09g074510	0.933051	6.65872	5.93094	6.8013e-05	0.0019554	TRUE
Solyc02g069800	-2.04067	5.01686	-5.92642	6.84905e-05	0.00196563	TRUE
Solyc07g005000	1.00495	5.51022	5.92382	6.87668e-05	0.00197005	TRUE
Solyc06g043070	-1.76137	2.74543	-5.92054	6.91176e-05	0.00197659	TRUE
Solyc02g081070	1.59455	5.54147	5.91587	6.96202e-05	0.0019829	TRUE
Solyc08g005880	5.7084	-0.56229	5.91483	6.97321e-05	0.0019829	TRUE
Solyc08g062290	1.65914	1.84398	5.91348	6.98784e-05	0.0019829	TRUE
Solyc06g059740	-2.62351	11.0853	-5.91286	6.99458e-05	0.0019829	TRUE
Solyc12g056080	1.182	5.34918	5.91233	7.00036e-05	0.0019829	TRUE
Solyc10g024410	-0.994619	4.93159	-5.91048	7.02048e-05	0.0019829	TRUE
Solyc08g082080	1.10013	5.26586	5.90994	7.0263e-05	0.0019829	TRUE
Solyc02g089400	1.32554	4.5483	5.9094	7.03219e-05	0.0019829	TRUE
Solyc06g030490	1.46002	5.16805	5.90549	7.07509e-05	0.00198481	TRUE
Solyc06g008880	1.18364	5.93329	5.90512	7.07912e-05	0.00198481	TRUE
Solyc08g066690	0.942891	8.7495	5.90483	7.08234e-05	0.00198481	TRUE
Solyc01g112250	1.32661	5.18723	5.90331	7.09897e-05	0.00198481	TRUE
Solyc08g080680	-1.89329	5.31061	-5.90318	7.10047e-05	0.00198481	TRUE
Solyc04g005270	2.85239	4.21142	5.90123	7.12201e-05	0.00198739	TRUE
Solyc08g076210	-1.34408	4.55021	-5.8983	7.15452e-05	0.00199301	TRUE
Solyc02g069940	1.39654	4.32859	5.89608	7.17923e-05	0.00199645	TRUE
Solyc02g065300	1.32775	5.12007	5.8944	7.19799e-05	0.00199822	TRUE
Solyc06g074670	-2.77	2.12176	-5.89229	7.22159e-05	0.00200132	TRUE
Solyc08g077480	-1.93863	2.15793	-5.88888	7.25997e-05	0.00200851	TRUE
Solyc04g055250	-2.93633	0.416572	-5.88631	7.28902e-05	0.00201309	TRUE
Solyc04g071560	1.07404	5.30416	5.87841	7.37912e-05	0.00203138	TRUE
Solyc11g062270	2.13068	5.41231	5.87673	7.39847e-05	0.00203138	TRUE
Solyc04g074480	-1.46023	2.65123	-5.87647	7.40143e-05	0.00203138	TRUE
Solyc06g073810	0.893216	5.31531	5.87611	7.40562e-05	0.00203138	TRUE
Solyc07g042500	1.52894	4.57179	5.87408	7.4291e-05	0.00203436	TRUE
Solyc02g070890	-2.63649	2.3884	-5.86869	7.49172e-05	0.00204803	TRUE
Solyc06g053740	1.89958	5.51625	5.86363	7.55095e-05	0.00205597	TRUE
Solyc08g080470	-2.22136	3.56059	-5.86338	7.55389e-05	0.00205597	TRUE
Solyc09g092380	-1.85716	13.014	-5.86295	7.55898e-05	0.00205597	TRUE
Solyc07g064510	-0.92887	7.51737	-5.86088	7.58335e-05	0.00205912	TRUE
Solyc01g098490	2.07294	3.21235	5.85825	7.61455e-05	0.00206191	TRUE
Solyc00g500042	-1.57472	3.13991	-5.85786	7.61917e-05	0.00206191	TRUE
Solyc02g021685	-1.87873	4.3165	-5.85626	7.63816e-05	0.00206358	TRUE
Solyc01g103430	-1.67484	2.759	-5.85175	7.69208e-05	0.00207467	TRUE
Solyc05g005480	-1.82741	5.24428	-5.84779	7.73976e-05	0.00208405	TRUE
Solyc06g076320	1.95239	6.16745	5.84563	7.76584e-05	0.00208445	TRUE
Solyc01g090670	-1.36367	2.99102	-5.84553	7.76709e-05	0.00208445	TRUE
Solyc12g007010	-1.67413	1.24068	-5.8425	7.80386e-05	0.0020883	TRUE
Solyc02g070790	2.52386	1.92939	5.84222	7.80735e-05	0.0020883	TRUE
Solyc08g079890	2.94259	2.13691	5.84037	7.82997e-05	0.00209089	TRUE
Solyc09g005730	-2.30656	1.32987	-5.83682	7.87343e-05	0.00209902	TRUE
Solyc07g043170	-2.02268	0.262499	-5.83239	7.92811e-05	0.00210678	TRUE
Solyc11g005400	-1.52966	2.11801	-5.8313	7.94168e-05	0.00210678	TRUE
Solyc05g006340	-2.0186	6.12218	-5.83129	7.94174e-05	0.00210678	TRUE
Solyc01g102290	-1.71376	10.1059	-5.82604	8.00716e-05	0.00212065	TRUE
Solyc07g053280	-1.02059	8.70993	-5.82375	8.03594e-05	0.00212133	TRUE
Solyc10g005510	1.65961	4.62846	5.82374	8.03605e-05	0.00212133	TRUE
Solyc09g064240	-2.09683	3.28226	-5.82129	8.0669e-05	0.002126	TRUE
Solyc10g085550	-1.37648	3.56816	-5.81928	8.09227e-05	0.0021292	TRUE
Solyc12g009100	1.46195	3.69428	5.81176	8.1881e-05	0.00215023	TRUE
Solyc07g045140	2.08106	6.47215	5.81092	8.19883e-05	0.00215023	TRUE
Solyc03g117420	1.63266	8.6978	5.80976	8.21378e-05	0.00215065	TRUE
Solyc08g077330	2.21924	3.46488	5.807	8.24935e-05	0.00215646	TRUE
Solyc07g008170	2.40048	5.667	5.8042	8.28563e-05	0.00216068	TRUE
Solyc04g076630	3.62991	1.3395	5.80343	8.29556e-05	0.00216068	TRUE
Solyc02g067230	1.89936	1.4026	5.80107	8.32628e-05	0.00216068	TRUE
Solyc05g053080	-3.92199	4.9845	-5.80094	8.32799e-05	0.00216068	TRUE
Solyc05g005510	1.12172	7.21866	5.8006	8.33246e-05	0.00216068	TRUE
Solyc02g061760	2.58657	1.28428	5.79758	8.37202e-05	0.00216216	TRUE
Solyc01g081400	-1.9882	2.75023	-5.79657	8.38526e-05	0.00216216	TRUE
Solyc01g107020	-1.91167	1.89111	-5.79476	8.40902e-05	0.00216216	TRUE
Solyc05g056477	3.41896	0.781353	5.79467	8.41031e-05	0.00216216	TRUE
Solyc12g008620	1.55413	4.86655	5.794	8.41907e-05	0.00216216	TRUE
Solyc04g009900	-1.87088	2.3815	-5.79356	8.42487e-05	0.00216216	TRUE
Solyc04g071040	-1.64779	4.56983	-5.79234	8.44099e-05	0.00216216	TRUE
Solyc04g072032	1.39045	5.33116	5.79201	8.44543e-05	0.00216216	TRUE
Solyc09g065550	1.52196	6.05025	5.78942	8.47981e-05	0.00216417	TRUE
Solyc01g098100	-1.34583	5.03383	-5.78765	8.50337e-05	0.00216417	TRUE
Solyc12g094540	-1.20811	5.19786	-5.78662	8.51715e-05	0.00216417	TRUE
Solyc09g063140	-1.61597	2.38287	-5.78649	8.5189e-05	0.00216417	TRUE
Solyc05g006980	2.19934	3.63354	5.78638	8.52034e-05	0.00216417	TRUE
Solyc02g082770	-1.95247	3.09556	-5.77985	8.60813e-05	0.00217609	TRUE
Solyc05g008750	1.00635	5.11921	5.77775	8.63646e-05	0.00217609	TRUE
Solyc04g078120	-2.61349	1.41442	-5.77773	8.63678e-05	0.00217609	TRUE
Solyc02g092110	-3.17474	2.87013	-5.77749	8.64004e-05	0.00217609	TRUE
Solyc11g042640	-2.17509	1.90278	-5.77663	8.65168e-05	0.00217609	TRUE
Solyc09g009880	-1.22472	4.75475	-5.77649	8.65357e-05	0.00217609	TRUE
Solyc11g008680	-1.77696	5.24611	-5.77589	8.66174e-05	0.00217609	TRUE
Solyc02g083835	2.34708	7.25851	5.77486	8.67576e-05	0.00217623	TRUE
Solyc03g093690	-1.24133	7.65826	-5.77375	8.69095e-05	0.00217665	TRUE
Solyc03g118240	-2.11262	1.43819	-5.77138	8.72333e-05	0.00218137	TRUE
Solyc06g063040	3.81967	1.00029	5.76739	8.77817e-05	0.00219169	TRUE
Solyc01g102490	-1.77865	3.6801	-5.76522	8.8082e-05	0.00219323	TRUE
Solyc10g086710	-3.47952	2.95244	-5.76498	8.81155e-05	0.00219323	TRUE
Solyc10g079610	1.30818	5.31257	5.76232	8.84842e-05	0.00219766	TRUE
Solyc03g098130	-0.888147	4.75765	-5.76173	8.85659e-05	0.00219766	TRUE
Solyc06g051020	1.56995	6.32655	5.75604	8.93629e-05	0.00221403	TRUE
Solyc07g040990	1.18342	5.14529	5.75461	8.95643e-05	0.00221562	TRUE
Solyc01g079260	-2.10372	4.2588	-5.74996	9.02221e-05	0.00222455	TRUE
Solyc01g087020	-3.51956	4.23767	-5.74912	9.03416e-05	0.00222455	TRUE
Solyc07g008490	1.19644	4.3962	5.74881	9.03858e-05	0.00222455	TRUE
Solyc08g008070	2.14481	2.27483	5.74817	9.0477e-05	0.00222455	TRUE
Solyc06g065330	-1.06692	5.68212	-5.74312	9.11988e-05	0.00223888	TRUE
Solyc05g006440	-2.66984	1.03777	-5.73873	9.18314e-05	0.00225099	TRUE
Solyc07g015860	-1.61949	1.08448	-5.73737	9.20289e-05	0.0022524	TRUE
Solyc01g008960	-1.6123	6.18388	-5.73522	9.23413e-05	0.00225663	TRUE
Solyc05g053760	-1.2577	4.10337	-5.72799	9.3399e-05	0.00227799	TRUE
Solyc06g005800	1.25249	3.95657	5.72732	9.34979e-05	0.00227799	TRUE
Solyc11g072120	-2.49452	1.24404	-5.72501	9.38401e-05	0.00227984	TRUE
Solyc07g052260	-4.72856	0.0952425	-5.7249	9.38565e-05	0.00227984	TRUE
Solyc04g072930	1.58293	2.9284	5.72299	9.41393e-05	0.00228327	TRUE
Solyc07g007970	1.2492	2.74836	5.70902	9.6239e-05	0.00233069	TRUE
Solyc11g068440	-1.70662	5.28791	-5.70498	9.68544e-05	0.00234208	TRUE
Solyc12g008950	2.26642	0.00447074	5.69962	9.76794e-05	0.00235751	TRUE
Solyc06g083870	0.983327	5.65841	5.69893	9.77849e-05	0.00235751	TRUE
Solyc08g007180	-1.32293	4.76877	-5.69521	9.83624e-05	0.00236519	TRUE
Solyc12g005910	-2.54963	4.82478	-5.69494	9.84049e-05	0.00236519	TRUE
Solyc06g076570	-1.72179	10.9904	-5.6934	9.86448e-05	0.00236519	TRUE
Solyc07g052990	-3.99731	3.67569	-5.69195	9.8871e-05	0.00236519	TRUE
Solyc12g015680	-0.974224	5.54194	-5.69179	9.88966e-05	0.00236519	TRUE
Solyc09g063130	-1.58693	2.59	-5.69123	9.89835e-05	0.00236519	TRUE
Solyc11g069430	-1.69509	8.14412	-5.68823	9.94552e-05	0.00237295	TRUE
Solyc11g006480	-0.987695	5.20329	-5.68077	0.000100636	0.00239757	TRUE
Solyc02g073580	2.71265	2.3039	5.67877	0.000100956	0.00240063	TRUE
Solyc06g064870	-1.50285	1.99893	-5.67723	0.000101202	0.00240063	TRUE
Solyc12g088830	2.94273	3.06112	5.67718	0.000101211	0.00240063	TRUE
Solyc02g078820	1.25452	4.80718	5.67464	0.000101619	0.00240343	TRUE
Solyc06g084090	-3.19777	-0.418264	-5.67447	0.000101645	0.00240343	TRUE
Solyc11g066510	-3.64968	1.93896	-5.67353	0.000101798	0.00240343	TRUE
Solyc05g008000	-2.72561	0.622425	-5.67274	0.000101925	0.00240343	TRUE
Solyc05g014790	-1.74715	3.2712	-5.67122	0.00010217	0.0024057	TRUE
Solyc10g009430	1.94933	4.66013	5.67029	0.000102321	0.00240574	TRUE
Solyc09g075730	-3.14603	1.62913	-5.6687	0.00010258	0.00240831	TRUE
Solyc05g024290	1.74968	4.16106	5.66307	0.000103499	0.00242637	TRUE
Solyc01g066480	-1.24312	3.63247	-5.66055	0.000103915	0.00243238	TRUE
Solyc10g006040	4.12596	4.31169	5.65915	0.000104145	0.00243238	TRUE
Solyc11g040390	1.71603	2.43685	5.65843	0.000104264	0.00243238	TRUE
Solyc03g121920	1.50185	4.17529	5.65704	0.000104494	0.00243238	TRUE
Solyc08g061250	3.09289	1.00611	5.65695	0.00010451	0.00243238	TRUE
Solyc07g032250	1.40698	4.83181	5.65471	0.000104882	0.00243753	TRUE
Solyc09g011010	-2.86284	1.16386	-5.65202	0.000105331	0.0024427	TRUE
Solyc03g095970	-4.14434	-0.309619	-5.65156	0.000105408	0.0024427	TRUE
Solyc05g009870	1.04323	5.80393	5.65026	0.000105625	0.00244422	TRUE
Solyc06g083770	1.86409	2.90946	5.64878	0.000105873	0.00244646	TRUE
Solyc06g054250	-1.68251	3.11476	-5.64101	0.000107188	0.00247319	TRUE
Solyc06g009380	1.29585	7.20828	5.63892	0.000107545	0.00247319	TRUE
Solyc10g005180	-1.24768	2.96452	-5.63872	0.00010758	0.00247319	TRUE
Solyc02g093110	-1.08976	7.5436	-5.63835	0.000107644	0.00247319	TRUE
Solyc03g045050	1.12885	6.38384	5.63704	0.000107868	0.00247482	TRUE
Solyc01g088400	-3.32082	3.49106	-5.63385	0.000108416	0.00248337	TRUE
Solyc04g026080	4.61082	-1.50204	5.63309	0.000108548	0.00248337	TRUE
Solyc03g119040	-1.09002	6.95867	-5.631	0.000108909	0.0024881	TRUE
Solyc08g006570	-1.05261	5.50318	-5.62669	0.000109658	0.00249898	TRUE
Solyc01g091260	-1.55317	3.43342	-5.62648	0.000109695	0.00249898	TRUE
Solyc05g054420	2.49007	2.77963	5.62346	0.000110224	0.00250474	TRUE
Solyc01g099770	-1.52121	13.0648	-5.62232	0.000110424	0.00250474	TRUE
Solyc12g014050	-1.43344	4.08555	-5.62168	0.000110536	0.00250474	TRUE
Solyc05g056030	1.227	5.26335	5.62009	0.000110817	0.00250474	TRUE
Solyc04g071520	5.16289	1.64824	5.62004	0.000110824	0.00250474	TRUE
Solyc11g072860	-3.80142	-0.840043	-5.61916	0.000110981	0.00250474	TRUE
Solyc03g121720	-2.00056	1.05798	-5.61885	0.000111035	0.00250474	TRUE
Solyc05g005560	1.8642	4.83214	5.61428	0.000111846	0.0025195	TRUE
Solyc04g071150	1.73304	6.54879	5.61086	0.000112457	0.00252971	TRUE
Solyc07g017770	-1.50447	4.12102	-5.61	0.000112613	0.00252971	TRUE
Solyc06g073390	-1.04398	4.84212	-5.60632	0.000113274	0.00253736	TRUE
Solyc08g081010	1.70614	9.20484	5.60628	0.000113282	0.00253736	TRUE
Solyc01g080410	-1.40215	9.76524	-5.60548	0.000113425	0.00253736	TRUE
Solyc04g081970	-1.78525	6.65698	-5.60378	0.000113735	0.00254076	TRUE
Solyc01g102400	-2.28104	1.20311	-5.60042	0.000114345	0.00255085	TRUE
Solyc06g083390	-1.6478	7.3581	-5.59772	0.000114839	0.00255624	TRUE
Solyc10g085320	-1.88081	2.3132	-5.59737	0.000114903	0.00255624	TRUE
Solyc07g063320	-3.82382	3.42602	-5.59582	0.000115187	0.00255903	TRUE
Solyc09g009820	6.29611	5.16148	5.59214	0.000115865	0.00257048	TRUE
Solyc01g096240	-1.17088	4.94533	-5.59111	0.000116057	0.00257048	TRUE
Solyc06g082470	1.03596	2.90253	5.59044	0.000116181	0.00257048	TRUE
Solyc05g053550	-3.0115	9.18714	-5.58834	0.000116571	0.00257445	TRUE
Solyc02g082570	1.55402	4.23113	5.58776	0.000116679	0.00257445	TRUE
Solyc04g051660	-2.13809	1.80671	-5.58216	0.000117726	0.002594	TRUE
Solyc03g081320	2.43312	2.48199	5.57968	0.000118194	0.0025941	TRUE
Solyc02g087780	3.95645	-1.18202	5.57938	0.000118251	0.0025941	TRUE
Solyc02g088190	-2.83618	1.79487	-5.57833	0.000118451	0.0025941	TRUE
Solyc02g068180	1.08626	4.98516	5.57811	0.000118492	0.0025941	TRUE
Solyc03g120500	-1.61117	2.35299	-5.57622	0.000118849	0.0025941	TRUE
Solyc04g080900	1.77573	2.30846	5.57621	0.000118853	0.0025941	TRUE
Solyc01g008250	-1.26242	4.21787	-5.57619	0.000118856	0.0025941	TRUE
Solyc09g092270	-2.43009	3.84147	-5.56998	0.000120041	0.00261642	TRUE
Solyc09g082130	-1.90596	4.11966	-5.56446	0.000121106	0.00263606	TRUE
Solyc12g096650	0.929726	5.57149	5.56258	0.000121472	0.00264046	TRUE
Solyc06g064640	1.26822	2.51096	5.55901	0.000122167	0.00264917	TRUE
Solyc02g086750	1.72712	3.71366	5.55884	0.000122201	0.00264917	TRUE
Solyc09g007450	1.03051	5.57028	5.5576	0.000122443	0.00265002	TRUE
Solyc06g083530	-1.0059	5.69714	-5.55696	0.000122569	0.00265002	TRUE
Solyc01g014530	1.94559	3.2725	5.5528	0.000123388	0.00266176	TRUE
Solyc07g005550	-1.29881	5.73393	-5.55253	0.000123442	0.00266176	TRUE
Solyc07g044850	1.49318	5.27319	5.55073	0.000123799	0.00266589	TRUE
Solyc08g006460	1.49624	3.79918	5.54921	0.0001241	0.00266882	TRUE
Solyc05g009460	-1.67199	2.81956	-5.54834	0.000124273	0.00266897	TRUE
Solyc01g087850	3.36691	1.72253	5.54591	0.000124758	0.00267583	TRUE
Solyc10g150146	-1.44243	6.26039	-5.54423	0.000125095	0.00267717	TRUE
Solyc01g007900	-1.27511	4.64197	-5.54394	0.000125152	0.00267717	TRUE
Solyc08g014120	-1.73105	4.52539	-5.53695	0.000126562	0.00270021	TRUE
Solyc09g066440	-1.43877	3.67788	-5.53511	0.000126937	0.00270021	TRUE
Solyc07g065250	-2.77098	2.41878	-5.53486	0.000126987	0.00270021	TRUE
Solyc03g122340	-4.07658	1.33579	-5.53461	0.000127038	0.00270021	TRUE
Solyc05g010180	-3.77365	0.1277	-5.53448	0.000127067	0.00270021	TRUE
Solyc09g011650	-2.07273	3.02801	-5.53097	0.000127784	0.0027111	TRUE
Solyc06g060960	1.3822	3.64818	5.53033	0.000127916	0.0027111	TRUE
Solyc02g068380	1.13257	6.85693	5.52732	0.000128534	0.00272063	TRUE
Solyc08g006760	-2.79807	0.653322	-5.52434	0.00012915	0.00272729	TRUE
Solyc05g014280	-2.32296	4.98379	-5.5232	0.000129388	0.00272729	TRUE
Solyc04g071750	1.68622	1.9654	5.52263	0.000129505	0.00272729	TRUE
Solyc06g076510	-3.19826	6.80596	-5.52231	0.000129572	0.00272729	TRUE
Solyc08g006250	-2.55033	1.63732	-5.52173	0.000129694	0.00272729	TRUE
Solyc03g019950	1.16073	5.59971	5.51984	0.000130087	0.00273199	TRUE
Solyc01g099100	1.6967	6.40025	5.51808	0.000130456	0.00273618	TRUE
Solyc01g104700	-1.70324	8.87847	-5.51542	0.000131014	0.00273862	TRUE
Solyc06g073780	1.99994	3.96031	5.51533	0.000131033	0.00273862	TRUE
Solyc08g075940	1.77466	3.12116	5.5151	0.000131082	0.00273862	TRUE
Solyc01g104470	-1.28294	8.04894	-5.51392	0.00013133	0.00274027	TRUE
Solyc01g105010	-1.87632	3.6826	-5.51071	0.00013201	0.00275088	TRUE
Solyc11g069860	-1.09062	6.19216	-5.50853	0.000132473	0.00275549	TRUE
Solyc03g044060	-2.56293	1.10073	-5.50807	0.000132572	0.00275549	TRUE
Solyc09g059550	3.57097	1.36963	5.50552	0.000133117	0.00276325	TRUE
Solyc04g005540	1.29491	2.50833	5.50266	0.000133731	0.00277047	TRUE
Solyc02g076800	2.22535	3.8528	5.50152	0.000133975	0.00277047	TRUE
Solyc06g082750	-0.857105	4.43529	-5.5015	0.00013398	0.00277047	TRUE
Solyc08g080250	-1.54702	3.00513	-5.49859	0.00013461	0.00277993	TRUE
Solyc03g098630	1.60926	2.31141	5.49433	0.000135534	0.00279544	TRUE
Solyc10g052490	5.19084	3.02263	5.49207	0.000136028	0.00279572	TRUE
Solyc02g078320	-1.26315	3.02764	-5.49147	0.000136161	0.00279572	TRUE
Solyc04g011430	-1.44422	9.47432	-5.49115	0.00013623	0.00279572	TRUE
Solyc08g005800	-2.40645	2.1881	-5.49039	0.000136399	0.00279572	TRUE
Solyc01g109330	1.89877	3.49157	5.49031	0.000136414	0.00279572	TRUE
Solyc01g008110	-1.04859	7.13525	-5.48913	0.000136676	0.00279671	TRUE
Solyc10g080370	-4.64599	5.84407	-5.48852	0.00013681	0.00279671	TRUE
Solyc12g094500	-1.98728	2.37326	-5.48649	0.000137257	0.0028023	TRUE
Solyc03g116140	1.2385	5.02485	5.48469	0.000137656	0.00280515	TRUE
Solyc06g071680	-0.978015	5.24872	-5.48429	0.000137744	0.00280515	TRUE
Solyc01g068560	-2.02932	3.37594	-5.48307	0.000138015	0.00280639	TRUE
Solyc06g076640	1.55511	3.18335	5.48107	0.000138461	0.00280639	TRUE
Solyc12g056740	-1.26313	3.94847	-5.48103	0.000138471	0.00280639	TRUE
Solyc01g097450	1.25086	6.13861	5.47882	0.000138965	0.00280639	TRUE
Solyc02g067460	-0.79734	7.11784	-5.47878	0.000138973	0.00280639	TRUE
Solyc08g061090	-0.792719	4.907	-5.47775	0.000139204	0.00280639	TRUE
Solyc08g005650	-3.4461	1.50022	-5.47653	0.000139478	0.00280639	TRUE
Solyc04g018055	2.3339	4.58821	5.47518	0.000139784	0.00280639	TRUE
Solyc01g087030	1.30367	4.82725	5.47516	0.000139788	0.00280639	TRUE
Solyc07g025170	1.21065	2.97737	5.47488	0.000139849	0.00280639	TRUE
Solyc11g071950	-1.42225	4.16175	-5.47455	0.000139924	0.00280639	TRUE
Solyc08g062437	-1.56621	9.04455	-5.47408	0.00014003	0.00280639	TRUE
Solyc01g008000	-1.33754	8.67276	-5.47392	0.000140067	0.00280639	TRUE
Solyc02g038800	-2.42395	5.03724	-5.47201	0.000140498	0.00281153	TRUE
Solyc03g117660	1.24789	2.08221	5.46995	0.000140968	0.00281743	TRUE
Solyc09g014890	1.5737	1.976	5.46873	0.000141245	0.00281949	TRUE
Solyc09g082690	-3.97546	5.96201	-5.46705	0.000141627	0.00282064	TRUE
Solyc12g099310	0.829936	6.46179	5.46694	0.000141653	0.00282064	TRUE
Solyc08g066705	3.13755	3.15916	5.46572	0.000141932	0.00282271	TRUE
Solyc02g068230	1.0129	6.20711	5.46424	0.000142271	0.00282598	TRUE
Solyc02g081030	-2.43582	4.5129	-5.46248	0.000142676	0.00282938	TRUE
Solyc02g091640	-1.30672	3.95949	-5.46127	0.000142955	0.00282938	TRUE
Solyc01g088560	-1.4276	6.08405	-5.46121	0.000142969	0.00282938	TRUE
Solyc01g080910	-1.59286	4.24681	-5.45799	0.000143714	0.00284064	TRUE
Solyc04g053130	-1.70912	10.4006	-5.45542	0.000144313	0.00284899	TRUE
Solyc02g091850	-3.88852	2.98298	-5.45103	0.000145339	0.00286574	TRUE
Solyc01g106700	2.04928	4.03492	5.44949	0.000145702	0.00286702	TRUE
Solyc03g116570	-1.20907	6.86649	-5.44925	0.00014576	0.00286702	TRUE
Solyc01g008820	1.12875	5.61676	5.44848	0.000145939	0.00286706	TRUE
Solyc01g108080	1.08939	5.30343	5.4459	0.000146551	0.00287558	TRUE
Solyc02g067750	-1.97301	8.53894	-5.44502	0.000146759	0.00287615	TRUE
Solyc09g072900	-1.53408	2.31056	-5.44287	0.000147271	0.00287997	TRUE
Solyc05g024430	-1.84843	2.26026	-5.4427	0.000147311	0.00287997	TRUE
Solyc05g008200	1.15521	6.5033	5.44191	0.000147498	0.00288014	TRUE
Solyc11g007670	1.11402	3.26152	5.43997	0.000147963	0.00288572	TRUE
Solyc03g114480	-2.0674	1.8973	-5.43861	0.000148288	0.00288858	TRUE
Solyc05g007970	1.08786	4.15683	5.43707	0.000148657	0.00289226	TRUE
Solyc06g064450	-1.06903	3.91409	-5.43333	0.00014956	0.00290466	TRUE
Solyc09g082970	0.932855	7.39391	5.43294	0.000149654	0.00290466	TRUE
Solyc08g023460	0.966345	3.56428	5.42903	0.000150606	0.00291745	TRUE
Solyc12g016190	1.27383	3.58822	5.42874	0.000150675	0.00291745	TRUE
Solyc06g084150	1.57269	2.41731	5.42464	0.00015168	0.00293339	TRUE
Solyc04g074140	1.37101	4.10121	5.42199	0.000152332	0.00294247	TRUE
Solyc04g011390	-1.47812	2.45984	-5.42121	0.000152525	0.00294268	TRUE
Solyc06g076360	-1.17409	5.24642	-5.41899	0.000153073	0.00294667	TRUE
Solyc02g077040	-2.12411	6.69073	-5.4189	0.000153097	0.00294667	TRUE
Solyc08g061060	4.90641	0.432143	5.41598	0.000153824	0.00295713	TRUE
Solyc12g013620	3.1654	3.15776	5.41389	0.000154345	0.00296362	TRUE
Solyc07g042450	-1.39691	3.86935	-5.41072	0.000155141	0.00297534	TRUE
Solyc06g150128	-1.25871	5.04985	-5.40666	0.000156167	0.00299146	TRUE
Solyc07g064160	-2.70165	7.42863	-5.40328	0.000157024	0.00300358	TRUE
Solyc05g015980	-1.5654	5.17269	-5.40236	0.00015726	0.00300358	TRUE
Solyc09g010970	1.33528	3.99466	5.40197	0.000157358	0.00300358	TRUE
Solyc01g109990	0.872141	4.77632	5.39851	0.000158245	0.00301693	TRUE
Solyc07g008180	2.0753	4.65071	5.39602	0.000158886	0.00301945	TRUE
Solyc08g069060	1.2583	7.45248	5.39592	0.000158913	0.00301945	TRUE
Solyc08g078490	-2.78311	0.19147	-5.39582	0.000158938	0.00301945	TRUE
Solyc02g084410	-3.09977	-0.677056	-5.39052	0.000160311	0.00303952	TRUE
Solyc02g067530	-1.2132	2.84824	-5.39029	0.000160371	0.00303952	TRUE
Solyc07g063960	-1.18284	5.66579	-5.38893	0.000160727	0.00304269	TRUE
Solyc04g054910	-3.02412	4.24166	-5.38704	0.000161221	0.00304846	TRUE
Solyc12g096350	-4.07185	1.19171	-5.38387	0.000162054	0.00305581	TRUE
Solyc09g059040	1.1294	7.00358	5.38357	0.000162133	0.00305581	TRUE
Solyc12g100120	1.29875	3.55203	5.3834	0.000162178	0.00305581	TRUE
Solyc03g113390	-1.60224	5.77896	-5.38139	0.00016271	0.00306224	TRUE
Solyc07g006370	2.86253	4.78222	5.37974	0.000163145	0.00306686	TRUE
Solyc03g111660	1.24675	3.8894	5.3724	0.000165105	0.00310008	TRUE
Solyc01g102590	-0.91654	5.58144	-5.37162	0.000165314	0.00310041	TRUE
Solyc01g005620	-1.08329	7.65575	-5.36782	0.00016634	0.00311435	TRUE
Solyc04g007260	-1.33879	2.82859	-5.36744	0.000166444	0.00311435	TRUE
Solyc12g098710	1.25986	10.3211	5.36269	0.000167735	0.00312287	TRUE
Solyc04g058090	-1.11776	4.80289	-5.36261	0.000167756	0.00312287	TRUE
Solyc09g090020	-1.79869	1.33673	-5.36237	0.000167822	0.00312287	TRUE
Solyc02g069580	-0.923915	5.44991	-5.3617	0.000168007	0.00312287	TRUE
Solyc03g031750	-0.877268	6.08215	-5.36169	0.00016801	0.00312287	TRUE
Solyc10g081170	-1.68948	7.89478	-5.36118	0.000168148	0.00312287	TRUE
Solyc02g083450	-4.43765	-1.31563	-5.36079	0.000168254	0.00312287	TRUE
Solyc01g088610	-0.908102	7.24541	-5.35682	0.000169348	0.00313641	TRUE
Solyc03g019820	3.17799	-0.0145172	5.35645	0.000169449	0.00313641	TRUE
Solyc11g018560	-1.23858	3.34173	-5.35602	0.000169567	0.00313641	TRUE
Solyc02g081910	-2.11249	0.937793	-5.35076	0.000171028	0.00315519	TRUE
Solyc07g051860	1.94023	2.0045	5.35033	0.000171148	0.00315519	TRUE
Solyc03g071710	1.80043	3.81738	5.35025	0.000171169	0.00315519	TRUE
Solyc03g007480	-1.51141	6.4928	-5.3448	0.000172698	0.00317974	TRUE
Solyc03g117530	2.12761	1.39868	5.34141	0.000173654	0.0031937	TRUE
Solyc04g005040	-4.2157	-0.667109	-5.33976	0.000174123	0.00319866	TRUE
Solyc11g069720	-0.764782	5.28834	-5.3364	0.000175081	0.00321093	TRUE
Solyc06g076150	1.21983	5.5126	5.33602	0.000175189	0.00321093	TRUE
Solyc03g078810	-3.00022	-1.16305	-5.33337	0.000175948	0.0032212	TRUE
Solyc06g007670	-0.775998	7.82948	-5.33119	0.000176577	0.00322904	TRUE
Solyc04g007870	-1.02416	5.07911	-5.32884	0.000177255	0.00323777	TRUE
Solyc09g015670	2.07732	6.76599	5.32579	0.00017814	0.00325025	TRUE
Solyc01g110440.5	-3.32974	1.07019	-5.32456	0.000178498	0.00325269	TRUE
Solyc06g034120	-0.859874	4.30114	-5.32395	0.000178677	0.00325269	TRUE
Solyc05g007150	2.15378	2.41185	5.323	0.000178956	0.00325409	TRUE
Solyc04g072660	-1.40584	7.40653	-5.32225	0.000179175	0.00325441	TRUE
Solyc07g043320	-1.20582	7.25599	-5.32025	0.000179762	0.00326139	TRUE
Solyc11g010170	-2.61238	2.33236	-5.31884	0.000180177	0.00326188	TRUE
Solyc02g150142	-4.71276	-1.27445	-5.31878	0.000180193	0.00326188	TRUE
Solyc06g005150	-0.952315	6.14204	-5.31724	0.000180649	0.00326646	TRUE
Solyc03g005220	-0.995629	5.90802	-5.31492	0.000181335	0.00327519	TRUE
Solyc08g074480	1.85867	8.92014	5.31136	0.000182393	0.00329062	TRUE
Solyc05g023740	0.91756	4.6166	5.30881	0.000183154	0.00330066	TRUE
Solyc04g063230	-1.85991	2.57376	-5.30693	0.000183721	0.00330697	TRUE
Solyc11g044750	-1.35497	2.82766	-5.30628	0.000183914	0.00330697	TRUE
Solyc07g006960	-1.61143	3.69689	-5.3047	0.000184393	0.00331188	TRUE
Solyc06g073460	-1.34415	8.69625	-5.30049	0.000185667	0.00333107	TRUE
Solyc03g007310	-1.46882	3.48907	-5.29773	0.000186506	0.0033424	TRUE
Solyc02g082110	2.8489	1.908	5.29668	0.000186828	0.00334444	TRUE
Solyc01g057570	1.4071	1.86615	5.29474	0.000187423	0.00334472	TRUE
Solyc05g047450	-0.934628	5.32258	-5.2946	0.000187467	0.00334472	TRUE
Solyc04g011640	4.43731	-1.72486	5.29396	0.000187662	0.00334472	TRUE
Solyc08g082610	-1.10352	6.26603	-5.29393	0.000187673	0.00334472	TRUE
Solyc04g009570	0.963047	4.24376	5.29207	0.000188245	0.00334711	TRUE
Solyc09g009590	2.53144	4.41728	5.29186	0.00018831	0.00334711	TRUE
Solyc05g007220	3.52317	2.99163	5.29129	0.000188486	0.00334711	TRUE
Solyc04g026030	-1.40597	3.18042	-5.2908	0.000188637	0.00334711	TRUE
Solyc01g008680	1.95019	1.629	5.28923	0.000189121	0.00335202	TRUE
Solyc07g056500	-1.07264	6.63636	-5.28613	0.000190086	0.00336542	TRUE
Solyc09g020190	1.04524	6.27142	5.2853	0.000190344	0.00336629	TRUE
Solyc10g038130	1.20044	2.17332	5.27125	0.000194783	0.00343898	TRUE
Solyc12g087830	0.916298	6.35755	5.27094	0.000194881	0.00343898	TRUE
Solyc08g150140	-2.71896	1.32337	-5.26601	0.000196466	0.00346115	TRUE
Solyc01g080940	-1.14357	4.42828	-5.2657	0.000196566	0.00346115	TRUE
Solyc02g080940	-0.987616	5.01786	-5.26263	0.000197558	0.00347482	TRUE
Solyc10g085800	3.12964	0.779653	5.25932	0.000198636	0.00348998	TRUE
Solyc10g005950	-4.25669	-0.564283	-5.25856	0.000198886	0.00349056	TRUE
Solyc10g086060	-1.77868	1.57734	-5.25644	0.000199578	0.00349672	TRUE
Solyc09g076010	1.74052	4.04573	5.25616	0.00019967	0.00349672	TRUE
Solyc02g071510	0.923093	5.16544	5.25499	0.000200055	0.00349965	TRUE
Solyc03g096740	-1.93701	2.36174	-5.25393	0.000200403	0.00350196	TRUE
Solyc03g123720	-0.979284	5.51337	-5.24928	0.000201942	0.0035213	TRUE
Solyc05g053540	-1.49505	5.53802	-5.24926	0.000201947	0.0035213	TRUE
Solyc03g025730	-2.1416	4.42626	-5.24558	0.000203172	0.00353884	TRUE
Solyc08g007530	-1.39211	3.10629	-5.24255	0.00020419	0.00355193	TRUE
Solyc07g062110	2.01838	4.24657	5.24077	0.000204788	0.00355193	TRUE
Solyc01g108210	-3.3881	-0.996756	-5.24004	0.000205036	0.00355193	TRUE
Solyc08g068290	1.46428	6.20301	5.23989	0.000205084	0.00355193	TRUE
Solyc04g079680	-2.25582	3.05449	-5.23952	0.000205211	0.00355193	TRUE
Solyc02g080510	2.07156	5.8521	5.23942	0.000205245	0.00355193	TRUE
Solyc05g017980	-1.68724	3.85519	-5.23574	0.000206492	0.00356967	TRUE
Solyc12g099920	1.31625	5.32028	5.23408	0.000207057	0.00357562	TRUE
Solyc04g078320	1.49576	5.74592	5.2321	0.000207732	0.00358344	TRUE
Solyc08g060810	1.4124	6.11678	5.23019	0.000208385	0.00359086	TRUE
Solyc08g069080	0.897396	6.4294	5.22862	0.000208926	0.00359633	TRUE
Solyc07g061800	-5.04229	-1.00297	-5.22492	0.000210203	0.00361326	TRUE
Solyc08g068150	-2.05481	6.38457	-5.22448	0.000210357	0.00361326	TRUE
Solyc12g096040	3.03532	1.89646	5.21705	0.000212948	0.00365103	TRUE
Solyc04g074100	-0.997872	5.36832	-5.21537	0.000213538	0.00365103	TRUE
Solyc02g081160	-1.10897	6.77493	-5.215	0.00021367	0.00365103	TRUE
Solyc10g083350	-1.6394	1.07226	-5.21489	0.000213708	0.00365103	TRUE
Solyc10g078180	1.29243	5.75609	5.21481	0.000213735	0.00365103	TRUE
Solyc07g066150	-2.25785	3.7473	-5.2143	0.000213916	0.00365103	TRUE
Solyc01g066640	4.62016	-2.61943	5.21366	0.00021414	0.00365103	TRUE
Solyc10g081510	-1.07172	8.2534	-5.21226	0.000214638	0.00365564	TRUE
Solyc05g056060	-1.22527	4.02526	-5.20971	0.00021554	0.00366714	TRUE
Solyc03g097380	2.97633	-0.274167	5.20719	0.000216438	0.00367854	TRUE
Solyc09g065650	-1.21538	3.4649	-5.20447	0.000217414	0.00368724	TRUE
Solyc05g007840	-1.22739	3.44211	-5.20426	0.000217489	0.00368724	TRUE
Solyc01g079690	1.21817	3.46724	5.20385	0.000217636	0.00368724	TRUE
[truncated: 1,028 more rows]

## Sheet: Table S6
Table S6. DEGs geno ontology enrichment analysis
DEGs in postharvest fruit (12.5T, 20T and 5T) compared to FHT							DEGs downregulated in postharvest fruit (12.5T, 20T and 5T) compared to FHT
category	over_represented_pvalue	under_represented_pvalue	numDEInCat	numInCat	term	ontology	category	over_represented_pvalue	under_represented_pvalue	numDEInCat	numInCat	term	ontology
GO:0009535	8.44277e-14	1	16	180	chloroplast thylakoid membrane	CC	GO:0009535	9.0324e-16	1	16	180	chloroplast thylakoid membrane	CC
GO:0015979	2.11414e-12	1	13	136	photosynthesis	BP	GO:0015979	5.65869e-14	1	13	136	photosynthesis	BP
GO:0055114	1.63177e-06	0.999999	31	1580	oxidation-reduction process	BP	GO:0055114	9.18945e-08	1	28	1580	oxidation-reduction process	BP
GO:0009507	3.40189e-06	0.999999	17	616	chloroplast	CC	GO:0009507	3.10414e-07	1	16	616	chloroplast	CC
GO:0009522	8.99666e-06	1	5	48	photosystem I	CC	GO:0009522	2.30963e-06	1	5	48	photosystem I	CC
GO:0009523	3.41692e-05	0.999998	5	58	photosystem II	CC	GO:0009523	8.7601e-06	1	5	58	photosystem II	CC
GO:0009538	4.33623e-05	0.999999	3	11	photosystem I reaction center	CC	GO:0016491	9.71595e-06	0.999998	17	823	oxidoreductase activity	MF
GO:0009773	8.32704e-05	0.999999	3	12	photosynthetic electron transport in photosystem I	BP	GO:0009538	1.86193e-05	1	3	11	photosystem I reaction center	CC
GO:0016491	0.000388762	0.999871	17	823	oxidoreductase activity	MF	GO:0009773	3.53144e-05	1	3	12	photosynthetic electron transport in photosystem I	BP
GO:0009654	0.000718447	0.999973	3	24	photosystem II oxygen evolving complex	CC	GO:0009579	0.000254504	0.999978	5	127	thylakoid	CC
GO:0006006	0.000782821	0.99997	3	21	glucose metabolic process	BP	GO:0009654	0.000309779	0.999991	3	24	photosystem II oxygen evolving complex	CC
GO:0009579	0.000903666	0.999897	5	127	thylakoid	CC	GO:0006006	0.000331917	0.99999	3	21	glucose metabolic process	BP
GO:0009536	0.00135254	0.999745	7	242	plastid	CC	GO:0050661	0.000492323	0.999968	4	58	NADP binding	MF
GO:0016628	0.00138469	0.999981	2	7	oxidoreductase activity, acting on the CH-CH group of donors, NAD or NADP as acceptor	MF	GO:0004365	0.00112338	0.999986	2	8	glyceraldehyde-3-phosphate dehydrogenase (NAD+) (phosphorylating) activity	MF
GO:0050661	0.00146668	0.99987	4	58	NADP binding	MF	GO:0006544	0.00125662	0.999983	2	8	glycine metabolic process	BP
GO:0004365	0.0020069	0.999966	2	8	glyceraldehyde-3-phosphate dehydrogenase (NAD+) (phosphorylating) activity	MF	GO:0003824	0.0014463	0.999565	12	691	catalytic activity	MF
GO:0006544	0.00225193	0.999959	2	8	glycine metabolic process	BP	GO:0004332	0.00147432	0.999977	2	10	fructose-bisphosphate aldolase activity	MF
GO:0003824	0.00229787	0.999189	14	691	catalytic activity	MF	GO:0009536	0.00153429	0.999752	6	242	plastid	CC
GO:0004332	0.00261108	0.999946	2	10	fructose-bisphosphate aldolase activity	MF	GO:0051287	0.00160559	0.999853	4	88	NAD binding	MF
GO:0016161	0.00276576	0.999943	2	9	beta-amylase activity	MF	GO:0051259	0.00170865	0.99997	2	15	protein complex oligomerization	BP
GO:0051259	0.00292935	0.999932	2	15	protein complex oligomerization	BP
GO:0009853	0.00307042	0.999928	2	13	photorespiration	BP	DEGs upregulated in postharvest fruit (12.5T, 20T and 5T) compared to FHT
GO:0080167	0.00383985	0.999901	2	12	response to karrikin	BP	category	over_represented_pvalue	under_represented_pvalue	numDEInCat	numInCat	term	ontology
GO:0051287	0.00455193	0.999441	4	88	NAD binding	MF	GO:1902184	0.00200066	1	1	1	negative regulation of shoot apical meristem development	BP
GO:0016702	0.00489653	0.999617	3	48	oxidoreductase activity, acting on single donors with incorporation of molecular oxygen, incorporation of two atoms of oxygen	MF	GO:0010214	0.00259171	1	1	1	seed coat development	BP
GO:0046470	0.00521589	0.999842	2	12	phosphatidylcholine metabolic process	BP	GO:0030174	0.00367736	0.999997	1	2	regulation of DNA-dependent DNA replication initiation	BP
GO:0015995	0.00650802	0.999775	2	14	chlorophyll biosynthetic process	BP	GO:0005656	0.00368897	0.999997	1	2	nuclear pre-replicative complex	CC
GO:0004630	0.00710794	0.999742	2	14	phospholipase D activity	MF	GO:0006267	0.00368897	0.999997	1	2	pre-replicative complex assembly involved in nuclear cell cycle DNA replication	BP
GO:0009512	0.00803079	0.999984	1	2	cytochrome b6f complex	CC	GO:0003868	0.00425147	0.999996	1	2	4-hydroxyphenylpyruvate dioxygenase activity	MF
GO:0031365	0.00860013	1	1	1	N-terminal protein amino acid modification	BP	GO:0034256	0.00477019	0.999994	1	2	chlorophyll(ide) b reductase activity	MF
GO:0043686	0.00860013	1	1	1	co-translational protein modification	BP	GO:0097344	0.00481903	0.999994	1	2	Rix1 complex	CC
GO:0009496	0.00872797	1	1	1	plastoquinol--plastocyanin reductase activity	MF	GO:0004170	0.00482545	0.999992	1	3	dUTP diphosphatase activity	MF
GO:0006386	0.00913146	1	1	1	termination of RNA polymerase III transcription	BP	GO:0006226	0.00482545	0.999992	1	3	dUMP biosynthetic process	BP
GO:0003960	0.00920243	1	1	1	NADPH:quinone reductase activity	MF	GO:0046081	0.00482545	0.999992	1	3	dUTP catabolic process	BP
GO:0003973	0.00920243	1	1	1	(S)-2-hydroxy-acid oxidase activity	MF	GO:0009918	0.00482704	0.999994	1	2	sterol delta7 reductase activity	MF
GO:0004375	0.00920243	1	1	1	glycine dehydrogenase (decarboxylating) activity	MF	GO:0006572	0.00647968	0.999986	1	3	tyrosine catabolic process	BP
GO:0006546	0.00920243	1	1	1	glycine catabolic process	BP	GO:0009882	0.00671268	0.999985	1	3	blue light photoreceptor activity	MF
GO:0008974	0.00920243	1	1	1	phosphoribulokinase activity	MF	GO:0009044	0.0067206	0.999985	1	3	xylan 1,4-beta-xylosidase activity	MF
GO:0009854	0.00920243	1	1	1	oxidative photosynthetic carbon pathway	BP	GO:0031222	0.0067206	0.999985	1	3	arabinan catabolic process	BP
GO:0010214	0.00920243	1	1	1	seed coat development	BP	GO:0010304	0.00715964	0.999983	1	3	PSII associated light-harvesting complex II catabolic process	BP
GO:0016594	0.00920243	1	1	1	glycine binding	MF	GO:0016701	0.00747602	0.999979	1	4	oxidoreductase activity, acting on single donors with incorporation of molecular oxygen	MF
GO:0052852	0.00920243	1	1	1	very-long-chain-(S)-2-hydroxy-acid oxidase activity	MF	GO:0003852	0.0078238	0.99998	1	3	2-isopropylmalate synthase activity	MF
GO:0052853	0.00920243	1	1	1	long-chain-(S)-2-hydroxy-long-chain-acid oxidase activity	MF	GO:0032886	0.00818942	0.999978	1	3	regulation of microtubule-based process	BP
GO:0052854	0.00920243	1	1	1	medium-chain-(S)-2-hydroxy-acid oxidase activity	MF	GO:0045493	0.0083837	0.999974	1	4	xylan catabolic process	BP
GO:1902184	0.00920243	1	1	1	negative regulation of shoot apical meristem development	BP	GO:0009098	0.0103012	0.999961	1	4	leucine biosynthetic process	BP
GO:0043621	0.0104177	0.999516	2	24	protein self-association	MF	GO:0009785	0.0120823	0.999939	1	7	blue light signaling pathway	BP
GO:0047262	0.0108718	0.999495	2	18	polygalacturonate 4-alpha-galacturonosyltransferase activity	MF	GO:0010256	0.0125616	0.999932	1	8	endomembrane system organization	BP
GO:0042542	0.0121679	0.999384	2	26	response to hydrogen peroxide	BP	GO:0009072	0.0126975	0.999934	1	6	aromatic amino acid family metabolic process	BP
GO:0019898	0.0126559	0.999355	2	21	extrinsic component of membrane	CC	GO:0046556	0.0140537	0.999919	1	6	alpha-L-arabinofuranosidase activity	MF
GO:0000272	0.0132142	0.999311	2	21	polysaccharide catabolic process	BP	GO:0016628	0.0143042	0.999914	1	7	oxidoreductase activity, acting on the CH-CH group of donors, NAD or NADP as acceptor	MF
GO:0005509	0.0133779	0.9966	6	252	calcium ion binding	MF	GO:0015996	0.0183821	0.999852	1	9	chlorophyll catabolic process	BP
GO:0046933	0.013489	0.999279	2	26	proton-transporting ATP synthase activity, rotational mechanism	MF	GO:0033897	0.0184169	0.99985	1	10	ribonuclease T2 activity	MF
GO:0016126	0.0137078	0.999275	2	20	sterol biosynthetic process	BP	GO:0016161	0.0191253	0.99984	1	9	beta-amylase activity	MF
GO:0015211	0.0142327	0.999219	2	25	purine nucleoside transmembrane transporter activity	MF	GO:0016021	0.0195881	0.992168	13	3877	integral component of membrane	CC
GO:0000302	0.0147357	0.999173	2	27	response to reactive oxygen species	BP	GO:0051260	0.0211969	0.999799	1	11	protein homooligomerization	BP
GO:0045550	0.0148668	0.999945	1	2	geranylgeranyl reductase activity	MF	GO:0016787	0.0214059	0.995967	4	501	hydrolase activity	MF
GO:0006629	0.0160599	0.996391	5	177	lipid metabolic process	BP	GO:0046912	0.0218781	0.999791	1	9	transferase activity, transferring acyl groups, acyl groups converted into alkyl on transfer	MF
GO:0030174	0.0161304	0.999935	1	2	regulation of DNA-dependent DNA replication initiation	BP	GO:0071586	0.0228324	0.999769	1	10	CAAX-box protein processing	BP
GO:0016021	0.0161371	0.990113	40	3877	integral component of membrane	CC	GO:0004521	0.0242524	0.999735	1	12	endoribonuclease activity	MF
GO:0005656	0.0162045	0.999934	1	2	nuclear pre-replicative complex	CC	GO:0008289	0.0260677	0.997989	2	121	lipid binding	MF
GO:0006267	0.0162045	0.999934	1	2	pre-replicative complex assembly involved in nuclear cell cycle DNA replication	BP	GO:0051119	0.026086	0.999689	1	14	sugar transmembrane transporter activity	MF
GO:0009865	0.0164505	0.999932	1	2	pollen tube adhesion	BP	GO:0008422	0.0263344	0.999685	1	13	beta-glucosidase activity	MF
GO:0032559	0.0171489	0.999902	1	3	adenyl ribonucleotide binding	MF	GO:0090305	0.0307953	0.999566	1	14	nucleic acid phosphodiester bond hydrolysis	BP
GO:0009941	0.0176259	0.99678	4	118	chloroplast envelope	CC	GO:0005764	0.0318755	0.999526	1	18	lysosome	CC
GO:0042282	0.0176379	0.999922	1	2	hydroxymethylglutaryl-CoA reductase activity	MF	GO:0009082	0.0342346	0.99946	1	15	branched-chain amino acid biosynthetic process	BP
GO:0018206	0.017692	0.999922	1	2	peptidyl-methionine modification	BP	GO:0006401	0.038087	0.999325	1	17	RNA catabolic process	BP
GO:0042586	0.017692	0.999922	1	2	peptide deformylase activity	MF	GO:0000272	0.0407519	0.999217	1	21	polysaccharide catabolic process	BP
GO:0010196	0.0178506	0.99992	1	2	nonphotochemical quenching	BP	GO:0016126	0.0418226	0.999177	1	20	sterol biosynthetic process	BP
GO:0045273	0.018041	0.999918	1	2	respiratory chain complex II	CC	GO:0016132	0.0424769	0.999147	1	22	brassinosteroid biosynthetic process	BP
GO:0047918	0.0181027	0.999918	1	2	GDP-mannose 3,5-epimerase activity	MF	GO:0015211	0.0427826	0.99913	1	25	purine nucleoside transmembrane transporter activity	MF
GO:0045158	0.01811	0.999877	1	4	electron transporter, transferring electrons within cytochrome b6/f complex of photosystem II activity	MF
GO:0042779	0.0182404	0.999917	1	2	tRNA 3'-trailer cleavage	BP
GO:0003868	0.0183199	0.999916	1	2	4-hydroxyphenylpyruvate dioxygenase activity	MF
GO:0004733	0.0183207	0.999916	1	2	pyridoxamine-phosphate oxidase activity	MF
GO:0046554	0.0183207	0.999916	1	2	malate dehydrogenase (NADP+) activity	MF
GO:0046713	0.0183207	0.999916	1	2	borate transport	BP
GO:0052856	0.0183207	0.999916	1	2	NADHX epimerase activity	MF
GO:0052857	0.0183207	0.999916	1	2	NADPHX epimerase activity	MF
GO:0080139	0.0183207	0.999916	1	2	borate efflux transmembrane transporter activity	MF
GO:0009918	0.0183207	0.999916	1	2	sterol delta7 reductase activity	MF
GO:0034256	0.0183207	0.999916	1	2	chlorophyll(ide) b reductase activity	MF
GO:0097344	0.0183207	0.999916	1	2	Rix1 complex	CC
GO:0030054	0.0183401	0.999888	1	3	cell junction	CC
GO:0004170	0.0195945	0.999872	1	3	dUTP diphosphatase activity	MF
GO:0006226	0.0195945	0.999872	1	3	dUMP biosynthetic process	BP
GO:0046081	0.0195945	0.999872	1	3	dUTP catabolic process	BP
GO:0016616	0.0216558	0.997043	3	69	oxidoreductase activity, acting on the CH-OH group of donors, NAD or NADP as acceptor	MF
GO:0009505	0.025629	0.996262	3	75	plant-type cell wall	CC
GO:0004420	0.026679	0.999761	1	3	hydroxymethylglutaryl-CoA reductase (NADPH) activity	MF
GO:0015936	0.026679	0.999761	1	3	coenzyme A metabolic process	BP
GO:0009882	0.0268689	0.999758	1	3	blue light photoreceptor activity	MF
GO:0004802	0.0270642	0.999754	1	3	transketolase activity	MF
GO:0016851	0.0272319	0.999751	1	3	magnesium chelatase activity	MF
GO:0005847	0.0272399	0.999751	1	3	mRNA cleavage and polyadenylation specificity factor complex	CC
GO:0009044	0.0273491	0.999749	1	3	xylan 1,4-beta-xylosidase activity	MF
GO:0031222	0.0273491	0.999749	1	3	arabinan catabolic process	BP
GO:0006572	0.0273547	0.999749	1	3	tyrosine catabolic process	BP
GO:0003852	0.0273555	0.999749	1	3	2-isopropylmalate synthase activity	MF
GO:0010304	0.0273555	0.999749	1	3	PSII associated light-harvesting complex II catabolic process	BP
GO:0032886	0.0273555	0.999749	1	3	regulation of microtubule-based process	BP
GO:0015986	0.0279702	0.997757	2	39	ATP synthesis coupled proton transport	BP
GO:0008615	0.0281023	0.999702	1	4	pyridoxine biosynthetic process	BP
GO:0019646	0.0285729	0.999672	1	5	aerobic electron transport chain	BP
GO:0005887	0.0295009	0.995449	3	83	integral component of plasma membrane	CC
GO:0016042	0.0303527	0.997482	2	31	lipid catabolic process	BP
GO:0010319	0.0310829	0.999635	1	4	stromule	CC
GO:0016701	0.031507	0.999625	1	4	oxidoreductase activity, acting on single donors with incorporation of molecular oxygen	MF
GO:0016638	0.0324355	0.999602	1	4	oxidoreductase activity, acting on the CH-NH2 group of donors	MF
GO:0045493	0.0341142	0.99956	1	4	xylan catabolic process	BP
GO:0005960	0.0341969	0.999558	1	4	glycine cleavage complex	CC
GO:0032544	0.0354533	0.999493	1	5	plastid translation	BP
GO:0016032	0.0355216	0.999491	1	5	viral process	BP
GO:0005749	0.0356919	0.999518	1	4	mitochondrial respiratory chain complex II, succinate dehydrogenase complex (ubiquinone)	CC
GO:0004345	0.0363071	0.999501	1	4	glucose-6-phosphate dehydrogenase activity	MF
GO:0016730	0.0363077	0.999501	1	4	oxidoreductase activity, acting on iron-sulfur proteins as donors	MF
GO:0006369	0.0363077	0.999501	1	4	termination of RNA polymerase II transcription	BP
GO:0009098	0.0363077	0.999501	1	4	leucine biosynthetic process	BP
GO:0017091	0.0363077	0.999501	1	4	AU-rich element binding	MF
GO:0019253	0.038018	0.999362	1	8	reductive pentose-phosphate cycle	BP
GO:0031098	0.0381002	0.996369	2	47	stress-activated protein kinase signaling cascade	BP
GO:0004497	0.0383697	0.993434	3	92	monooxygenase activity	MF
GO:0015098	0.0392438	0.999378	1	5	molybdate ion transmembrane transporter activity	MF
GO:0015689	0.0392438	0.999378	1	5	molybdate ion transport	BP
GO:0010181	0.0402503	0.996069	2	40	FMN binding	MF
GO:0080183	0.0408142	0.999299	1	6	response to photooxidative stress	BP
GO:0018298	0.0417551	0.995815	2	48	protein-chromophore linkage	BP
GO:0016620	0.0418505	0.995838	2	37	oxidoreductase activity, acting on the aldehyde or oxo group of donors, NAD or NADP as acceptor	MF
GO:0047325	0.0423629	0.999244	1	6	inositol tetrakisphosphate 1-kinase activity	MF
GO:0052725	0.0423629	0.999244	1	6	inositol-1,3,4-trisphosphate 6-kinase activity	MF
GO:0052726	0.0423629	0.999244	1	6	inositol-1,3,4-trisphosphate 5-kinase activity	MF
GO:0006412	0.0427289	0.984391	7	450	translation	BP
GO:0019464	0.0429952	0.999252	1	5	glycine decarboxylation via glycine cleavage system	BP
GO:0042372	0.04358	0.9992	1	6	phylloquinone biosynthetic process	BP
GO:0010256	0.0449343	0.999107	1	8	endomembrane system organization	BP
GO:0044613	0.0450106	0.99918	1	5	nuclear pore central transport channel	CC
GO:0016984	0.045955	0.999051	1	9	ribulose-bisphosphate carboxylase activity	MF
GO:0009785	0.046154	0.999076	1	7	blue light signaling pathway	BP
GO:0023014	0.0466408	0.995025	2	51	signal transduction by protein phosphorylation	BP
GO:0016618	0.0483	0.999015	1	6	hydroxypyruvate reductase activity	MF
GO:0030267	0.0483	0.999015	1	6	glyoxylate reductase (NADP) activity	MF
5T vs FHT , downregulated, p < 0.05
category	over_represented_pvalue	under_represented_pvalue	numDEInCat	numInCat	term	ontology
GO:0009535	4.13009e-18	1	25	180	chloroplast thylakoid membrane	CC
GO:0015979	4.00656e-15	1	19	136	photosynthesis	BP
GO:0009507	1.51042e-14	1	40	616	chloroplast	CC
GO:0006096	2.6826e-08	1	11	65	glycolytic process	BP
GO:0009522	7.3709e-08	1	8	48	photosystem I	CC
GO:0009579	2.65338e-07	1	11	127	thylakoid	CC
GO:0009773	6.23349e-07	1	5	12	photosynthetic electron transport in photosystem I	BP
GO:0055114	1.37526e-06	0.999999	52	1580	oxidation-reduction process	BP
GO:0009941	1.48879e-06	1	12	118	chloroplast envelope	CC
GO:0009536	8.28268e-06	0.999998	14	242	plastid	CC
GO:0009523	9.30312e-06	0.999999	7	58	photosystem II	CC
GO:0009538	9.33931e-06	1	4	11	photosystem I reaction center	CC
GO:0009570	1.03e-05	0.999998	13	165	chloroplast stroma	CC
GO:0016491	1.73104e-05	0.999993	32	823	oxidoreductase activity	MF
GO:0000302	3.44239e-05	0.999998	5	27	response to reactive oxygen species	BP
GO:0019464	6.48805e-05	0.999999	3	5	glycine decarboxylation via glycine cleavage system	BP
GO:0051287	8.21522e-05	0.999989	8	88	NAD binding	MF
GO:0050661	8.27276e-05	0.999991	7	58	NADP binding	MF
GO:0015995	0.000109413	0.999996	4	14	chlorophyll biosynthetic process	BP
GO:0003824	0.000171092	0.99993	27	691	catalytic activity	MF
GO:0015986	0.000181421	0.999986	5	39	ATP synthesis coupled proton transport	BP
GO:0005737	0.000197829	0.999909	34	1013	cytoplasm	CC
GO:0000786	0.000291015	0.999966	6	87	nucleosome	CC
GO:0003735	0.000309753	0.999898	17	440	structural constituent of ribosome	MF
GO:0004365	0.000333285	0.999992	3	8	glyceraldehyde-3-phosphate dehydrogenase (NAD+) (phosphorylating) activity	MF
GO:0042542	0.000343565	0.99998	4	26	response to hydrogen peroxide	BP
GO:0000015	0.000350881	0.999991	3	9	phosphopyruvate hydratase complex	CC
GO:0004634	0.000350881	0.999991	3	9	phosphopyruvate hydratase activity	MF
GO:0071569	0.000363752	1	2	2	protein ufmylation	BP
GO:0030093	0.000365493	0.999999	2	3	chloroplast photosystem I	CC
GO:0010287	0.000377489	0.999978	4	23	plastoglobule	CC
GO:0009651	0.000384828	0.999943	7	79	response to salt stress	BP
GO:0006412	0.000422508	0.999856	17	450	translation	BP
GO:0051259	0.000471366	0.999985	3	15	protein complex oligomerization	BP
GO:0006006	0.000584013	0.999963	4	21	glucose metabolic process	BP
GO:0006334	0.000606538	0.999938	5	53	nucleosome assembly	BP
GO:0005840	0.000828273	0.999723	15	401	ribosome	CC
GO:0080186	0.00121403	0.999988	2	4	developmental vegetative growth	BP
GO:0009768	0.00123051	0.999946	3	15	photosynthesis, light harvesting in photosystem I	BP
GO:0043161	0.0014802	0.999818	5	45	proteasome-mediated ubiquitin-dependent protein catabolic process	BP
GO:0022625	0.00166958	0.999675	7	114	cytosolic large ribosomal subunit	CC
GO:0016616	0.00173341	0.999717	6	69	oxidoreductase activity, acting on the CH-OH group of donors, NAD or NADP as acceptor	MF
GO:0009735	0.00188128	0.999825	4	36	response to cytokinin	BP
GO:0005960	0.00203112	0.999975	2	4	glycine cleavage complex	CC
GO:0009727	0.0026853	0.999955	2	5	detection of ethylene stimulus	BP
GO:0015098	0.00276117	0.999953	2	5	molybdate ion transmembrane transporter activity	MF
GO:0015689	0.00276117	0.999953	2	5	molybdate ion transport	BP
GO:0009269	0.00345279	0.999925	2	7	response to desiccation	BP
GO:0043621	0.00366855	0.999751	3	24	protein self-association	MF
GO:0009815	0.00374127	0.999919	2	6	1-aminocyclopropane-1-carboxylate oxidase activity	MF
GO:0071398	0.00374127	0.999919	2	6	cellular response to fatty acid	BP
GO:0009765	0.0039611	0.999726	3	22	photosynthesis, light harvesting	BP
GO:0008121	0.00434606	0.999899	2	6	ubiquinol-cytochrome-c reductase activity	MF
GO:0047262	0.00459153	0.999673	3	18	polygalacturonate 4-alpha-galacturonosyltransferase activity	MF
GO:0016620	0.00514481	0.999366	4	37	oxidoreductase activity, acting on the aldehyde or oxo group of donors, NAD or NADP as acceptor	MF
GO:0046933	0.00557427	0.999557	3	26	proton-transporting ATP synthase activity, rotational mechanism	MF
GO:0016688	0.00558242	0.999852	2	6	L-ascorbate peroxidase activity	MF
GO:0009416	0.00559692	0.999282	4	49	response to light stimulus	BP
GO:0032869	0.00568488	0.999848	2	6	cellular response to insulin stimulus	BP
GO:0009654	0.00584354	0.999531	3	24	photosystem II oxygen evolving complex	CC
GO:0009780	0.00598497	1	1	1	photosynthetic NADP+ reduction	BP
GO:0042550	0.00598497	1	1	1	photosystem I stabilization	BP
GO:0016872	0.00601008	0.999825	2	7	intramolecular lyase activity	MF
GO:0016857	0.00625079	0.999802	2	9	racemase and epimerase activity, acting on carbohydrates and derivatives	MF
GO:0071732	0.00748306	0.999747	2	8	cellular response to nitric oxide	BP
GO:0010030	0.0076863	0.999736	2	8	positive regulation of seed germination	BP
GO:0015369	0.00785228	0.999738	2	7	calcium:proton antiporter activity	MF
GO:0046982	0.00964778	0.997709	6	155	protein heterodimerization activity	MF
GO:0005774	0.00966633	0.997728	6	99	vacuolar membrane	CC
GO:0006122	0.00976922	0.99962	2	8	mitochondrial electron transport, ubiquinol to cytochrome c	BP
GO:0016615	0.010095	0.999601	2	8	malate dehydrogenase activity	MF
GO:0006544	0.010228	0.999593	2	8	glycine metabolic process	BP
GO:0009620	0.010892	0.999539	2	9	response to fungus	BP
GO:0004332	0.0111695	0.999511	2	10	fructose-bisphosphate aldolase activity	MF
GO:0033274	0.011738	1	1	1	response to vitamin B2	BP
GO:0009853	0.012046	0.999428	2	13	photorespiration	BP
GO:0051082	0.0122405	0.996964	6	111	unfolded protein binding	MF
GO:0016161	0.0124074	0.999438	2	9	beta-amylase activity	MF
GO:0016168	0.0125535	0.998618	3	42	chlorophyll binding	MF
GO:0009693	0.0126497	0.999409	2	10	ethylene biosynthetic process	BP
GO:0001932	0.0130309	0.999957	1	2	regulation of protein phosphorylation	BP
GO:0016018	0.0130309	0.999957	1	2	cyclosporin A binding	MF
GO:0009512	0.0137908	0.999952	1	2	cytochrome b6f complex	CC
GO:0016853	0.0142449	0.997597	4	53	isomerase activity	MF
GO:0016209	0.0151456	0.999222	2	10	antioxidant activity	MF
GO:0008541	0.0155941	0.999187	2	10	proteasome regulatory particle, lid subcomplex	CC
GO:0004743	0.0157143	0.999177	2	10	pyruvate kinase activity	MF
GO:0030955	0.0157143	0.999177	2	10	potassium ion binding	MF
GO:0019773	0.0161431	0.999128	2	11	proteasome core complex, alpha-subunit complex	CC
GO:0031492	0.016173	0.999062	2	20	nucleosomal DNA binding	MF
GO:0045454	0.0162513	0.996345	5	103	cell redox homeostasis	BP
GO:0080167	0.0162718	0.999105	2	12	response to karrikin	BP
GO:0046406	0.0166729	1	1	1	magnesium protoporphyrin IX methyltransferase activity	MF
GO:0019941	0.0167764	0.999063	2	12	modification-dependent protein catabolic process	BP
GO:0008928	0.0175809	1	1	1	mannose-1-phosphate guanylyltransferase (GDP) activity	MF
GO:0000287	0.0177321	0.994609	7	154	magnesium ion binding	MF
GO:0031365	0.0185037	1	1	1	N-terminal protein amino acid modification	BP
GO:0043686	0.0185037	1	1	1	co-translational protein modification	BP
GO:0009569	0.018632	1	1	1	chloroplast starch grain	CC
GO:0009496	0.0188261	1	1	1	plastoquinol--plastocyanin reductase activity	MF
GO:0047066	0.0191632	1	1	1	phospholipid-hydroperoxide glutathione peroxidase activity	MF
GO:0050278	0.0194665	1	1	1	sedoheptulose-bisphosphatase activity	MF
GO:0061635	0.0196243	1	1	1	regulation of protein complex stability	BP
GO:0048529	0.0197139	1	1	1	magnesium-protoporphyrin IX monomethyl ester (oxidative) cyclase activity	MF
GO:1901401	0.0197139	1	1	1	regulation of tetrapyrrole metabolic process	BP
GO:0004047	0.019784	1	1	1	aminomethyltransferase activity	MF
GO:0008942	0.0198179	1	1	1	nitrite reductase [NAD(P)H] activity	MF
GO:0006386	0.0198432	1	1	1	termination of RNA polymerase III transcription	BP
GO:0009533	0.0199886	1	1	1	chloroplast stromal thylakoid	CC
GO:0008974	0.0200221	1	1	1	phosphoribulokinase activity	MF
GO:0000274	0.0200221	1	1	1	mitochondrial proton-transporting ATP synthase, stator stalk	CC
GO:0004076	0.0200221	1	1	1	biotin synthase activity	MF
GO:0016297	0.0200221	1	1	1	acyl-[acyl-carrier-protein] hydrolase activity	MF
GO:0004375	0.0200221	1	1	1	glycine dehydrogenase (decarboxylating) activity	MF
GO:0006546	0.0200221	1	1	1	glycine catabolic process	BP
GO:0016594	0.0200221	1	1	1	glycine binding	MF
GO:0019145	0.0200221	1	1	1	aminobutyraldehyde dehydrogenase activity	MF
GO:0033737	0.0200221	1	1	1	1-pyrroline dehydrogenase activity	MF
GO:0003960	0.0200221	1	1	1	NADPH:quinone reductase activity	MF
GO:0003862	0.0200221	1	1	1	3-isopropylmalate dehydrogenase activity	MF
GO:0071284	0.0200221	1	1	1	cellular response to lead ion	BP
GO:0043001	0.0200221	1	1	1	Golgi to plasma membrane protein transport	BP
GO:0003973	0.0200221	1	1	1	(S)-2-hydroxy-acid oxidase activity	MF
GO:0009854	0.0200221	1	1	1	oxidative photosynthetic carbon pathway	BP
GO:0052852	0.0200221	1	1	1	very-long-chain-(S)-2-hydroxy-acid oxidase activity	MF
GO:0052853	0.0200221	1	1	1	long-chain-(S)-2-hydroxy-long-chain-acid oxidase activity	MF
GO:0052854	0.0200221	1	1	1	medium-chain-(S)-2-hydroxy-acid oxidase activity	MF
GO:0072357	0.0200221	1	1	1	PTW/PP1 phosphatase complex	CC
GO:0102978	0.0200221	1	1	1	furaneol oxidoreductase activity	MF
GO:0031386	0.020083	0.998752	2	13	protein tag	MF
GO:0071281	0.0220024	0.998551	2	14	cellular response to iron ion	BP
GO:0046470	0.0230436	0.998476	2	12	phosphatidylcholine metabolic process	BP
GO:0010498	0.0230584	0.998457	2	13	proteasomal protein catabolic process	BP
GO:0010499	0.0230584	0.998457	2	13	proteasomal ubiquitin-independent protein catabolic process	BP
GO:0045261	0.0241354	0.998304	2	16	proton-transporting ATP synthase complex, catalytic core F(1)	CC
GO:0046423	0.024484	0.999849	1	2	allene-oxide cyclase activity	MF
GO:0015367	0.025268	0.999839	1	2	oxoglutarate:malate antiporter activity	MF
GO:0000463	0.0253903	0.998211	2	13	maturation of LSU-rRNA from tricistronic rRNA transcript (SSU-rRNA, 5.8S rRNA, LSU-rRNA)	BP
GO:0046034	0.0256104	0.998122	2	18	ATP metabolic process	BP
GO:0019904	0.0261442	0.998112	2	14	protein domain specific binding	MF
GO:0045489	0.0261496	0.998129	2	13	pectin biosynthetic process	BP
GO:0005694	0.0269138	0.99604	3	46	chromosome	CC
GO:0018298	0.0287355	0.995658	3	48	protein-chromophore linkage	BP
GO:0010181	0.0296824	0.995494	3	40	FMN binding	MF
GO:0019722	0.0297685	0.99758	2	24	calcium-mediated signaling	BP
GO:0016210	0.0298712	0.999774	1	2	naringenin-chalcone synthase activity	MF
GO:0006098	0.0301719	0.997627	2	15	pentose-phosphate shunt	BP
GO:0006108	0.0306377	0.99759	2	14	malate metabolic process	BP
GO:0004630	0.030962	0.997551	2	14	phospholipase D activity	MF
GO:0045550	0.0310128	0.999756	1	2	geranylgeranyl reductase activity	MF
GO:0070469	0.0316417	0.997388	2	19	respirasome	CC
GO:1902600	0.0321643	0.992989	4	70	proton transmembrane transport	BP
GO:0045158	0.0327025	0.999595	1	4	electron transporter, transferring electrons within cytochrome b6/f complex of photosystem II activity	MF
GO:0006457	0.033298	0.989623	6	138	protein folding	BP
GO:0051537	0.0334819	0.99467	3	41	2 iron, 2 sulfur cluster binding	MF
GO:0032559	0.0335103	0.999621	1	3	adenyl ribonucleotide binding	MF
GO:1990592	0.0340432	0.999706	1	2	protein K69-linked ufmylation	BP
GO:0010270	0.0340981	0.999705	1	2	photosystem II oxygen evolving complex assembly	BP
GO:0016702	0.0342539	0.994461	3	48	oxidoreductase activity, acting on single donors with incorporation of molecular oxygen, incorporation of two atoms of oxygen	MF
GO:0000731	0.0348054	0.999693	1	2	DNA synthesis involved in DNA repair	BP
GO:0009865	0.0349765	0.99969	1	2	pollen tube adhesion	BP
GO:0030054	0.0364917	0.99955	1	3	cell junction	CC
GO:0010275	0.0376664	0.99964	1	2	NAD(P)H dehydrogenase complex assembly	BP
GO:0042282	0.0379419	0.999634	1	2	hydroxymethylglutaryl-CoA reductase activity	MF
GO:0018206	0.0380768	0.999632	1	2	peptidyl-methionine modification	BP
GO:0042586	0.0380768	0.999632	1	2	peptide deformylase activity	MF
GO:0010331	0.0382395	0.999628	1	2	gibberellin binding	MF
GO:0048444	0.0382395	0.999628	1	2	floral organ morphogenesis	BP
GO:0010196	0.0384723	0.999624	1	2	nonphotochemical quenching	BP
GO:0019252	0.0388725	0.996469	2	16	starch biosynthetic process	BP
GO:0045273	0.0389471	0.999614	1	2	respiratory chain complex II	CC
GO:0090391	0.0390257	0.999613	1	2	granum assembly	BP
GO:0016051	0.0390911	0.999611	1	2	carbohydrate biosynthetic process	BP
GO:0047918	0.0391011	0.999611	1	2	GDP-mannose 3,5-epimerase activity	MF
GO:0042779	0.0394442	0.999604	1	2	tRNA 3'-trailer cleavage	BP
GO:0004750	0.0394628	0.999604	1	2	ribulose-phosphate 3-epimerase activity	MF
GO:0098869	0.0395167	0.993262	3	45	cellular oxidant detoxification	BP
GO:0035529	0.0396126	0.999601	1	2	NADH pyrophosphatase activity	MF
GO:0047631	0.0396126	0.999601	1	2	ADP-ribose diphosphatase activity	MF
GO:0005838	0.0396444	0.9996	1	2	proteasome regulatory particle	CC
GO:0046554	0.0396444	0.9996	1	2	malate dehydrogenase (NADP+) activity	MF
GO:0004733	0.0396444	0.9996	1	2	pyridoxamine-phosphate oxidase activity	MF
GO:0052856	0.0396444	0.9996	1	2	NADHX epimerase activity	MF
GO:0052857	0.0396444	0.9996	1	2	NADPHX epimerase activity	MF
GO:0018023	0.0396444	0.9996	1	2	peptidyl-lysine trimethylation	BP
GO:0030785	0.0396444	0.9996	1	2	[ribulose-bisphosphate carboxylase]-lysine N-methyltransferase activity	MF
GO:0070150	0.0396444	0.9996	1	2	mitochondrial glycyl-tRNA aminoacylation	BP
GO:0046713	0.0396444	0.9996	1	2	borate transport	BP
GO:0080139	0.0396444	0.9996	1	2	borate efflux transmembrane transporter activity	MF
GO:0032889	0.0396444	0.9996	1	2	regulation of vacuole fusion, non-autophagic	BP
GO:0004392	0.0396444	0.9996	1	2	heme oxygenase (decyclizing) activity	MF
GO:0006788	0.0396444	0.9996	1	2	heme oxidation	BP
GO:0004160	0.0396444	0.9996	1	2	dihydroxy-acid dehydratase activity	MF
GO:0048211	0.0396444	0.9996	1	2	Golgi vesicle docking	BP
GO:0045842	0.0396444	0.9996	1	2	positive regulation of mitotic metaphase/anaphase transition	BP
GO:0042719	0.0402614	0.999451	1	3	mitochondrial intermembrane space protein transporter complex	CC
GO:0009408	0.0430242	0.99239	3	49	response to heat	BP
GO:0070588	0.0434167	0.995764	2	18	calcium ion transmembrane transport	BP
GO:0003999	0.0460572	0.99928	1	3	adenine phosphoribosyltransferase activity	MF
GO:0006168	0.0460572	0.99928	1	3	adenine salvage	BP
GO:0004298	0.0471681	0.995162	2	19	threonine-type endopeptidase activity	MF
GO:0003951	0.0478583	0.995074	2	18	NAD+ kinase activity	MF
GO:0034551	0.0481328	0.999213	1	3	mitochondrial respiratory chain complex III assembly	BP
GO:0030639	0.0492969	0.999174	1	3	polyketide biosynthetic process	BP
GO:0042742	0.0496158	0.990709	3	50	defense response to bacterium	BP
5T vs FHT , downregulated, p < 0.05
category	over_represented_pvalue	under_represented_pvalue	numDEInCat	numInCat	term	ontology
GO:0016787	6.97559e-05	0.999983	14	501	hydrolase activity	MF
GO:0051276	0.00137789	0.999982	2	6	chromosome organization	BP
GO:0006342	0.00142906	0.999978	2	10	chromatin silencing	BP
GO:0046355	0.00155181	0.999977	2	8	mannan catabolic process	BP
GO:0015996	0.00222513	0.999959	2	9	chlorophyll catabolic process	BP
GO:0016985	0.00263605	0.999946	2	10	mannan endo-1,4-beta-mannosidase activity	MF
GO:0005615	0.00300901	0.999804	3	41	extracellular space	CC
GO:0007062	0.00338575	0.999919	2	11	sister chromatid cohesion	BP
GO:0004565	0.00521561	0.999842	2	12	beta-galactosidase activity	MF
GO:0005576	0.00690553	0.998477	6	239	extracellular region	CC
GO:0005764	0.00742802	0.999717	2	18	lysosome	CC
GO:0097264	0.00810716	1	1	1	self proteolysis	BP
GO:1902066	0.00810716	1	1	1	regulation of cell wall pectin metabolic process	BP
GO:0003682	0.00839829	0.999204	3	46	chromatin binding	MF
GO:1902184	0.00843904	1	1	1	negative regulation of shoot apical meristem development	BP
GO:0071555	0.0091261	0.99863	4	101	cell wall organization	BP
GO:0010214	0.00958723	1	1	1	seed coat development	BP
GO:0000372	0.0097521	1	1	1	Group I intron splicing	BP
GO:0034455	0.0097521	1	1	1	t-UTP complex	CC
GO:0045943	0.0097521	1	1	1	positive regulation of transcription by RNA polymerase I	BP
GO:0046620	0.0097521	1	1	1	regulation of organ growth	BP
GO:0047652	0.0097521	1	1	1	allantoate deiminase activity	MF
GO:0005215	0.0118844	0.99941	2	23	transporter activity	MF
GO:0004343	0.0119444	0.999964	1	2	glucosamine 6-phosphate N-acetyltransferase activity	MF
GO:0004553	0.0129531	0.996735	6	237	hydrolase activity, hydrolyzing O-glycosyl compounds	MF
GO:0080113	0.0148616	0.999945	1	2	regulation of seed growth	BP
GO:0012501	0.0148929	0.999944	1	2	programmed cell death	BP
GO:0030174	0.0149055	0.999944	1	2	regulation of DNA-dependent DNA replication initiation	BP
GO:0005656	0.0149714	0.999944	1	2	nuclear pre-replicative complex	CC
GO:0006267	0.0149714	0.999944	1	2	pre-replicative complex assembly involved in nuclear cell cycle DNA replication	BP
GO:0006003	0.016832	0.999929	1	2	fructose 2,6-bisphosphate metabolic process	BP
GO:0003868	0.0173069	0.999925	1	2	4-hydroxyphenylpyruvate dioxygenase activity	MF
GO:0009452	0.0173379	0.999925	1	2	7-methylguanosine RNA capping	BP
GO:0009827	0.0174589	0.999924	1	2	plant-type cell wall modification	BP
GO:0043171	0.017763	0.999921	1	2	peptide catabolic process	BP
GO:0004823	0.0178425	0.99992	1	2	leucine-tRNA ligase activity	MF
GO:0006429	0.0178425	0.99992	1	2	leucyl-tRNA aminoacylation	BP
GO:0097344	0.0181094	0.999918	1	2	Rix1 complex	CC
GO:0009532	0.0181296	0.999918	1	2	plastid stroma	CC
GO:0034256	0.018131	0.999918	1	2	chlorophyll(ide) b reductase activity	MF
GO:0004170	0.0183138	0.999888	1	3	dUTP diphosphatase activity	MF
GO:0006226	0.0183138	0.999888	1	3	dUMP biosynthetic process	BP
GO:0046081	0.0183138	0.999888	1	3	dUTP catabolic process	BP
GO:0009918	0.0184035	0.999915	1	2	sterol delta7 reductase activity	MF
GO:0006145	0.0184152	0.999915	1	2	purine nucleobase catabolic process	BP
GO:0010136	0.0184152	0.999915	1	2	ureide catabolic process	BP
GO:0009505	0.0223293	0.99691	3	75	plant-type cell wall	CC
GO:1900367	0.0232341	0.999819	1	3	positive regulation of defense response to insect	BP
GO:0008233	0.023938	0.996597	3	77	peptidase activity	MF
GO:0032299	0.0258738	0.999776	1	3	ribonuclease H2 complex	CC
GO:0009882	0.0259307	0.999775	1	3	blue light photoreceptor activity	MF
GO:0006572	0.0260626	0.999772	1	3	tyrosine catabolic process	BP
GO:0009044	0.0265081	0.999764	1	3	xylan 1,4-beta-xylosidase activity	MF
GO:0031222	0.0265081	0.999764	1	3	arabinan catabolic process	BP
GO:0009001	0.0267357	0.999731	1	4	serine O-acetyltransferase activity	MF
GO:0016363	0.0271686	0.999753	1	3	nuclear matrix	CC
GO:0010304	0.0273482	0.999749	1	3	PSII associated light-harvesting complex II catabolic process	BP
GO:0004594	0.0274212	0.999748	1	3	pantothenate kinase activity	MF
GO:0006997	0.0275031	0.999746	1	3	nucleus organization	BP
GO:0004072	0.0280894	0.999735	1	3	aspartate kinase activity	MF
GO:0016813	0.028146	0.999734	1	3	hydrolase activity, acting on carbon-nitrogen (but not peptide) bonds, in linear amidines	MF
GO:0006508	0.0284132	0.989665	8	455	proteolysis	BP
GO:0003852	0.0285769	0.999726	1	3	2-isopropylmalate synthase activity	MF
GO:0032886	0.0289675	0.999718	1	3	regulation of microtubule-based process	BP
GO:0040029	0.0289737	0.999718	1	3	regulation of gene expression, epigenetic	BP
GO:0045549	0.0291067	0.99968	1	4	9-cis-epoxycarotenoid dioxygenase activity	MF
GO:0016701	0.0295642	0.99967	1	4	oxidoreductase activity, acting on single donors with incorporation of molecular oxygen	MF
GO:0009688	0.0300135	0.99966	1	4	abscisic acid biosynthetic process	BP
GO:0006048	0.0309176	0.999639	1	4	UDP-N-acetylglucosamine biosynthetic process	BP
GO:0004518	0.0312669	0.997358	2	33	nuclease activity	MF
GO:0045493	0.0328247	0.999593	1	4	xylan catabolic process	BP
GO:0017038	0.0336637	0.999572	1	4	protein import	BP
GO:0010325	0.0341113	0.99956	1	4	raffinose family oligosaccharide biosynthetic process	BP
GO:0010436	0.0370796	0.999445	1	5	carotenoid dioxygenase activity	MF
GO:0016121	0.0370796	0.999445	1	5	carotene catabolic process	BP
GO:0009098	0.0377216	0.999461	1	4	leucine biosynthetic process	BP
GO:0030686	0.0382765	0.999409	1	5	90S preribosome	CC
GO:0006605	0.0388652	0.999365	1	6	protein targeting	BP
GO:0003826	0.039423	0.999372	1	5	alpha-ketoacid dehydrogenase activity	MF
GO:0005947	0.039423	0.999372	1	5	mitochondrial alpha-ketoglutarate dehydrogenase complex	CC
GO:0009083	0.039423	0.999372	1	5	branched-chain amino acid catabolic process	BP
GO:0005694	0.0397618	0.996125	2	46	chromosome	CC
GO:0051753	0.0401154	0.99935	1	5	mannan synthase activity	MF
GO:0005347	0.0414025	0.995903	2	38	ATP transmembrane transporter activity	MF
GO:0047746	0.0426384	0.999234	1	6	chlorophyllase activity	MF
GO:0015937	0.042972	0.999253	1	5	coenzyme A biosynthetic process	BP
GO:0005528	0.0432267	0.999244	1	5	FK506 binding	MF
GO:0010256	0.0434222	0.999167	1	8	endomembrane system organization	BP
GO:0000439	0.0440931	0.999213	1	5	transcription factor TFIIH core complex	CC
GO:0009785	0.0441673	0.999155	1	7	blue light signaling pathway	BP
GO:0000175	0.0450493	0.999178	1	5	3'-5'-exoribonuclease activity	MF
GO:0043044	0.0465156	0.999124	1	5	ATP-dependent chromatin remodeling	BP
GO:0005675	0.0466779	0.999117	1	5	transcription factor TFIIH holo complex	CC
20T vs FHT, downregulated, p < 0.05
category	over_represented_pvalue	under_represented_pvalue	numDEInCat	numInCat	term	ontology
GO:0009535	2.01575e-14	1	17	180	chloroplast thylakoid membrane	CC
GO:0015979	3.13379e-13	1	14	136	photosynthesis	BP
GO:0055114	1.49077e-08	1	37	1580	oxidation-reduction process	BP
GO:0016491	3.00706e-07	1	24	823	oxidoreductase activity	MF
GO:0009507	6.27332e-07	1	19	616	chloroplast	CC
GO:0009579	1.49305e-06	1	8	127	thylakoid	CC
GO:0009523	2.98228e-06	1	6	58	photosystem II	CC
GO:0009522	1.31451e-05	0.999999	5	48	photosystem I	CC
GO:0009570	2.3748e-05	0.999997	9	165	chloroplast stroma	CC
GO:0009654	3.84123e-05	0.999999	4	24	photosystem II oxygen evolving complex	CC
GO:0009538	5.54224e-05	0.999999	3	11	photosystem I reaction center	CC
GO:0009773	0.000107662	0.999998	3	12	photosynthetic electron transport in photosystem I	BP
GO:0009536	0.000447949	0.999918	8	242	plastid	CC
GO:0070588	0.000613041	0.999979	3	18	calcium ion transmembrane transport	BP
GO:0009505	0.000652607	0.999932	5	75	plant-type cell wall	CC
GO:0009408	0.000715817	0.999948	4	49	response to heat	BP
GO:0019464	0.000896986	0.999991	2	5	glycine decarboxylation via glycine cleavage system	BP
GO:0006006	0.00102014	0.999957	3	21	glucose metabolic process	BP
GO:0005507	0.0013676	0.999831	5	88	copper ion binding	MF
GO:0003824	0.00201615	0.999268	15	691	catalytic activity	MF
GO:0050661	0.00204225	0.999802	4	58	NADP binding	MF
GO:0004365	0.00240145	0.999955	2	8	glyceraldehyde-3-phosphate dehydrogenase (NAD+) (phosphorylating) activity	MF
GO:0009735	0.00269923	0.999831	3	36	response to cytokinin	BP
GO:0006544	0.00270216	0.999946	2	8	glycine metabolic process	BP
GO:0009409	0.00277256	0.999826	3	33	response to cold	BP
GO:0006412	0.00279884	0.999186	10	450	translation	BP
GO:0015986	0.00283887	0.999819	3	39	ATP synthesis coupled proton transport	BP
GO:0004332	0.00310474	0.99993	2	10	fructose-bisphosphate aldolase activity	MF
GO:0051259	0.00339284	0.999915	2	15	protein complex oligomerization	BP
GO:0009853	0.00360435	0.999909	2	13	photorespiration	BP
GO:0016209	0.004075	0.999895	2	10	antioxidant activity	MF
GO:0016616	0.00409309	0.999515	4	69	oxidoreductase activity, acting on the CH-OH group of donors, NAD or NADP as acceptor	MF
GO:0080167	0.00456308	0.999871	2	12	response to karrikin	BP
GO:0009941	0.00472589	0.999215	5	118	chloroplast envelope	CC
GO:0010181	0.00503567	0.999605	3	40	FMN binding	MF
GO:0009651	0.00506372	0.99936	4	79	response to salt stress	BP
GO:0016620	0.0053714	0.999571	3	37	oxidoreductase activity, acting on the aldehyde or oxo group of donors, NAD or NADP as acceptor	MF
GO:0005509	0.00548106	0.998669	7	252	calcium ion binding	MF
GO:0051287	0.00618728	0.99917	4	88	NAD binding	MF
GO:0016702	0.00620472	0.999471	3	48	oxidoreductase activity, acting on single donors with incorporation of molecular oxygen, incorporation of two atoms of oxygen	MF
GO:0046470	0.00624485	0.999793	2	12	phosphatidylcholine metabolic process	BP
GO:0098869	0.00690886	0.99939	3	45	cellular oxidant detoxification	BP
GO:0003735	0.00742079	0.997685	9	440	structural constituent of ribosome	MF
GO:0015995	0.00776769	0.999705	2	14	chlorophyll biosynthetic process	BP
GO:0051213	0.00822276	0.998803	4	92	dioxygenase activity	MF
GO:0042803	0.00832288	0.999214	3	44	protein homodimerization activity	MF
GO:0004630	0.00850019	0.999662	2	14	phospholipase D activity	MF
GO:0009512	0.00852304	0.999982	1	2	cytochrome b6f complex	CC
GO:0005544	0.00888468	0.99963	2	17	calcium-dependent phospholipid binding	MF
GO:0042742	0.00894195	0.999129	3	50	defense response to bacterium	BP
GO:0031365	0.00941957	1	1	1	N-terminal protein amino acid modification	BP
GO:0043686	0.00941957	1	1	1	co-translational protein modification	BP
GO:0009496	0.00956336	1	1	1	plastoquinol--plastocyanin reductase activity	MF
GO:0050278	0.00984903	1	1	1	sedoheptulose-bisphosphatase activity	MF
GO:0004047	0.00999074	1	1	1	aminomethyltransferase activity	MF
GO:0006386	0.0100172	1	1	1	termination of RNA polymerase III transcription	BP
GO:0008974	0.010097	1	1	1	phosphoribulokinase activity	MF
GO:0003960	0.010097	1	1	1	NADPH:quinone reductase activity	MF
GO:0003973	0.010097	1	1	1	(S)-2-hydroxy-acid oxidase activity	MF
GO:0004375	0.010097	1	1	1	glycine dehydrogenase (decarboxylating) activity	MF
GO:0006546	0.010097	1	1	1	glycine catabolic process	BP
GO:0009854	0.010097	1	1	1	oxidative photosynthetic carbon pathway	BP
GO:0016594	0.010097	1	1	1	glycine binding	MF
GO:0019145	0.010097	1	1	1	aminobutyraldehyde dehydrogenase activity	MF
GO:0033737	0.010097	1	1	1	1-pyrroline dehydrogenase activity	MF
GO:0052852	0.010097	1	1	1	very-long-chain-(S)-2-hydroxy-acid oxidase activity	MF
GO:0052853	0.010097	1	1	1	long-chain-(S)-2-hydroxy-long-chain-acid oxidase activity	MF
GO:0052854	0.010097	1	1	1	medium-chain-(S)-2-hydroxy-acid oxidase activity	MF
GO:0010115	0.0118599	0.999965	1	2	regulation of abscisic acid biosynthetic process	BP
GO:0043621	0.0121824	0.999385	2	24	protein self-association	MF
GO:0047262	0.012952	0.99934	2	18	polygalacturonate 4-alpha-galacturonosyltransferase activity	MF
GO:0048046	0.0129783	0.997834	4	110	apoplast	CC
GO:0042542	0.0142189	0.999218	2	26	response to hydrogen peroxide	BP
GO:0006694	0.0147453	0.999186	2	21	steroid biosynthetic process	BP
GO:0019898	0.0150044	0.999164	2	21	extrinsic component of membrane	CC
GO:0046933	0.0158123	0.999081	2	26	proton-transporting ATP synthase activity, rotational mechanism	MF
GO:0045550	0.0162108	0.999934	1	2	geranylgeranyl reductase activity	MF
GO:0000302	0.017275	0.998945	2	27	response to reactive oxygen species	BP
GO:0010270	0.0175961	0.999922	1	2	photosystem II oxygen evolving complex assembly	BP
GO:0006749	0.0178035	0.998904	2	24	glutathione metabolic process	BP
GO:0009865	0.0179909	0.999919	1	2	pollen tube adhesion	BP
GO:0032559	0.0185222	0.999885	1	3	adenyl ribonucleotide binding	MF
GO:0042282	0.0193254	0.999906	1	2	hydroxymethylglutaryl-CoA reductase activity	MF
GO:0045158	0.0193491	0.999859	1	4	electron transporter, transferring electrons within cytochrome b6/f complex of photosystem II activity	MF
GO:0018206	0.0193862	0.999906	1	2	peptidyl-methionine modification	BP
GO:0042586	0.0193862	0.999906	1	2	peptide deformylase activity	MF
GO:0010196	0.0195643	0.999904	1	2	nonphotochemical quenching	BP
GO:0045273	0.0197783	0.999902	1	2	respiratory chain complex II	CC
GO:0016051	0.0198432	0.999901	1	2	carbohydrate biosynthetic process	BP
GO:0047918	0.0198477	0.999901	1	2	GDP-mannose 3,5-epimerase activity	MF
GO:0030054	0.0198612	0.999868	1	3	cell junction	CC
GO:0042779	0.0200023	0.9999	1	2	tRNA 3'-trailer cleavage	BP
GO:0106035	0.0200107	0.999899	1	2	protein maturation by [4Fe-4S] cluster transfer	BP
GO:0016020	0.0200451	0.988901	24	1796	membrane	CC
GO:0046554	0.0200926	0.999899	1	2	malate dehydrogenase (NADP+) activity	MF
GO:0004733	0.0200926	0.999899	1	2	pyridoxamine-phosphate oxidase activity	MF
GO:0052856	0.0200926	0.999899	1	2	NADHX epimerase activity	MF
GO:0052857	0.0200926	0.999899	1	2	NADPHX epimerase activity	MF
GO:0046713	0.0200926	0.999899	1	2	borate transport	BP
GO:0080139	0.0200926	0.999899	1	2	borate efflux transmembrane transporter activity	MF
GO:0009506	0.0206463	0.994221	6	245	plasmodesma	CC
GO:0005200	0.0218248	0.998499	2	25	structural constituent of cytoskeleton	MF
GO:0006096	0.0233583	0.99672	3	65	glycolytic process	BP
GO:0015934	0.0271003	0.997869	2	36	large ribosomal subunit	CC
GO:0051920	0.0277936	0.999741	1	3	peroxiredoxin activity	MF
GO:0004420	0.0292283	0.999713	1	3	hydroxymethylglutaryl-CoA reductase (NADPH) activity	MF
GO:0015936	0.0292283	0.999713	1	3	coenzyme A metabolic process	BP
GO:0005739	0.0294753	0.989185	8	418	mitochondrion	CC
GO:0004802	0.0296607	0.999704	1	3	transketolase activity	MF
GO:0016851	0.029849	0.999701	1	3	magnesium chelatase activity	MF
GO:0005847	0.029858	0.999701	1	3	mRNA cleavage and polyadenylation specificity factor complex	CC
GO:0004619	0.0299819	0.999698	1	3	phosphoglycerate mutase activity	MF
GO:0008615	0.0305756	0.999647	1	4	pyridoxine biosynthetic process	BP
GO:0019646	0.0308535	0.999617	1	5	aerobic electron transport chain	BP
GO:0004601	0.0323094	0.99288	4	138	peroxidase activity	MF
GO:0010319	0.0339215	0.999565	1	4	stromule	CC
GO:0005840	0.0347712	0.98783	7	401	ribosome	CC
GO:0016638	0.0354395	0.999525	1	4	oxidoreductase activity, acting on the CH-NH2 group of donors	MF
GO:0005887	0.0369554	0.993775	3	83	integral component of plasma membrane	CC
GO:0005960	0.0374158	0.99947	1	4	glycine cleavage complex	CC
GO:0032544	0.0385768	0.999399	1	5	plastid translation	BP
GO:0016032	0.0386535	0.999396	1	5	viral process	BP
GO:0010005	0.0386747	0.999433	1	4	cortical microtubule, transverse to long axis	CC
GO:0042335	0.0389457	0.999425	1	4	cuticle development	BP
GO:0005749	0.0390929	0.999421	1	4	mitochondrial respiratory chain complex II, succinate dehydrogenase complex (ubiquinone)	CC
GO:0004345	0.0397829	0.9994	1	4	glucose-6-phosphate dehydrogenase activity	MF
GO:0016730	0.0397836	0.9994	1	4	oxidoreductase activity, acting on iron-sulfur proteins as donors	MF
GO:0052692	0.0397836	0.9994	1	4	raffinose alpha-galactosidase activity	MF
GO:0006369	0.0397836	0.9994	1	4	termination of RNA polymerase II transcription	BP
GO:0017091	0.0397836	0.9994	1	4	AU-rich element binding	MF
GO:0019253	0.0407105	0.999268	1	8	reductive pentose-phosphate cycle	BP
GO:0009727	0.0423164	0.999275	1	5	detection of ethylene stimulus	BP
GO:0015098	0.0428287	0.999258	1	5	molybdate ion transmembrane transporter activity	MF
GO:0015689	0.0428287	0.999258	1	5	molybdate ion transport	BP
GO:0045454	0.0431664	0.992242	3	103	cell redox homeostasis	BP
GO:0008379	0.0440946	0.999213	1	5	thioredoxin peroxidase activity	MF
GO:0080183	0.0443427	0.999171	1	6	response to photooxidative stress	BP
GO:0047325	0.0460795	0.999104	1	6	inositol tetrakisphosphate 1-kinase activity	MF
GO:0052725	0.0460795	0.999104	1	6	inositol-1,3,4-trisphosphate 6-kinase activity	MF
GO:0052726	0.0460795	0.999104	1	6	inositol-1,3,4-trisphosphate 5-kinase activity	MF
GO:0045263	0.0466875	0.999007	1	10	proton-transporting ATP synthase complex, coupling factor F(o)	CC
GO:0042372	0.0474441	0.99905	1	6	phylloquinone biosynthetic process	BP
GO:0009269	0.0481513	0.998993	1	7	response to desiccation	BP
GO:0009815	0.0492142	0.998977	1	6	1-aminocyclopropane-1-carboxylate oxidase activity	MF
GO:0071398	0.0492142	0.998977	1	6	cellular response to fatty acid	BP
GO:0044613	0.0492934	0.999014	1	5	nuclear pore central transport channel	CC
GO:0016984	0.0493694	0.998903	1	9	ribulose-bisphosphate carboxylase activity	MF
20T vs FHT, upregualted, p < 0.05
category	over_represented_pvalue	under_represented_pvalue	numDEInCat	numInCat	term	ontology
GO:1902184	0.00337141	1	1	1	negative regulation of shoot apical meristem development	BP
GO:0010214	0.00385809	1	1	1	seed coat development	BP
GO:0004753	0.00426409	1	1	1	saccharopine dehydrogenase activity	MF
GO:0019878	0.00426409	1	1	1	lysine biosynthetic process via aminoadipic acid	BP
GO:0030174	0.00601644	0.999991	1	2	regulation of DNA-dependent DNA replication initiation	BP
GO:0005656	0.00604117	0.999991	1	2	nuclear pre-replicative complex	CC
GO:0006267	0.00604117	0.999991	1	2	pre-replicative complex assembly involved in nuclear cell cycle DNA replication	BP
GO:0004518	0.0067326	0.999749	2	33	nuclease activity	MF
GO:0031098	0.00676966	0.999744	2	47	stress-activated protein kinase signaling cascade	BP
GO:0003868	0.00691591	0.999988	1	2	4-hydroxyphenylpyruvate dioxygenase activity	MF
GO:0009918	0.00742629	0.999986	1	2	sterol delta7 reductase activity	MF
GO:0004170	0.00751886	0.999981	1	3	dUTP diphosphatase activity	MF
GO:0006226	0.00751886	0.999981	1	3	dUMP biosynthetic process	BP
GO:0046081	0.00751886	0.999981	1	3	dUTP catabolic process	BP
GO:0034256	0.00779018	0.999985	1	2	chlorophyll(ide) b reductase activity	MF
GO:0097344	0.00812242	0.999984	1	2	Rix1 complex	CC
GO:0023014	0.00836948	0.999646	2	51	signal transduction by protein phosphorylation	BP
GO:0006572	0.010434	0.999964	1	3	tyrosine catabolic process	BP
GO:0032299	0.0105175	0.999964	1	3	ribonuclease H2 complex	CC
GO:0009044	0.0106638	0.999962	1	3	xylan 1,4-beta-xylosidase activity	MF
GO:0031222	0.0106638	0.999962	1	3	arabinan catabolic process	BP
GO:0010304	0.0110384	0.99996	1	3	PSII associated light-harvesting complex II catabolic process	BP
GO:0032147	0.0112422	0.999443	2	59	activation of protein kinase activity	BP
GO:0009882	0.0112696	0.999958	1	3	blue light photoreceptor activity	MF
GO:0003852	0.0116942	0.999955	1	3	2-isopropylmalate synthase activity	MF
GO:0016701	0.0119858	0.999947	1	4	oxidoreductase activity, acting on single donors with incorporation of molecular oxygen	MF
GO:0032886	0.0127799	0.999946	1	3	regulation of microtubule-based process	BP
GO:0030125	0.0130838	0.999936	1	4	clathrin vesicle coat	CC
GO:0045493	0.0132773	0.999935	1	4	xylan catabolic process	BP
GO:0009098	0.0154062	0.999912	1	4	leucine biosynthetic process	BP
GO:0009785	0.0190779	0.999845	1	7	blue light signaling pathway	BP
GO:0010256	0.0193709	0.999837	1	8	endomembrane system organization	BP
GO:0009072	0.0205875	0.999825	1	6	aromatic amino acid family metabolic process	BP
GO:0046556	0.0218296	0.999803	1	6	alpha-L-arabinofuranosidase activity	MF
GO:0016628	0.0223522	0.999787	1	7	oxidoreductase activity, acting on the CH-CH group of donors, NAD or NADP as acceptor	MF
GO:0045300	0.0237689	0.999754	1	8	acyl-[acyl-carrier-protein] desaturase activity	MF
GO:0046355	0.0241483	0.999746	1	8	mannan catabolic process	BP
GO:0006995	0.0255064	0.999717	1	8	cellular response to nitrogen starvation	BP
GO:0016021	0.0263925	0.987046	18	3877	integral component of membrane	CC
GO:0003989	0.0277154	0.99966	1	9	acetyl-CoA carboxylase activity	MF
GO:0033897	0.0288806	0.999626	1	10	ribonuclease T2 activity	MF
GO:0015996	0.0301507	0.999598	1	9	chlorophyll catabolic process	BP
GO:0016161	0.030914	0.999577	1	9	beta-amylase activity	MF
GO:0016985	0.0310731	0.999567	1	10	mannan endo-1,4-beta-mannosidase activity	MF
GO:0004497	0.0327729	0.997115	2	92	monooxygenase activity	MF
GO:0046912	0.0331794	0.999512	1	9	transferase activity, transferring acyl groups, acyl groups converted into alkyl on transfer	MF
GO:0051260	0.0340293	0.999475	1	11	protein homooligomerization	BP
GO:0071586	0.0358613	0.999422	1	10	CAAX-box protein processing	BP
GO:0004521	0.0379969	0.999339	1	12	endoribonuclease activity	MF
GO:0008422	0.0418865	0.99919	1	13	beta-glucosidase activity	MF
GO:0051119	0.0420591	0.999179	1	14	sugar transmembrane transporter activity	MF
GO:0004553	0.0455498	0.991703	3	237	hydrolase activity, hydrolyzing O-glycosyl compounds	MF
12.5T vs FHT, downregulated, p < 0.05
category	over_represented_pvalue	under_represented_pvalue	numDEInCat	numInCat	term	ontology
GO:0006412	1.61282e-17	1	55	450	translation	BP
GO:0003735	4.15856e-16	1	52	440	structural constituent of ribosome	MF
GO:0009535	2.34263e-15	1	31	180	chloroplast thylakoid membrane	CC
GO:0005840	3.65434e-14	1	46	401	ribosome	CC
GO:0015979	6.31561e-12	1	22	136	photosynthesis	BP
GO:0009507	4.44101e-11	1	55	616	chloroplast	CC
GO:0009536	2.53225e-08	1	26	242	plastid	CC
GO:0022625	3.26576e-08	1	18	114	cytosolic large ribosomal subunit	CC
GO:0022627	3.81223e-08	1	14	63	cytosolic small ribosomal subunit	CC
GO:0009522	2.36905e-06	1	9	48	photosystem I	CC
GO:0009570	2.90206e-06	0.999999	21	165	chloroplast stroma	CC
GO:0043621	3.25793e-06	1	7	24	protein self-association	MF
GO:0042542	5.90119e-06	1	7	26	response to hydrogen peroxide	BP
GO:0000302	1.33258e-05	0.999999	7	27	response to reactive oxygen species	BP
GO:0051259	1.34317e-05	0.999999	5	15	protein complex oligomerization	BP
GO:0009941	1.77547e-05	0.999996	16	118	chloroplast envelope	CC
GO:0009523	2.97109e-05	0.999996	9	58	photosystem II	CC
GO:0046872	6.93244e-05	0.999963	60	936	metal ion binding	MF
GO:0010287	8.53237e-05	0.999993	6	23	plastoglobule	CC
GO:0009416	0.000143159	0.999979	8	49	response to light stimulus	BP
GO:0005737	0.000190545	0.999892	62	1013	cytoplasm	CC
GO:0006457	0.000261038	0.999923	15	138	protein folding	BP
GO:0017091	0.000337648	0.999996	3	4	AU-rich element binding	MF
GO:0000028	0.000372912	0.999969	5	23	ribosomal small subunit assembly	BP
GO:0015935	0.000415595	0.999951	6	33	small ribosomal subunit	CC
GO:0016491	0.000448423	0.99975	51	823	oxidoreductase activity	MF
GO:0015098	0.000487136	0.999991	3	5	molybdate ion transmembrane transporter activity	MF
GO:0015689	0.000487136	0.999991	3	5	molybdate ion transport	BP
GO:0009773	0.000521152	0.999971	4	12	photosynthetic electron transport in photosystem I	BP
GO:0015934	0.000534322	0.999934	6	36	large ribosomal subunit	CC
GO:0006164	0.00053626	0.999972	4	10	purine nucleotide biosynthetic process	BP
GO:0008652	0.000634507	0.999922	6	26	cellular amino acid biosynthetic process	BP
GO:0009735	0.000930683	0.999871	6	36	response to cytokinin	BP
GO:0006378	0.000977724	0.999938	4	11	mRNA polyadenylation	BP
GO:0051082	0.000996195	0.999714	12	111	unfolded protein binding	MF
GO:0051287	0.00100529	0.999751	10	88	NAD binding	MF
GO:0009768	0.00105342	0.999925	4	15	photosynthesis, light harvesting in photosystem I	BP
GO:0016210	0.00108198	1	2	2	naringenin-chalcone synthase activity	MF
GO:0009579	0.00121644	0.999686	10	127	thylakoid	CC
GO:0010270	0.00143403	1	2	2	photosystem II oxygen evolving complex assembly	BP
GO:0009408	0.00147736	0.999729	7	49	response to heat	BP
GO:0018401	0.00157011	0.999946	3	6	peptidyl-proline hydroxylation to 4-hydroxy-L-proline	BP
GO:0030093	0.00165803	0.999987	2	3	chloroplast photosystem I	CC
GO:0008840	0.00176112	1	2	2	4-hydroxy-tetrahydrodipicolinate synthase activity	MF
GO:0046914	0.00181757	1	2	2	transition metal ion binding	MF
GO:1901671	0.00181757	1	2	2	positive regulation of superoxide dismutase activity	BP
GO:0045273	0.00189845	1	2	2	respiratory chain complex II	CC
GO:0004112	0.00191119	1	2	2	cyclic-nucleotide phosphodiesterase activity	MF
GO:0010152	0.00194874	1	2	2	pollen maturation	BP
GO:0016830	0.00195367	1	2	2	carbon-carbon lyase activity	MF
GO:0004160	0.00197055	1	2	2	dihydroxy-acid dehydratase activity	MF
GO:0015995	0.00219994	0.999812	4	14	chlorophyll biosynthetic process	BP
GO:0009089	0.00254088	0.999887	3	7	lysine biosynthetic process via diaminopimelate	BP
GO:0009086	0.00265963	0.999879	3	7	methionine biosynthetic process	BP
GO:0008097	0.00277095	0.999858	3	9	5S rRNA binding	MF
GO:0006527	0.00278559	0.999971	2	3	arginine catabolic process	BP
GO:0003729	0.0030809	0.999045	11	103	mRNA binding	MF
GO:0009082	0.00309356	0.999705	4	15	branched-chain amino acid biosynthetic process	BP
GO:0009538	0.00329535	0.999809	3	11	photosystem I reaction center	CC
GO:0003723	0.00359018	0.998028	34	540	RNA binding	MF
GO:0030639	0.00395073	0.99995	2	3	polyketide biosynthetic process	BP
GO:0006890	0.00453788	0.999138	6	36	retrograde vesicle-mediated transport, Golgi to endoplasmic reticulum	BP
GO:0004332	0.00469997	0.999698	3	10	fructose-bisphosphate aldolase activity	MF
GO:0006096	0.00482317	0.998756	8	65	glycolytic process	BP
GO:0009765	0.00489419	0.999433	4	22	photosynthesis, light harvesting	BP
GO:0004828	0.00534377	0.999922	2	3	serine-tRNA ligase activity	MF
GO:0006434	0.00534377	0.999922	2	3	seryl-tRNA aminoacylation	BP
GO:0005832	0.00540772	0.999647	3	9	chaperonin-containing T-complex	CC
GO:0070588	0.00549067	0.999362	4	18	calcium ion transmembrane transport	BP
GO:0048026	0.00568118	0.999914	2	3	positive regulation of mRNA splicing, via spliceosome	BP
GO:0044877	0.00569099	0.999914	2	3	protein-containing complex binding	MF
GO:0008460	0.00571064	0.999913	2	3	dTDP-glucose 4,6-dehydratase activity	MF
GO:0009225	0.00571064	0.999913	2	3	nucleotide-sugar metabolic process	BP
GO:0004820	0.00573702	0.999913	2	3	glycine-tRNA ligase activity	MF
GO:0006426	0.00573702	0.999913	2	3	glycyl-tRNA aminoacylation	BP
GO:0070181	0.00640802	0.999528	3	11	small ribosomal subunit rRNA binding	MF
GO:0006189	0.00649354	0.999531	3	10	'de novo' IMP biosynthetic process	BP
GO:0003785	0.00691116	0.999837	2	4	actin monomer binding	MF
GO:0042989	0.00691116	0.999837	2	4	sequestering of actin monomers	BP
GO:0031492	0.00771671	0.999326	3	20	nucleosomal DNA binding	MF
GO:1901259	0.00774482	0.999403	3	10	chloroplast rRNA processing	BP
GO:0009654	0.00811294	0.998901	4	24	photosystem II oxygen evolving complex	CC
GO:0003824	0.00846974	0.994809	41	691	catalytic activity	MF
GO:0030091	0.00847467	0.999778	2	4	protein repair	BP
GO:0033743	0.00847467	0.999778	2	4	peptide-methionine (R)-S-oxide reductase activity	MF
GO:0000272	0.00856541	0.998841	4	21	polysaccharide catabolic process	BP
GO:0022626	0.00889234	0.999761	2	4	cytosolic ribosome	CC
GO:0046622	0.010311	1	1	1	positive regulation of organ growth	BP
GO:0005749	0.0106936	0.999683	2	4	mitochondrial respiratory chain complex II, succinate dehydrogenase complex (ubiquinone)	CC
GO:0043328	0.0110155	0.999668	2	4	protein transport to vacuole involved in ubiquitin-dependent protein catabolic process via the multivesicular body sorting pathway	BP
GO:0003849	0.0110201	0.999668	2	4	3-deoxy-7-phosphoheptulonate synthase activity	MF
GO:0032482	0.0112099	0.99737	6	45	Rab protein signal transduction	BP
GO:0009780	0.0117455	1	1	1	photosynthetic NADP+ reduction	BP
GO:0042550	0.0117455	1	1	1	photosystem I stabilization	BP
GO:0000786	0.0122959	0.996957	6	87	nucleosome	CC
GO:0018105	0.0137602	0.996133	7	60	peptidyl-serine phosphorylation	BP
GO:0035556	0.0139184	0.995275	9	92	intracellular signal transduction	BP
GO:0008152	0.0139568	0.995627	8	79	metabolic process	BP
GO:0006564	0.0142251	0.999432	2	5	L-serine biosynthetic process	BP
GO:0009658	0.0149376	0.996242	6	50	chloroplast organization	BP
GO:0030490	0.015366	0.999306	2	6	maturation of SSU-rRNA	BP
GO:0006606	0.0159552	0.997375	4	23	protein import into nucleus	BP
GO:0006334	0.0161133	0.996457	5	53	nucleosome assembly	BP
GO:0000463	0.0163542	0.99823	3	13	maturation of LSU-rRNA from tricistronic rRNA transcript (SSU-rRNA, 5.8S rRNA, LSU-rRNA)	BP
GO:0003924	0.0169069	0.992434	14	178	GTPase activity	MF
GO:0032991	0.0170267	0.999188	2	6	protein-containing complex	CC
GO:0031965	0.0178178	0.999198	2	5	nuclear membrane	CC
GO:0008252	0.0178226	0.999197	2	5	nucleotidase activity	MF
GO:0044613	0.0178605	0.999195	2	5	nuclear pore central transport channel	CC
GO:0000035	0.0178678	0.999194	2	5	acyl binding	MF
GO:0010105	0.0179112	0.999191	2	5	negative regulation of ethylene-activated signaling pathway	BP
GO:0000166	0.0179345	0.990027	24	369	nucleotide binding	MF
GO:0009813	0.0180459	0.999112	2	6	flavonoid biosynthetic process	BP
GO:0005856	0.0183419	0.997853	3	16	cytoskeleton	CC
GO:0005388	0.0183926	0.99789	3	14	calcium transmembrane transporter activity, phosphorylative mechanism	MF
GO:0016702	0.019164	0.995621	5	48	oxidoreductase activity, acting on single donors with incorporation of molecular oxygen, incorporation of two atoms of oxygen	MF
GO:0005829	0.0192502	0.988187	33	554	cytosol	CC
GO:0016168	0.0198305	0.996339	4	42	chlorophyll binding	MF
GO:0031177	0.020585	0.998913	2	6	phosphopantetheine binding	MF
GO:0062046	0.0206111	1	1	1	dehydropipecolic acid reductase	MF
GO:1901672	0.0206111	1	1	1	positive regulation of systemic acquired resistance	BP
GO:0000427	0.0219613	0.9988	2	6	plastid-encoded plastid RNA polymerase complex	CC
GO:0043448	0.0221929	1	1	1	alkane catabolic process	BP
GO:0003746	0.0223857	0.99585	4	27	translation elongation factor activity	MF
GO:0016616	0.022469	0.992983	7	69	oxidoreductase activity, acting on the CH-OH group of donors, NAD or NADP as acceptor	MF
GO:0000036	0.0256277	0.998478	2	6	acyl carrier activity	MF
GO:0006414	0.0261509	0.994882	4	29	translational elongation	BP
GO:0009396	0.0261599	0.998429	2	6	folic acid-containing compound biosynthetic process	BP
GO:0006955	0.0262356	0.998422	2	6	immune response	BP
GO:0055114	0.027482	0.979815	72	1580	oxidation-reduction process	BP
GO:0005938	0.0275813	0.998204	2	7	cell cortex	CC
GO:0009512	0.0276857	0.999806	1	2	cytochrome b6f complex	CC
GO:0050661	0.0281273	0.99177	6	58	NADP binding	MF
GO:0009228	0.028825	0.998077	2	7	thiamine biosynthetic process	BP
GO:0050821	0.0297877	0.997902	2	8	protein stabilization	BP
GO:0071897	0.0303355	0.99792	2	7	DNA biosynthetic process	BP
GO:0009073	0.0309592	0.995534	3	17	aromatic amino acid family biosynthetic process	BP
GO:0052837	0.0349063	1	1	1	thiazole biosynthetic process	BP
GO:0005849	0.035316	0.997369	2	7	mRNA cleavage factor complex	CC
GO:0008830	0.0357596	1	1	1	dTDP-4-dehydrorhamnose 3,5-epimerase activity	MF
GO:0008831	0.0357596	1	1	1	dTDP-4-dehydrorhamnose reductase activity	MF
GO:0010253	0.0357596	1	1	1	UDP-rhamnose biosynthetic process	BP
GO:0019305	0.0357596	1	1	1	dTDP-rhamnose biosynthetic process	BP
GO:0005509	0.0363265	0.981438	15	252	calcium ion binding	MF
GO:0046406	0.0366807	1	1	1	magnesium protoporphyrin IX methyltransferase activity	MF
GO:0033353	0.0371949	1	1	1	S-adenosylmethionine cycle	BP
GO:0009097	0.0384235	0.996892	2	8	isoleucine biosynthetic process	BP
GO:0006587	0.0385342	1	1	1	serotonin biosynthetic process from tryptophan	BP
GO:0047262	0.0385643	0.993893	3	18	polygalacturonate 4-alpha-galacturonosyltransferase activity	MF
GO:0080008	0.0388409	0.996839	2	8	Cul4-RING E3 ubiquitin ligase complex	CC
GO:0004365	0.0401279	0.996675	2	8	glyceraldehyde-3-phosphate dehydrogenase (NAD+) (phosphorylating) activity	MF
GO:0016740	0.0405305	0.97587	23	411	transferase activity	MF
GO:0031365	0.0409149	1	1	1	N-terminal protein amino acid modification	BP
GO:0043686	0.0409149	1	1	1	co-translational protein modification	BP
GO:0005516	0.0413967	0.986686	6	63	calmodulin binding	MF
GO:0009496	0.0416595	1	1	1	plastoquinol--plastocyanin reductase activity	MF
GO:0046498	0.0427831	1	1	1	S-adenosylhomocysteine metabolic process	BP
GO:0000340	0.0432125	1	1	1	RNA 7-methylguanosine cap binding	MF
GO:0061635	0.0435014	1	1	1	regulation of protein complex stability	BP
GO:0046933	0.0436077	0.992489	3	26	proton-transporting ATP synthase activity, rotational mechanism	MF
GO:0010363	0.0437925	1	1	1	regulation of plant-type hypersensitive response	BP
GO:0051743	0.0437925	1	1	1	red chlorophyll catabolite reductase activity	MF
GO:0048827	0.0439258	1	1	1	phyllome development	BP
GO:0061614	0.0439258	1	1	1	pri-miRNA transcription by RNA polymerase II	BP
GO:0008942	0.0439479	1	1	1	nitrite reductase [NAD(P)H] activity	MF
GO:0004073	0.0439494	1	1	1	aspartate-semialdehyde dehydrogenase activity	MF
GO:0006386	0.0440064	1	1	1	termination of RNA polymerase III transcription	BP
GO:0006694	0.0440368	0.992526	3	21	steroid biosynthetic process	BP
GO:0001561	0.0440375	1	1	1	fatty acid alpha-oxidation	BP
GO:0032885	0.0440609	1	1	1	regulation of polysaccharide biosynthetic process	BP
GO:1900864	0.0440609	1	1	1	mitochondrial RNA modification	BP
GO:0001560	0.0442217	1	1	1	regulation of cell growth by extracellular stimulus	BP
GO:0019428	0.0442217	1	1	1	allantoin biosynthetic process	BP
GO:0033971	0.0442217	1	1	1	hydroxyisourate hydrolase activity	MF
GO:0051997	0.0442217	1	1	1	2-oxo-4-hydroxy-4-carboxy-5-ureidoimidazoline decarboxylase activity	MF
GO:0008398	0.0443602	1	1	1	sterol 14-demethylase activity	MF
GO:0003998	0.0443796	1	1	1	acylphosphatase activity	MF
GO:0004113	0.0443914	1	1	1	2',3'-cyclic-nucleotide 3'-phosphodiesterase activity	MF
GO:0009187	0.0443914	1	1	1	cyclic nucleotide metabolic process	BP
GO:0002183	0.0444187	1	1	1	cytoplasmic translational initiation	BP
GO:0003937	0.0444187	1	1	1	IMP cyclohydrolase activity	MF
GO:0003960	0.0444187	1	1	1	NADPH:quinone reductase activity	MF
GO:0004375	0.0444187	1	1	1	glycine dehydrogenase (decarboxylating) activity	MF
GO:0004528	0.0444187	1	1	1	phosphodiesterase I activity	MF
GO:0004643	0.0444187	1	1	1	phosphoribosylaminoimidazolecarboxamide formyltransferase activity	MF
GO:0006546	0.0444187	1	1	1	glycine catabolic process	BP
GO:0008311	0.0444187	1	1	1	double-stranded DNA 3'-5' exodeoxyribonuclease activity	MF
GO:0008974	0.0444187	1	1	1	phosphoribulokinase activity	MF
GO:0016297	0.0444187	1	1	1	acyl-[acyl-carrier-protein] hydrolase activity	MF
GO:0016594	0.0444187	1	1	1	glycine binding	MF
GO:0003973	0.0444187	1	1	1	(S)-2-hydroxy-acid oxidase activity	MF
GO:0004363	0.0444187	1	1	1	glutathione synthase activity	MF
GO:0004639	0.0444187	1	1	1	phosphoribosylaminoimidazolesuccinocarboxamide synthase activity	MF
GO:0004641	0.0444187	1	1	1	phosphoribosylformylglycinamidine cyclo-ligase activity	MF
GO:0004655	0.0444187	1	1	1	porphobilinogen synthase activity	MF
GO:0006044	0.0444187	1	1	1	N-acetylglucosamine metabolic process	BP
GO:0006580	0.0444187	1	1	1	ethanolamine metabolic process	BP
GO:0006679	0.0444187	1	1	1	glucosylceramide biosynthetic process	BP
GO:0007154	0.0444187	1	1	1	cell communication	BP
GO:0008120	0.0444187	1	1	1	ceramide glucosyltransferase activity	MF
GO:0008153	0.0444187	1	1	1	para-aminobenzoic acid biosynthetic process	BP
GO:0008898	0.0444187	1	1	1	S-adenosylmethionine-homocysteine S-methyltransferase activity	MF
GO:0009854	0.0444187	1	1	1	oxidative photosynthetic carbon pathway	BP
GO:0010176	0.0444187	1	1	1	homogentisate phytyltransferase activity	MF
GO:0010265	0.0444187	1	1	1	SCF complex assembly	BP
GO:0010266	0.0444187	1	1	1	response to vitamin B1	BP
GO:0010488	0.0444187	1	1	1	UDP-galactose:N-glycan beta-1,3-galactosyltransferase activity	MF
GO:0010586	0.0444187	1	1	1	miRNA metabolic process	BP
GO:0016731	0.0444187	1	1	1	oxidoreductase activity, acting on iron-sulfur proteins as donors, NAD or NADP as acceptor	MF
GO:0030140	0.0444187	1	1	1	trans-Golgi network transport vesicle	CC
GO:0030272	0.0444187	1	1	1	5-formyltetrahydrofolate cyclo-ligase activity	MF
GO:0030931	0.0444187	1	1	1	heterotetrameric ADPG pyrophosphorylase complex	CC
GO:0031465	0.0444187	1	1	1	Cul4B-RING E3 ubiquitin ligase complex	CC
GO:0033528	0.0444187	1	1	1	S-methylmethionine cycle	BP
GO:0034629	0.0444187	1	1	1	cellular protein-containing complex localization	BP
GO:0035019	0.0444187	1	1	1	somatic stem cell population maintenance	BP
GO:0035198	0.0444187	1	1	1	miRNA binding	MF
GO:0035518	0.0444187	1	1	1	histone H2A monoubiquitination	BP
GO:0045995	0.0444187	1	1	1	regulation of embryonic development	BP
GO:0046084	0.0444187	1	1	1	adenine biosynthetic process	BP
GO:0046820	0.0444187	1	1	1	4-amino-4-deoxychorismate synthase activity	MF
GO:0052852	0.0444187	1	1	1	very-long-chain-(S)-2-hydroxy-acid oxidase activity	MF
GO:0052853	0.0444187	1	1	1	long-chain-(S)-2-hydroxy-long-chain-acid oxidase activity	MF
GO:0052854	0.0444187	1	1	1	medium-chain-(S)-2-hydroxy-acid oxidase activity	MF
GO:0060213	0.0444187	1	1	1	positive regulation of nuclear-transcribed mRNA poly(A) tail shortening	BP
GO:0070914	0.0444187	1	1	1	UV-damage excision repair	BP
GO:0071284	0.0444187	1	1	1	cellular response to lead ion	BP
GO:0110102	0.0444187	1	1	1	ribulose bisphosphate carboxylase complex assembly	BP
GO:1905775	0.0444187	1	1	1	negative regulation of DNA helicase activity	BP
GO:1990904	0.0450088	0.987139	5	47	ribonucleoprotein complex	CC
GO:0010115	0.0450656	0.999481	1	2	regulation of abscisic acid biosynthetic process	BP
GO:0006544	0.045704	0.995931	2	8	glycine metabolic process	BP
GO:0003779	0.0466659	0.986503	5	49	actin binding	MF
GO:0015996	0.047331	0.995589	2	9	chlorophyll catabolic process	BP
GO:0016874	0.0498689	0.987945	4	32	ligase activity	MF
12.5T vs FHT, upregulated, p < 0.05
category	over_represented_pvalue	under_represented_pvalue	numDEInCat	numInCat	term	ontology
GO:0009835	7.65338e-05	0.999996	5	15	fruit ripening	BP
GO:0016624	9.35373e-05	0.999995	5	15	oxidoreductase activity	MF
GO:0006633	9.67955e-05	0.999981	11	86	fatty acid biosynthetic process	BP
GO:0016787	0.000360545	0.999828	34	501	hydrolase activity	MF
GO:0005764	0.0008673	0.99994	4	18	lysosome	CC
GO:0006808	0.00127705	1	2	2	regulation of nitrogen utilization	BP
GO:0046556	0.00165975	0.999942	3	6	alpha-L-arabinofuranosidase activity	MF
GO:0009570	0.00209509	0.999268	14	165	chloroplast stroma	CC
GO:0009693	0.00210568	0.999899	3	10	ethylene biosynthetic process	BP
GO:0003989	0.00212279	0.999901	3	9	acetyl-CoA carboxylase activity	MF
GO:0009620	0.00250131	0.999876	3	9	response to fungus	BP
GO:0009011	0.00250499	1	2	2	starch synthase activity	MF
GO:0045786	0.00254551	0.999947	2	11	negative regulation of cell cycle	BP
GO:0051260	0.00345348	0.999796	3	11	protein homooligomerization	BP
GO:0009001	0.00359033	0.99994	2	4	serine O-acetyltransferase activity	MF
GO:0005615	0.00401438	0.999381	5	41	extracellular space	CC
GO:0045549	0.00419894	0.999924	2	4	9-cis-epoxycarotenoid dioxygenase activity	MF
GO:0004620	0.00423893	0.999721	3	13	phospholipase activity	MF
GO:0010928	0.00429591	0.999944	2	3	regulation of auxin mediated signaling pathway	BP
GO:0009727	0.00510123	0.999881	2	5	detection of ethylene stimulus	BP
GO:0004450	0.0052008	0.999925	2	3	isocitrate dehydrogenase (NADP+) activity	MF
GO:0045839	0.00524794	0.99984	2	12	negative regulation of mitotic nuclear division	BP
GO:0009688	0.00526489	0.999892	2	4	abscisic acid biosynthetic process	BP
GO:0009044	0.0053627	0.999921	2	3	xylan 1,4-beta-xylosidase activity	MF
GO:0031222	0.0053627	0.999921	2	3	arabinan catabolic process	BP
GO:0004594	0.0055251	0.999918	2	3	pantothenate kinase activity	MF
GO:0016746	0.00591309	0.99825	9	95	transferase activity, transferring acyl groups	MF
GO:0016042	0.00608113	0.998989	5	31	lipid catabolic process	BP
GO:0006997	0.00631072	0.999899	2	3	nucleus organization	BP
GO:0009739	0.0064618	0.999497	3	14	response to gibberellin	BP
GO:0051119	0.00677067	0.999464	3	14	sugar transmembrane transporter activity	MF
GO:0009815	0.00695884	0.999793	2	6	1-aminocyclopropane-1-carboxylate oxidase activity	MF
GO:0071398	0.00695884	0.999793	2	6	cellular response to fatty acid	BP
GO:0017119	0.00718313	0.999462	3	10	Golgi transport complex	CC
GO:0010436	0.00725235	0.999797	2	5	carotenoid dioxygenase activity	MF
GO:0016121	0.00725235	0.999797	2	5	carotene catabolic process	BP
GO:0009299	0.00728742	0.99975	2	9	mRNA transcription	BP
GO:0045493	0.00778349	0.999805	2	4	xylan catabolic process	BP
GO:0009751	0.00810598	0.999324	3	13	response to salicylic acid	BP
GO:0010431	0.00915869	0.99975	2	4	seed maturation	BP
GO:0006102	0.0102307	0.999704	2	4	isocitrate metabolic process	BP
GO:0032875	0.0109593	0.999499	2	14	regulation of DNA endoreduplication	BP
GO:0003991	0.0129012	1	1	1	acetylglutamate kinase activity	MF
GO:0034618	0.0129012	1	1	1	arginine binding	MF
GO:0045088	0.0132428	1	1	1	regulation of innate immune response	BP
GO:0003826	0.0132833	0.999489	2	5	alpha-ketoacid dehydrogenase activity	MF
GO:0005947	0.0132833	0.999489	2	5	mitochondrial alpha-ketoglutarate dehydrogenase complex	CC
GO:0009083	0.0132833	0.999489	2	5	branched-chain amino acid catabolic process	BP
GO:0006518	0.0134658	0.999478	2	5	peptide metabolic process	BP
GO:0009651	0.0143503	0.995881	7	79	response to salt stress	BP
GO:0015937	0.0146227	0.999408	2	5	coenzyme A biosynthetic process	BP
GO:0051603	0.015632	0.995999	6	57	proteolysis involved in cellular protein catabolic process	BP
GO:0008233	0.0167786	0.995038	7	77	peptidase activity	MF
GO:0047714	0.0169617	1	1	1	galactolipase activity	MF
GO:0071732	0.0171057	0.999106	2	8	cellular response to nitric oxide	BP
GO:0030838	0.0174213	0.999159	2	6	positive regulation of actin filament polymerization	BP
GO:0031532	0.0174213	0.999159	2	6	actin cytoskeleton reorganization	BP
GO:0005737	0.0183442	0.987815	47	1013	cytoplasm	CC
GO:0044778	0.0184793	0.999914	1	2	meiotic DNA integrity checkpoint	BP
GO:0071568	0.0191649	1	1	1	UFM1 transferase activity	MF
GO:1901812	0.0194853	1	1	1	beta-carotene biosynthetic process	BP
GO:0047134	0.0198925	0.998914	2	7	protein-disulfide reductase activity	MF
GO:0009317	0.0200417	0.99886	2	8	acetyl-CoA carboxylase complex	CC
GO:0000014	0.0208732	1	1	1	single-stranded DNA endodeoxyribonuclease activity	MF
GO:0043765	0.0208732	1	1	1	T/G mismatch-specific endonuclease activity	MF
GO:0102336	0.0212416	1	1	1	3-oxo-arachidoyl-CoA synthase activity	MF
GO:0102337	0.0212416	1	1	1	3-oxo-cerotoyl-CoA synthase activity	MF
GO:0102338	0.0212416	1	1	1	3-oxo-lignoceronyl-CoA synthase activity	MF
GO:0102756	0.0212416	1	1	1	very-long-chain 3-ketoacyl-CoA synthase activity	MF
GO:0010030	0.0212984	0.998748	2	8	positive regulation of seed germination	BP
GO:0034736	0.0218729	0.999879	1	2	cholesterol O-acyltransferase activity	MF
GO:0006560	0.0225611	1	1	1	proline metabolic process	BP
GO:0010116	0.0225923	1	1	1	positive regulation of abscisic acid biosynthetic process	BP
GO:1905615	0.0225923	1	1	1	positive regulation of developmental vegetative growth	BP
GO:0009072	0.0227222	0.998735	2	6	aromatic amino acid family metabolic process	BP
GO:0031146	0.0236654	0.995436	4	36	SCF-dependent proteasomal ubiquitin-dependent protein catabolic process	BP
GO:0010338	0.0238019	0.999857	1	2	leaf formation	BP
GO:0052793	0.0245316	0.998501	2	7	pectin acetylesterase activity	MF
GO:0019252	0.0245412	0.996792	3	16	starch biosynthetic process	BP
GO:0036361	0.0258153	1	1	1	racemase activity, acting on amino acids and derivatives	MF
GO:0047661	0.0258153	1	1	1	amino-acid racemase activity	MF
GO:0035251	0.026957	1	1	1	UDP-glucosyltransferase activity	MF
GO:0046940	0.0270852	1	1	1	nucleoside monophosphate phosphorylation	BP
GO:0032869	0.0273061	0.998322	2	6	cellular response to insulin stimulus	BP
GO:0004373	0.0284342	0.998214	2	6	glycogen (starch) synthase activity	MF
GO:0097264	0.029166	1	1	1	self proteolysis	BP
GO:1902066	0.029166	1	1	1	regulation of cell wall pectin metabolic process	BP
GO:0004379	0.0299827	0.999772	1	2	glycylpeptide N-tetradecanoyltransferase activity	MF
GO:0006499	0.0299827	0.999772	1	2	N-terminal protein myristoylation	BP
GO:0018008	0.0299827	0.999772	1	2	N-terminal peptidyl-glycine N-myristoylation	BP
GO:0009414	0.0300553	0.992203	5	60	response to water deprivation	BP
GO:0019903	0.0304452	0.998015	2	6	protein phosphatase binding	MF
GO:0003978	0.0312627	0.997821	2	7	UDP-glucose 4-epimerase activity	MF
GO:0048479	0.0314656	1	1	1	style development	BP
GO:0048480	0.0314656	1	1	1	stigma development	BP
GO:0009534	0.0315887	0.995275	3	22	chloroplast thylakoid	CC
GO:2001070	0.0315896	0.997786	2	7	starch binding	MF
GO:0009247	0.0324634	0.997691	2	7	glycolipid biosynthetic process	BP
GO:0051276	0.0328074	0.997772	2	6	chromosome organization	BP
GO:0048244	0.0334761	1	1	1	phytanoyl-CoA dioxygenase activity	MF
GO:1901001	0.0345838	0.999696	1	2	negative regulation of response to salt stress	BP
GO:0005634	0.034825	0.973845	78	2109	nucleus	CC
GO:0016477	0.0355969	0.997239	2	8	cell migration	BP
GO:0042283	0.0375002	1	1	1	dolichyl pyrophosphate Glc1Man9GlcNAc2 alpha-1,3-glucosyltransferase activity	MF
GO:1902184	0.0385524	1	1	1	negative regulation of shoot apical meristem development	BP
GO:0000493	0.0389709	1	1	1	box H/ACA snoRNP assembly	BP
GO:0007266	0.0393233	0.996692	2	9	Rho protein signal transduction	BP
GO:0006066	0.0395128	1	1	1	alcohol metabolic process	BP
GO:0016480	0.0395675	1	1	1	negative regulation of transcription by RNA polymerase III	BP
GO:0006739	0.0397033	1	1	1	NADP metabolic process	BP
GO:0003723	0.0399721	0.975195	27	540	RNA binding	MF
GO:0070525	0.0408782	1	1	1	tRNA threonylcarbamoyladenosine metabolic process	BP
GO:1905202	0.0411236	1	1	1	methylcrotonoyl-CoA carboxylase complex	CC
GO:0009866	0.0415062	1	1	1	induced systemic resistance, ethylene mediated signaling pathway	BP
GO:0003824	0.0416366	0.972623	34	691	catalytic activity	MF
GO:0060776	0.0423924	1	1	1	simple leaf morphogenesis	BP
GO:0005459	0.0424037	1	1	1	UDP-galactose transmembrane transporter activity	MF
GO:0072334	0.0424037	1	1	1	UDP-galactose transmembrane transport	BP
GO:0006335	0.0428209	1	1	1	DNA replication-dependent nucleosome assembly	BP
GO:0034080	0.0428209	1	1	1	CENP-A containing nucleosome assembly	BP
GO:0006896	0.0431896	0.996275	2	8	Golgi to vacuole transport	BP
GO:0009405	0.0436637	1	1	1	pathogenesis	BP
GO:0009861	0.0436637	1	1	1	jasmonic acid and ethylene-dependent systemic resistance	BP
GO:0070822	0.0436637	1	1	1	Sin3-type complex	CC
GO:1902459	0.0436637	1	1	1	positive regulation of stem cell population maintenance	BP
GO:2000026	0.0436637	1	1	1	regulation of multicellular organismal development	BP
GO:0004343	0.0438315	0.99951	1	2	glucosamine 6-phosphate N-acetyltransferase activity	MF
GO:0005576	0.0453014	0.97886	11	239	extracellular region	CC
GO:0031155	0.045363	0.999474	1	2	regulation of reproductive fruiting body development	BP
GO:0051287	0.0454039	0.984894	6	88	NAD binding	MF
GO:0060628	0.0456389	1	1	1	regulation of ER to Golgi vesicle-mediated transport	BP
GO:0070939	0.0456389	1	1	1	Dsl1/NZR complex	CC
GO:1902504	0.0456389	1	1	1	regulation of signal transduction involved in mitotic G2 DNA damage checkpoint	BP
GO:0002100	0.045687	1	1	1	tRNA wobble adenosine to inosine editing	BP
GO:0008251	0.045687	1	1	1	tRNA-specific adenosine deaminase activity	MF
GO:0008138	0.0457981	0.992147	3	20	protein tyrosine/serine/threonine phosphatase activity	MF
GO:0004657	0.0458592	0.999463	1	2	proline dehydrogenase activity	MF
GO:0006562	0.0458592	0.999463	1	2	proline catabolic process	BP
GO:0010133	0.0458592	0.999463	1	2	proline catabolic process to glutamate	BP
GO:0070208	0.0468736	1	1	1	protein heterotrimerization	BP
GO:0003923	0.0483262	1	1	1	GPI-anchor transamidase activity	MF
GO:0006535	0.0483619	0.995347	2	10	cysteine biosynthetic process from serine	BP
GO:0004357	0.0484501	1	1	1	glutamate-cysteine ligase activity	MF
GO:0042398	0.0484501	1	1	1	cellular modified amino acid biosynthetic process	BP
GO:0010214	0.0490962	1	1	1	seed coat development	BP
GO:0009856	0.0497995	0.999365	1	2	pollination	BP
GO:0032580	0.0499361	1	1	1	Golgi cisterna membrane	CC
GO:0036065	0.0499361	1	1	1	fucosylation	BP
GO:0046920	0.0499361	1	1	1	alpha-(1->3)-fucosyltransferase activity	MF

## Sheet: Table S7
Table S7. DEGs enrichment analysis by DAVID
benjamini adjusted pvalue 0.05 as the threshould
5TvsFHT
category	term	count	percent	list_total	pop_hits	pop_total	p_value	benjamini
KEGG_PATHWAY	sly01200:Carbon metabolism	30	4.90998	188	282	5510	5.36186e-08	5.30824e-06
UP_KW_DOMAIN	KW-0809~Transit peptide	21	3.43699	241	251	11656	2.3243e-07	2.78916e-06
GOTERM_BP_DIRECT	GO:0015979~photosynthesis	15	2.45499	337	115	14731	3.50824e-07	0.000124192
KEGG_PATHWAY	sly01100:Metabolic pathways	121	19.8036	188	2557	5510	5.03872e-07	2.49416e-05
KEGG_PATHWAY	sly00195:Photosynthesis	14	2.29133	188	84	5510	3.94815e-06	0.000130289
GOTERM_CC_DIRECT	GO:0009535~chloroplast thylakoid membrane	16	2.61866	389	156	16357	4.66013e-06	0.000605817
GOTERM_BP_DIRECT	GO:0006096~glycolytic process	10	1.63666	337	61	14731	9.16223e-06	0.00162171
UP_KW_CELLULAR_COMPONENT	KW-0150~Chloroplast	26	4.25532	238	440	10238	2.94238e-05	0.000970984
KEGG_PATHWAY	sly00710:Carbon fixation in photosynthetic organisms	12	1.96399	188	78	5510	5.47173e-05	0.00135425
UP_KW_BIOLOGICAL_PROCESS	KW-0602~Photosynthesis	14	2.29133	147	130	5240	5.661e-05	0.00413253
KEGG_PATHWAY	sly00785:Lipoic acid metabolism	8	1.30933	188	37	5510	0.00020105	0.0039808
GOTERM_CC_DIRECT	GO:0009570~chloroplast stroma	9	1.473	389	69	16357	0.00022043	0.0143279
UP_KW_CELLULAR_COMPONENT	KW-0603~Photosystem I	7	1.14566	238	39	10238	0.000248429	0.00409909
UP_KW_BIOLOGICAL_PROCESS	KW-0679~Respiratory chain	7	1.14566	147	35	5240	0.000351445	0.0128277
UP_KW_CELLULAR_COMPONENT	KW-0934~Plastid	27	4.41899	238	568	10238	0.000671615	0.00738777
KEGG_PATHWAY	sly00630:Glyoxylate and dicarboxylate metabolism	10	1.63666	188	77	5510	0.00108211	0.0166891
UP_KW_BIOLOGICAL_PROCESS	KW-0324~Glycolysis	7	1.14566	147	43	5240	0.00109889	0.0267396
KEGG_PATHWAY	sly01110:Biosynthesis of secondary metabolites	68	11.1293	188	1417	5510	0.00118003	0.0166891
KEGG_PATHWAY	sly00260:Glycine, serine and threonine metabolism	9	1.473	188	66	5510	0.0016113	0.0192036
KEGG_PATHWAY	sly01230:Biosynthesis of amino acids	18	2.94599	188	228	5510	0.00174578	0.0192036
UP_KW_LIGAND	KW-0521~NADP	10	1.63666	126	120	5070	0.00263331	0.0486801
UP_KW_LIGAND	KW-0460~Magnesium	22	3.60065	126	450	5070	0.00295031	0.0486801
12.5TvsFHT
category	term	count	percent	list_total	pop_hits	pop_total	p_value	benjamini
UP_KW_DOMAIN	KW-0809~Transit peptide	39	2.24525	651	251	11656	1.58777e-08	2.69921e-07
KEGG_PATHWAY	sly01210:2-Oxocarboxylic acid metabolism	23	1.32412	474	89	5510	3.70414e-06	0.000470425
UP_SEQ_FEATURE	TRANSIT:Chloroplast	17	0.978699	1444	80	25148	1.04552e-05	0.00793553
KEGG_PATHWAY	sly00785:Lipoic acid metabolism	13	0.748417	474	37	5510	3.5144e-05	0.00223164
KEGG_PATHWAY	sly01200:Carbon metabolism	45	2.59067	474	282	5510	5.44227e-05	0.00230389
GOTERM_CC_DIRECT	GO:0022625~cytosolic large ribosomal subunit	27	1.5544	1084	178	16357	0.000116052	0.0286648
UP_KW_BIOLOGICAL_PROCESS	KW-0443~Lipid metabolism	30	1.72712	391	197	5240	0.000257728	0.0311851
KEGG_PATHWAY	sly00061:Fatty acid biosynthesis	14	0.805987	474	51	5510	0.000265078	0.00841621
GOTERM_CC_DIRECT	GO:0005737~cytoplasm	169	9.72942	1084	1971	16357	0.000270563	0.0334145
UP_KW_CELLULAR_COMPONENT	KW-0150~Chloroplast	45	2.59067	596	440	10238	0.000275708	0.00992549
KEGG_PATHWAY	sly01230:Biosynthesis of amino acids	36	2.07254	474	228	5510	0.000438068	0.0111269
KEGG_PATHWAY	sly00620:Pyruvate metabolism	21	1.20898	474	109	5510	0.00082343	0.0152349
KEGG_PATHWAY	sly01212:Fatty acid metabolism	18	1.03627	474	86	5510	0.000839719	0.0152349
UP_KW_DOMAIN	KW-0175~Coiled coil	113	6.50547	651	1523	11656	0.00100474	0.0085403
UP_KW_LIGAND	KW-0460~Magnesium	51	2.9361	371	450	5070	0.00135311	0.0347683
UP_KW_LIGAND	KW-0670~Pyruvate	9	0.518135	371	35	5070	0.00305018	0.0347683
UP_KW_LIGAND	KW-0786~Thiamine pyrophosphate	7	0.402994	371	21	5070	0.00306779	0.0347683
20TvsFHT
category	term	count	percent	list_total	pop_hits	pop_total	p_value	benjamini
KEGG_PATHWAY	sly00195:Photosynthesis	13	4.33333	87	84	5510	4.33508e-09	3.29466e-07
GOTERM_CC_DIRECT	GO:0009535~chloroplast thylakoid membrane	12	4	196	156	16357	2.70844e-06	0.000205842
GOTERM_BP_DIRECT	GO:0015979~photosynthesis	10	3.33333	166	115	14731	5.68619e-06	0.00107469
KEGG_PATHWAY	sly01200:Carbon metabolism	16	5.33333	87	282	5510	2.41539e-05	0.000917847
UP_KW_BIOLOGICAL_PROCESS	KW-0602~Photosynthesis	10	3.33333	69	130	5240	3.85516e-05	0.00181192
KEGG_PATHWAY	sly01100:Metabolic pathways	59	19.6667	87	2557	5510	5.9303e-05	0.00150234
KEGG_PATHWAY	sly00710:Carbon fixation in photosynthetic organisms	8	2.66667	87	78	5510	0.000190169	0.00361322
UP_KW_MOLECULAR_FUNCTION	KW-0560~Oxidoreductase	19	6.33333	91	599	7205	0.000358571	0.0114743
UP_KW_DOMAIN	KW-0809~Transit peptide	11	3.66667	128	251	11656	0.000412275	0.00412275
KEGG_PATHWAY	sly00630:Glyoxylate and dicarboxylate metabolism	7	2.33333	87	77	5510	0.00118543	0.0180185
UP_KW_CELLULAR_COMPONENT	KW-0603~Photosystem I	5	1.66667	126	39	10238	0.00125164	0.0312911
UP_KW_CELLULAR_COMPONENT	KW-0150~Chloroplast	14	4.66667	126	440	10238	0.00273301	0.0341626
KEGG_PATHWAY	sly00260:Glycine, serine and threonine metabolism	6	2	87	66	5510	0.00348866	0.0441898
Overalapped DEGs
category	term	count	percent	list_total	pop_hits	pop_total	p_value	benjamini
KEGG_PATHWAY	sly00195:Photosynthesis	11	5.52764	65	84	5510	3.04879e-08	1.73781e-06
GOTERM_BP_DIRECT	GO:0015979~photosynthesis	10	5.02513	110	115	14731	1.74314e-07	2.54498e-05
GOTERM_CC_DIRECT	GO:0009535~chloroplast thylakoid membrane	11	5.52764	132	156	16357	5.00644e-07	3.10399e-05
UP_KW_BIOLOGICAL_PROCESS	KW-0602~Photosynthesis	9	4.52261	53	130	5240	3.47587e-05	0.00152938
KEGG_PATHWAY	sly01100:Metabolic pathways	46	23.1156	65	2557	5510	8.62915e-05	0.00245931
UP_SEQ_FEATURE	TRANSMEM:Helical	60	30.1508	161	6110	25148	0.000250841	0.030101
KEGG_PATHWAY	sly00710:Carbon fixation in photosynthetic organisms	7	3.51759	65	78	5510	0.000258763	0.00491651
UP_KW_CELLULAR_COMPONENT	KW-0603~Photosystem I	5	2.51256	91	39	10238	0.000363077	0.00835077
KEGG_PATHWAY	sly01200:Carbon metabolism	11	5.52764	65	282	5510	0.00136209	0.0194098
UP_KW_CELLULAR_COMPONENT	KW-0150~Chloroplast	12	6.03015	91	440	10238	0.00158374	0.018213
UP_KW_DOMAIN	KW-0809~Transit peptide	8	4.0201	88	251	11656	0.0026692	0.0208704
UP_KW_DOMAIN	KW-0812~Transmembrane	57	28.6432	88	5825	11656	0.00463786	0.0208704
Overalapped downregulated
category	term	count	percent	list_total	pop_hits	pop_total	p_value	benjamini
KEGG_PATHWAY	sly00195:Photosynthesis	11	7.38255	53	84	5510	3.69244e-09	1.77237e-07
GOTERM_BP_DIRECT	GO:0015979~photosynthesis	10	6.71141	81	115	14731	1.14472e-08	1.30498e-06
GOTERM_CC_DIRECT	GO:0009535~chloroplast thylakoid membrane	11	7.38255	100	156	16357	3.50871e-08	1.78944e-06
UP_KW_BIOLOGICAL_PROCESS	KW-0602~Photosynthesis	9	6.04027	43	130	5240	6.71562e-06	0.000235047
KEGG_PATHWAY	sly00710:Carbon fixation in photosynthetic organisms	7	4.69799	53	78	5510	8.0392e-05	0.00129811
KEGG_PATHWAY	sly01100:Metabolic pathways	39	26.1745	53	2557	5510	8.11319e-05	0.00129811
UP_KW_CELLULAR_COMPONENT	KW-0150~Chloroplast	12	8.05369	67	440	10238	0.000103119	0.00109351
UP_KW_CELLULAR_COMPONENT	KW-0603~Photosystem I	5	3.3557	67	39	10238	0.000109351	0.00109351
KEGG_PATHWAY	sly01200:Carbon metabolism	11	7.38255	53	282	5510	0.000245066	0.00294079
UP_KW_DOMAIN	KW-0809~Transit peptide	8	5.36913	60	251	11656	0.000259279	0.00207424
UP_KW_CELLULAR_COMPONENT	KW-0934~Plastid	12	8.05369	67	568	10238	0.000921309	0.00614206
GOTERM_CC_DIRECT	GO:0009538~photosystem I reaction center	3	2.01342	100	11	16357	0.0019248	0.0490824
UP_KW_DOMAIN	KW-0812~Transmembrane	40	26.8456	60	5825	11656	0.00892726	0.035709
Overalapped upregulated DEGs
NA

## Sheet: Table S8
Table S8. Hub genes from WGCNA
ME_blue
gene.name	is_hubgene	node_count	Gene.description
Solyc05g006380	TRUE	36	NA
Solyc08g081890	TRUE	29	ABC-type xenobiotic transporter
Solyc04g051820	TRUE	28	AvrRpt-cleavage domain-containing protein
Solyc01g008080	TRUE	24	NA
Solyc07g042460	TRUE	24	Respiratory burst oxidase-like protein E
Solyc05g015630	TRUE	21	NTF2A [Source:Projected from Arabidopsis thaliana (AT1G27310) UniProtKB/TrEMBL;Acc:A0A178WBG2]
Solyc01g097470	TRUE	19	Neurogenic locus notch protein-like
Solyc04g053040	TRUE	17	NA
Solyc11g062270	TRUE	16	Signal recognition particle subunit SRP72 [Source:UniProtKB/TrEMBL;Acc:K4D938]
Solyc12g013620	TRUE	14	Jasmonic acid 2 [Source:UniProtKB/TrEMBL;Acc:Q9SQL0]
Solyc05g007220	TRUE	11	F-box domain-containing protein
Solyc02g070310	TRUE	9	Ribosomal protein L32
Solyc12g009050	TRUE	9	Nuclear transcription factor Y subunit A-3
Solyc01g099140	TRUE	8	Vacuole membrane protein KMS1
Solyc07g008170	TRUE	8	MBD domain-containing protein
Solyc04g071040	TRUE	8	FYVE-type domain-containing protein
Solyc08g075430	TRUE	7	ABC transporter domain-containing protein
Solyc11g006270	TRUE	6	Steroid 5-alpha reductase C-terminal domain-containing protein
Solyc10g005770	TRUE	6	Protein kinase domain-containing protein
Solyc03g115680	TRUE	5	Formin-like protein
Solyc03g116480	TRUE	5	F-box domain-containing protein
Solyc08g077350	TRUE	5	Haloacid dehalogenase-like hydrolase domain-containing protein Sgpp
Solyc03g083530	TRUE	4	30S ribosomal protein S15, chloroplastic
Solyc00g500208	TRUE	4	NA
Solyc06g053740	TRUE	3	MATH domain-containing protein
Solyc09g011840	TRUE	3	Legume lectin domain-containing protein
Solyc01g104100	TRUE	3	Cupin type-1 domain-containing protein
Solyc06g084170	TRUE	3	Defensin-like protein
Solyc11g012150	TRUE	3	Transcription initiation factor IIF subunit alpha [Source:Projected from Arabidopsis thaliana (AT4G12610) UniProtKB/Swiss-Prot;Acc:Q9SU25]
Solyc07g007830	TRUE	3	BSD domain-containing protein
Solyc05g054420	TRUE	3	Protein INVOLVED IN DE NOVO 2-like
Solyc08g016500	TRUE	2	Potassium channel
Solyc06g066420	TRUE	2	Cold induced protein-like
Solyc10g052490	TRUE	2	NmrA-like domain-containing protein
Solyc02g082700	TRUE	2	HMG box domain-containing protein
Solyc01g150176	TRUE	2	NA
Solyc01g111670	TRUE	2	DUF1279 domain-containing protein
Solyc06g009983	TRUE	2	NA
Solyc01g104470	TRUE	2	Ribosome assembly factor mrt4 [Source:UniProtKB/TrEMBL;Acc:K4B222]
Solyc09g059550	TRUE	2	Genomic DNA chromosome 3 P1 clone MJL12
Solyc07g044850	TRUE	2	WD_REPEATS_REGION domain-containing protein
Solyc03g115510	TRUE	2	S phase cyclin A-associated protein in the endoplasmic reticulum N-terminal domain-containing protein
Solyc02g085300	TRUE	1	CRAL/TRIO domain containing protein expressed
Solyc01g011000	TRUE	1	Eukaryotic translation initiation factor 5A-3 [Source:UniProtKB/Swiss-Prot;Acc:Q9AXQ4]
Solyc02g080940	TRUE	1	Proline synthetase co-transcribed bacterial homolog protein
ME_brown
gene.name	is_hubgene	node_count	Gene.description
Solyc06g084050	TRUE	61	Ovule protein
Solyc03g034220	TRUE	58	Ribulose bisphosphate carboxylase small chain 2A, chloroplastic [Source:UniProtKB/Swiss-Prot;Acc:P07179]
Solyc11g069530	TRUE	57	PH domain-containing protein
Solyc02g090030	TRUE	56	NA
Solyc02g079950	TRUE	53	Photosystem II oxygen-evolving complex protein 3 [Source:UniProtKB/TrEMBL;Acc:Q672Q6]
Solyc10g018300	TRUE	52	transketolase
Solyc01g008680	TRUE	49	S2 self-incompatibility locus-linked pollen 3.2 protein
Solyc02g091560	TRUE	46	Serine hydroxymethyltransferase [Source:UniProtKB/TrEMBL;Acc:K4BCV4]
Solyc07g043170	TRUE	43	Glycosyltransferase
Solyc06g082940	TRUE	34	PSI subunit V
Solyc03g025970	TRUE	32	MBD domain-containing protein
Solyc02g068380	TRUE	31	Allantoate deiminase [Source:Projected from Arabidopsis thaliana (AT4G20070) UniProtKB/Swiss-Prot;Acc:O49434]
Solyc03g114850	TRUE	27	SBP-type domain-containing protein
Solyc04g056580	TRUE	25	AT1G65230-like protein
Solyc01g087890	TRUE	21	Choline transporter-like protein
Solyc01g105600	TRUE	20	NA
Solyc07g005050	TRUE	18	60S ribosomal protein L39
Solyc02g067460	TRUE	17	Porin/voltage-dependent anion-selective channel protein
Solyc05g005250	TRUE	14	Partially similar to pantothenate kinase family protein [Source:UniProtKB/TrEMBL;Acc:Q53U34]
Solyc10g006230	TRUE	12	Photosystem I chlorophyll a/b-binding protein 2, chloroplastic [Source:Projected from Arabidopsis thaliana (AT3G61470) UniProtKB/Swiss-Prot;Acc:Q9SYW8]
Solyc06g082950	TRUE	10	PSI subunit V
Solyc01g109040	TRUE	7	PetM of cytochrome b6/f complex subunit 7
Solyc12g056830	TRUE	5	PDE332 [Source:Projected from Arabidopsis thaliana (AT4G09650) UniProtKB/TrEMBL;Acc:A0A178V1L3]
Solyc05g009570	TRUE	3	Ribosomal protein PSRP-3/Ycf65
Solyc10g055080	TRUE	3	NB-ARC domain-containing protein
Solyc01g008250	TRUE	3	Thioredoxin X
Solyc07g045540	TRUE	3	Glucose-6-phosphate 1-dehydrogenase
Solyc03g121720	TRUE	3	RRM domain-containing protein
Solyc01g097340	TRUE	2	GDP-mannose 3',5'-epimerase [Source:UniProtKB/TrEMBL;Acc:C6K2K9]
Solyc01g007110	TRUE	2	LRAT domain-containing protein
ME_green
gene.name	is_hubgene	node_count	Gene.description
Solyc08g078960	TRUE	53	PH domain-containing protein
Solyc07g045180	TRUE	52	B box-type domain-containing protein
Solyc09g066460	TRUE	52	Protein kinase domain-containing protein
Solyc01g090910	TRUE	50	MSP domain-containing protein
Solyc02g078400	TRUE	45	Allantoinase
ME_grey
gene.name	is_hubgene	node_count	Gene.description
Solyc06g076300	TRUE	45	Pyrimidine 5&apos-nucleotidase
Solyc06g084260	TRUE	42	Fatty-acid-binding protein 1 [Source:Projected from Arabidopsis thaliana (AT3G63170) UniProtKB/Swiss-Prot;Acc:Q9M1X2]
Solyc10g075100	TRUE	42	Non-specific lipid-transfer protein [Source:UniProtKB/TrEMBL;Acc:Q4A1N1]
Solyc05g005940	TRUE	41	Solute carrier family 15 member 4
Solyc02g036350	TRUE	40	1-aminocyclopropane-1-carboxylate oxidase [Source:UniProtKB/TrEMBL;Acc:A4ZYQ6]
Solyc03g093480	TRUE	39	BP28 C-terminal domain-containing protein
Solyc06g005160	TRUE	39	Cytosolic ascorbate peroxidase 1 [Source:UniProtKB/TrEMBL;Acc:Q3I5C4]
Solyc09g074870	TRUE	38	Ubiquinol-cytochrome C reductase hinge domain-containing protein
Solyc08g081910	TRUE	38	V-type proton ATPase subunit E
Solyc09g090140	TRUE	38	Malate dehydrogenase
Solyc12g013770	TRUE	36	mannan endo-1,4-beta-mannosidase
Solyc02g080810	TRUE	34	Aminomethyltransferase [Source:UniProtKB/TrEMBL;Acc:K4B9V1]
ME_turquoise
gene.name	is_hubgene	node_count	Gene.description
Solyc10g054930	TRUE	7	Probable magnesium transporter [Source:UniProtKB/TrEMBL;Acc:K4D186]
Solyc08g008040	TRUE	6	PIN domain-like family protein [Source:Projected from Arabidopsis thaliana (AT2G34570) UniProtKB/TrEMBL;Acc:Q8L8C2]
Solyc03g113590	TRUE	3	5-formyltetrahydrofolate cyclo-ligase [Source:UniProtKB/TrEMBL;Acc:Q8LKF6]
Solyc04g080900	TRUE	1	GTPase obg (AHRD V1 *-*- D1C1Q0_SPHTD); contains Interpro domain(s) IPR014100 GTP-binding protein Obg/CgtA
Solyc10g062340	TRUE	1	RRM domain-containing protein
Solyc01g057570	TRUE	1	Fe2OG dioxygenase domain-containing protein
Solyc03g098130	TRUE	1	NA
Solyc03g123720	TRUE	1	O-fucosyltransferase family protein
ME_yellow
gene.name	is_hubgene	node_count	Gene.description
Solyc10g083630	TRUE	79	HhH-GPD domain-containing protein
Solyc02g071080	TRUE	71	Probable purine permease
Solyc10g079570	TRUE	68	Acyltransferase
Solyc01g010180	TRUE	61	NA
Solyc10g024420	TRUE	58	ABC-type xenobiotic transporter
Solyc06g076320	TRUE	57	NA
Solyc06g005790	TRUE	56	DNA-directed RNA polymerase II subunit 7 [Source:Projected from Arabidopsis thaliana (AT5G59180) UniProtKB/Swiss-Prot;Acc:P38421]
Solyc02g080570	TRUE	53	Starch synthase III [Source:UniProtKB/TrEMBL;Acc:C6KI36]
Solyc07g066010	TRUE	51	NA
Solyc08g066800	TRUE	45	Phospholipase D
Solyc12g098710	TRUE	40	NA
Solyc02g038805	TRUE	36	NA
Solyc11g008350	TRUE	30	MRH2 [Source:Projected from Arabidopsis thaliana (AT3G54870) UniProtKB/TrEMBL;Acc:A0A178V659]
Solyc06g034230	TRUE	27	PORR domain-containing protein
Solyc08g008520	TRUE	13	Protein yippee-like [Source:UniProtKB/TrEMBL;Acc:K4CIY6]
Solyc03g063600	TRUE	12	Guanylate kinase
Solyc06g068710	TRUE	8	40S ribosomal protein S27 [Source:UniProtKB/TrEMBL;Acc:K4C845]
Solyc02g078820	TRUE	6	Lysine ketoglutarate reductase trans-splicing related 1
KEGG analysis of all hub genes
ID	Description	GeneRatio	BgRatio	pvalue	p.adjust	qvalue	geneID	Count
sly00670	One carbon pool by folate	3/42	19/5301	0.000410378	0.0160047	0.0146872	543718/101254439/101249137	3
sly00195	Photosynthesis	4/42	84/5301	0.00415381	0.0809993	0.0743313	101254882/543931/101265555/101265249	4
sly03010	Ribosome	8/42	365/5301	0.00696059	0.0904877	0.0830386	101251264/101250446/778333/101245893/101256892/101247403/101253152/101252403	8
sly04144	Endocytosis	5/42	179/5301	0.0128306	0.125098	0.1148	101254537/101251611/101255562/101245450/101268402	5
sly00630	Glyoxylate and dicarboxylate metabolism	3/42	77/5301	0.0225473	0.175869	0.161391	543974/101254439/101249137	3
sly00260	Glycine, serine and threonine metabolism	2/42	66/5301	0.0956899	0.546861	0.501842	101254439/101249137	2
sly00053	Ascorbate and aldarate metabolism	2/42	67/5301	0.0981545	0.546861	0.501842	100316902/778223	2
sly01200	Carbon metabolism	4/42	282/5301	0.182495	0.716246	0.657284	543974/101258551/101254439/101249137	4
sly03040	Spliceosome	3/42	197/5301	0.203894	0.716246	0.657284	101245441/101251771/101246587	3
sly03250	Viral life cycle - HIV-1	1/42	38/5301	0.261651	0.716246	0.657284	101245450	1
sly00100	Steroid biosynthesis	1/42	39/5301	0.267543	0.716246	0.657284	100736446	1
sly00010	Glycolysis / Gluconeogenesis	2/42	134/5301	0.287246	0.716246	0.657284	101258551/101243849	2
sly00460	Cyanoamino acid metabolism	1/42	43/5301	0.290656	0.716246	0.657284	101254439	1
sly00770	Pantothenate and CoA biosynthesis	1/42	45/5301	0.301944	0.716246	0.657284	778322	1
sly03020	RNA polymerase	1/42	46/5301	0.307522	0.716246	0.657284	101259753	1
sly03060	Protein export	1/42	46/5301	0.307522	0.716246	0.657284	101255954	1
sly01240	Biosynthesis of cofactors	3/42	252/5301	0.322271	0.716246	0.657284	100316902/778322/101254439	3
sly00030	Pentose phosphate pathway	1/42	56/5301	0.360963	0.716246	0.657284	101243849	1
sly00190	Oxidative phosphorylation	2/42	164/5301	0.374997	0.716246	0.657284	101254882/101254490	2
sly00020	Citrate cycle (TCA cycle)	1/42	59/5301	0.376195	0.716246	0.657284	101258551	1
sly00051	Fructose and mannose metabolism	1/42	67/5301	0.415101	0.716246	0.657284	101243849	1
sly04070	Phosphatidylinositol signaling system	1/42	74/5301	0.447193	0.716246	0.657284	101254537	1
sly00562	Inositol phosphate metabolism	1/42	75/5301	0.451635	0.716246	0.657284	101254537	1
sly02010	ABC transporters	1/42	76/5301	0.456042	0.716246	0.657284	101252315	1
sly00710	Carbon fixation in photosynthetic organisms	1/42	78/5301	0.464753	0.716246	0.657284	543974	1
sly03008	Ribosome biogenesis in eukaryotes	1/42	83/5301	0.485938	0.716246	0.657284	101267297	1
sly00230	Purine metabolism	1/42	90/5301	0.514228	0.716246	0.657284	101266592	1
sly04145	Phagosome	1/42	90/5301	0.514228	0.716246	0.657284	101254490	1
sly03013	Nucleocytoplasmic transport	1/42	100/5301	0.552022	0.728101	0.668163	101264859	1
sly01250	Biosynthesis of nucleotide sugars	1/42	103/5301	0.562789	0.728101	0.668163	100316902	1
sly00620	Pyruvate metabolism	1/42	109/5301	0.583572	0.728101	0.668163	101258551	1
sly00480	Glutathione metabolism	1/42	118/5301	0.612949	0.728101	0.668163	778223	1
sly00270	Cysteine and methionine metabolism	1/42	119/5301	0.616085	0.728101	0.668163	100125909	1
sly03015	mRNA surveillance pathway	1/42	129/5301	0.646116	0.741133	0.680122	101260053	1
sly00520	Amino sugar and nucleotide sugar metabolism	1/42	136/5301	0.66576	0.741847	0.680777	100316902	1
sly00500	Starch and sucrose metabolism	1/42	150/5301	0.701907	0.760399	0.697802	100316882	1
sly04141	Protein processing in endoplasmic reticulum	1/42	219/5301	0.8312	0.865551	0.794298	544205	1
sly01230	Biosynthesis of amino acids	1/42	228/5301	0.843358	0.865551	0.794298	101254439	1
sly04075	Plant hormone signal transduction	1/42	277/5301	0.895973	0.895973	0.822215	101255303	1

## Sheet: Table S9
Table S9. WGCNA hub genes enrichment analysis by DAVID
benjamini adjusted pvalue 0.05 as the threshould
ME_blue
category	term	count	percent	list_total	pop_hits	pop_total	p_value	benjamini
KEGG_PATHWAY	sly00061:Fatty acid biosynthesis	9	1.8595	116	51	5510	8.49685e-06	0.000348028
KEGG_PATHWAY	sly00785:Lipoic acid metabolism	8	1.65289	116	37	5510	8.81085e-06	0.000348028
GOTERM_CC_DIRECT	GO:0005737~cytoplasm	63	13.0165	305	1971	16357	1.96829e-05	0.00216512
KEGG_PATHWAY	sly01212:Fatty acid metabolism	10	2.06612	116	86	5510	6.57e-05	0.0017301
KEGG_PATHWAY	sly00020:Citrate cycle (TCA cycle)	8	1.65289	116	59	5510	0.000199871	0.0034558
KEGG_PATHWAY	sly01200:Carbon metabolism	17	3.5124	116	282	5510	0.000218722	0.0034558
KEGG_PATHWAY	sly00010:Glycolysis / Gluconeogenesis	11	2.27273	116	134	5510	0.000439827	0.00579105
KEGG_PATHWAY	sly00780:Biotin metabolism	5	1.03306	116	20	5510	0.000673821	0.00760455
UP_KW_BIOLOGICAL_PROCESS	KW-0833~Ubl conjugation pathway	12	2.47934	103	183	5240	0.000777709	0.0474403
UP_KW_DOMAIN	KW-0175~Coiled coil	38	7.85124	174	1523	11656	0.00150315	0.0225473
KEGG_PATHWAY	sly00620:Pyruvate metabolism	9	1.8595	116	109	5510	0.00185569	0.0183249
KEGG_PATHWAY	sly01210:2-Oxocarboxylic acid metabolism	8	1.65289	116	89	5510	0.0024137	0.0211869
KEGG_PATHWAY	sly01240:Biosynthesis of cofactors	13	2.68595	116	251	5510	0.0057928	0.0457631
ME_brown
category	term	count	percent	list_total	pop_hits	pop_total	p_value	benjamini
GOTERM_MF_DIRECT	GO:0003735~structural constituent of ribosome	28	8.83281	197	506	17557	1.5487e-11	3.15934e-09
KEGG_PATHWAY	sly00195:Photosynthesis	15	4.73186	113	84	5510	8.74789e-10	6.12352e-08
GOTERM_BP_DIRECT	GO:0006412~translation	24	7.57098	182	425	14731	2.42644e-09	4.85287e-07
UP_KW_DOMAIN	KW-0809~Transit peptide	16	5.04732	116	251	11656	2.3005e-08	2.3005e-07
GOTERM_CC_DIRECT	GO:0009535~chloroplast thylakoid membrane	14	4.4164	212	156	16357	1.16587e-07	9.9099e-06
UP_KW_BIOLOGICAL_PROCESS	KW-0602~Photosynthesis	12	3.78549	67	130	5240	4.8264e-07	2.26841e-05
KEGG_PATHWAY	sly03010:Ribosome	24	7.57098	113	365	5510	7.5628e-07	2.64698e-05
GOTERM_BP_DIRECT	GO:0015979~photosynthesis	11	3.47003	182	115	14731	1.49616e-06	0.000149616
GOTERM_CC_DIRECT	GO:0022625~cytosolic large ribosomal subunit	13	4.10095	212	178	16357	3.44165e-06	0.00014627
UP_KW_CELLULAR_COMPONENT	KW-0150~Chloroplast	19	5.99369	127	440	10238	6.77271e-06	0.000155772
UP_SEQ_FEATURE	TRANSIT:Chloroplast	8	2.52366	259	80	25148	1.85116e-05	0.00364679
UP_KW_CELLULAR_COMPONENT	KW-0934~Plastid	20	6.30915	127	568	10238	6.1656e-05	0.000709044
UP_KW_MOLECULAR_FUNCTION	KW-0689~Ribosomal protein	14	4.4164	98	279	7205	8.37308e-05	0.00255159
UP_KW_CELLULAR_COMPONENT	KW-0603~Photosystem I	6	1.89274	127	39	10238	0.000107359	0.000823084
UP_KW_MOLECULAR_FUNCTION	KW-0687~Ribonucleoprotein	15	4.73186	98	338	7205	0.000154642	0.00255159
GOTERM_BP_DIRECT	GO:0009773~photosynthetic electron transport in photosystem I	4	1.26183	182	10	14731	0.000205467	0.0136978
GOTERM_CC_DIRECT	GO:0022627~cytosolic small ribosomal subunit	8	2.52366	212	96	16357	0.000242864	0.00688115
KEGG_PATHWAY	sly01200:Carbon metabolism	16	5.04732	113	282	5510	0.000521675	0.0121724
KEGG_PATHWAY	sly00710:Carbon fixation in photosynthetic organisms	8	2.52366	113	78	5510	0.00095556	0.0167223
UP_KW_LIGAND	KW-0460~Magnesium	13	4.10095	54	450	5070	0.00188664	0.0471661
UP_KW_CELLULAR_COMPONENT	KW-0793~Thylakoid	8	2.52366	127	157	10238	0.00321094	0.0184629
UP_KW_CELLULAR_COMPONENT	KW-0963~Cytoplasm	14	4.4164	127	494	10238	0.00768844	0.0335745
UP_KW_CELLULAR_COMPONENT	KW-0604~Photosystem II	5	1.57729	127	66	10238	0.00875857	0.0335745
ME_turquoise
category	term	count	percent	list_total	pop_hits	pop_total	p_value	benjamini
GOTERM_BP_DIRECT	GO:0009651~response to salt stress	8	0.918485	484	25	14731	1.12206e-05	0.00348596
GOTERM_BP_DIRECT	GO:0009408~response to heat	9	1.0333	484	35	14731	1.35905e-05	0.00348596
GOTERM_MF_DIRECT	GO:0043621~protein self-association	7	0.803674	566	20	17557	2.8516e-05	0.0119197
KEGG_PATHWAY	sly01230:Biosynthesis of amino acids	24	2.75545	226	228	5510	4.57357e-05	0.00484799
GOTERM_BP_DIRECT	GO:0042542~response to hydrogen peroxide	7	0.803674	484	24	14731	9.79826e-05	0.016755
GOTERM_BP_DIRECT	GO:0051259~protein oligomerization	6	0.688863	484	17	14731	0.00016561	0.0212395
KEGG_PATHWAY	sly00290:Valine, leucine and isoleucine biosynthesis	7	0.803674	226	26	5510	0.000502013	0.0266067
UP_KW_BIOLOGICAL_PROCESS	KW-0028~Amino-acid biosynthesis	11	1.26292	193	79	5240	0.000549033	0.0455697
ME_green/ME_grey/ME_yellow
NA

## Sheet: Table S10
Table S10. Summary of context specific DMGs and the correlation between gene expression and DNA methylation
hyper_hypo: in the comparison, the first group is higher (hyper) or lower (hypo) than the second group regarding the DNA methylation levels.
region: where the DMR locate in the gene: promoter, intron or exon
comparision: DMGs found in the pair-wise; some genes are shown up in mulitple comparisons.
probe across genome: a 200-cytosine sliding window for extract the DNA methylation
r: the pearson's correlation coefficient between gene expression and DNA methylation
p-value: the significance level of r, the highlighted regions with pvalue less than 0.05
description: the gene information found in open access resources.
The correlative analysis was performed using two datasets, one is the average DNA methylation levels of gene promoter (3Kb upstream). The other is the average DNA methylation levels of gene associated regions-promoter, exon and intron (which has more probes available).
CpG	using promoter DNA methylation levels for correlative analysis
gene	hyper_hypo	region	comparison	probe	r	pvalue	description
Solyc04g026080.3	hyper	promoter	12.5TvsFHT	ChrSL4.0ch04:18329921-18333932	0.849095	0.000475658	Kinesin-like protein (AHRD V3.3 *-* O24147_TOBAC)
Solyc03g121800.4	hyper/hypo	exon/intron	12.5TvsFHT/20TvsFHT/5MvsFHM/FHTvsFHM	ChrSL4.0ch03:64290442-64297064	0.840653	0.000615189	copz1 nonclathrin coat protein zeta1-COP
Solyc11g051176.1	hyper/hypo	exon/intron	5MvsFHM/5TvsFHT/FHTvsFHM	ChrSL4.0ch11:17752624-17753734	0.800947	0.00174304	Unknown protein
Solyc04g008950.4	hyper	promoter	12.5TvsFHT	ChrSL4.0ch04:2592455-2599294	-0.721921	0.00802529	GRAM domain-containing protein (AHRD V3.3 *** A0A1Q3B313_CEPFO)
Solyc02g069055.1	hyper/hypo	exon/intron/promoter	12.5TvsFHT/20TvsFHT	ChrSL4.0ch02:37020916-37024230	-0.700634	0.0111521	Phloem protein 2-like (AHRD V3.3 *** A0A200QPN3_9MAGN)
Solyc04g005810.3	hyper	exon/intron	12.5TvsFHT	ChrSL4.0ch04:543735-548264	0.634586	0.0266496	Thioredoxin (AHRD V3.3 *** A0A2G2YE12_CAPAN)
Solyc06g053740.4	hypo	exon/intron	5MvsFHM	ChrSL4.0ch06:34385071-34393296	0.62186	0.0308556	MATH domain-containing protein (AHRD V3.3 *-* A0A1Q3BTU7_CEPFO)
Solyc00g500264.1	hyper/hypo	exon/intron/promoter	12.5TvsFHT/20TvsFHT/5TvsFHT/FHTvsFHM	ChrSL4.0ch00:6064857-6070126	0.60959	0.035344	Unknown protein
Solyc01g111050.4	hyper	exon/intron	20TvsFHT	ChrSL4.0ch01:89810645-89818791	0.576193	0.0498968	COBRA-like protein (AHRD V3.3 *** K4B3W8_SOLLC)
Solyc03g114810.3	hyper	promoter	20TvsFHT	ChrSL4.0ch03:59101037-59109933	0.563364	0.0564657	Hexosyltransferase (AHRD V3.3 *** A0A2G3A1X0_CAPAN)
Solyc09g007880.1	hypo	exon/intron	5TvsFHT	ChrSL4.0ch09:1434229-1441274	-0.550342	0.0637273	Unknown protein
Solyc00g500151.1	hyper	promoter	12.5TvsFHT/5Tvs5M/5TvsFHT/FHTvsFHM	ChrSL4.0ch00:2569308-2572281	-0.548126	0.0650242	Photosystem II protein D1 (AHRD V3.3 *** A0A1U8QBZ9_CAPAN)
Solyc09g011920.3	hyper	promoter	12.5TvsFHT	ChrSL4.0ch09:5229148-5234470	0.538537	0.0708472	uncoupling protein AF472619
Solyc11g021160.1	hyper/hypo	promoter	12.5TvsFHT/5MvsFHM/5Tvs5M/5TvsFHT	ChrSL4.0ch11:13442865-13444763	-0.532853	0.0744627	ATP synthase subunit beta, chloroplastic (AHRD V3.3 *-* A0A2G2WCU2_CAPBA)
Solyc00g500164.1	hyper/hypo	exon/intron/promoter	12.5TvsFHT	ChrSL4.0ch00:2942043-2947378	-0.476779	0.117072	Unknown protein
Solyc09g089580.4	hypo	promoter	20TvsFHT	ChrSL4.0ch09:65406759-65421496	-0.457682	0.134621	2-oxoglutarate (2OG) and Fe(II)-dependent oxygenase superfamily protein (AHRD V3.3 *** A0A2U1QA13_ARTAN)
Solyc03g114930.3	hyper/hypo	exon/intron	12.5TvsFHT/20TvsFHT	ChrSL4.0ch03:59213620-59220289	0.457264	0.135024	PsbP-like protein 1, chloroplastic (AHRD V3.3 *** A0A2G3A242_CAPAN)
Solyc02g087380.1	hyper	promoter	12.5TvsFHT	ChrSL4.0ch02:47853458-47871919	0.457263	0.135024	Paired amphipathic helix protein Sin3-like 1 (AHRD V3.3 *-* A0A1U8G0F5_CAPAN)
Solyc06g150122.1	hyper/hypo	exon/intron	12.5TvsFHT/20TvsFHT/5Tvs5M/FHTvsFHM	ChrSL4.0ch06:36113650-36116277	0.442273	0.149963	Unknown protein
Solyc04g039810.1	hyper/hypo	promoter	5MvsFHM/FHTvsFHM	ChrSL4.0ch04:12291457-12295128	0.41938	0.174746	Photosystem I assembly protein Ycf4 (AHRD V3.3 *** A0A2G3BYP9_CAPCH)
Solyc00g500234.1	hyper/hypo	exon/intron/promoter	12.5TvsFHT/20TvsFHT	ChrSL4.0ch00:4947650-4948763	-0.41269	0.182445	Unknown protein
Solyc00g500234.1	hyper/hypo	exon/intron/promoter	12.5TvsFHT/20TvsFHT	ChrSL4.0ch00:4945626-4947649	0.412664	0.182474	Unknown protein
Solyc11g051176.1	hyper/hypo	exon/intron	5MvsFHM/5TvsFHT/FHTvsFHM	ChrSL4.0ch11:17751511-17752623	0.396476	0.201964	Unknown protein
Solyc02g150141.1	hyper	promoter	FHTvsFHM	ChrSL4.0ch02:47256524-47261858	-0.390891	0.208972	Cytochrome c oxidase subunit 5C (AHRD V3.3 *** A0A2G3ABW9_CAPAN)
Solyc00g500280.1	hyper/hypo	promoter	12.5TvsFHT/5MvsFHM	ChrSL4.0ch00:6460005-6463756	0.37618	0.22813	NAD(P)H-quinone oxidoreductase subunit H, chloroplastic (AHRD V3.3 *** A0A1S5SJX5_ORYVI)
Solyc00g500264.1	hyper/hypo	exon/intron/promoter	12.5TvsFHT/20TvsFHT/5TvsFHT/FHTvsFHM	ChrSL4.0ch00:6071244-6072177	0.352429	0.261198	Unknown protein
Solyc00g500264.1	hyper/hypo	exon/intron/promoter	12.5TvsFHT/20TvsFHT/5TvsFHT/FHTvsFHM	ChrSL4.0ch00:6070142-6071243	-0.344193	0.27328	Unknown protein
Solyc01g106220.4	hyper/hypo	exon/intron/promoter	20TvsFHT/5MvsFHM	ChrSL4.0ch01:86518769-86525058	-0.312406	0.322848	DNA polymerase V (AHRD V3.3 *** A0A2I4F5F3_9ROSI)
Solyc01g022785.1	hyper/hypo	exon/intron/promoter	12.5TvsFHT/FHTvsFHM	ChrSL4.0ch01:33006201-33007926	-0.308649	0.32901	Unknown protein
Solyc08g077630.3	hyper	promoter	5MvsFHM	ChrSL4.0ch08:59682660-59685559	-0.306919	0.331869	Protein kinase superfamily protein (AHRD V3.3 *** A0A2U1KAY9_ARTAN)
Solyc12g036710.3	hyper	exon/intron	5Tvs5M/5TvsFHT	ChrSL4.0ch12:46451811-46457177	0.305598	0.334061	ribosomal protein S12 (chloroplast) (AHRD V3.3 *-* YP_009184034.1)
Solyc00g500143.1	hyper	promoter	20TvsFHT/5TvsFHT/FHTvsFHM	ChrSL4.0ch00:2549694-2553748	-0.301223	0.341379	30S ribosomal protein S4, chloroplastic (AHRD V3.3 *** I6N958_DATST)
Solyc00g006650.1	hyper/hypo	exon/intron/promoter	12.5TvsFHT/20TvsFHT/5MvsFHM/5Tvs5M/5TvsFHT/FHTvsFHM	ChrSL4.0ch00:8753692-8754926	0.297965	0.346883	Unknown protein
Solyc00g500244.1	hypo	promoter	5MvsFHM	ChrSL4.0ch00:5150130-5152141	0.291338	0.358223	Cytochrome c oxidase subunit 2 (AHRD V3.3 *** A0A2G2X686_CAPBA)
Solyc00g500003.1	hyper	exon/intron	20TvsFHT	ChrSL4.0ch00:307023-309649	-0.263368	0.408189	MP domain-containing protein (AHRD V3.3 *-* A0A1Q3D0H5_CEPFO)
Solyc09g055950.2	hypo	promoter	FHTvsFHM	ChrSL4.0ch09:42370795-42378590	-0.253188	0.427197	Photosystem II D2 protein (AHRD V3.3 *-* E3T2U9_EQUAR)
Solyc06g060420.3	hyper/hypo	exon/intron	20TvsFHT/5MvsFHM/5Tvs5M	ChrSL4.0ch06:36100306-36105184	0.252492	0.428512	Prolyl-tRNA synthetase associated domain-containing protein 1-like (AHRD V3.3 *** A0A2K3MME3_TRIPR)
Solyc01g028807.1	hypo	exon/intron	12.5TvsFHT	ChrSL4.0ch01:37897229-37906916	0.238348	0.455659	Unknown protein
Solyc09g008090.3	hypo	exon/intron	20TvsFHT/5MvsFHM/FHTvsFHM	ChrSL4.0ch09:1582556-1583822	0.236815	0.45865	Glycosyltransferase (AHRD V3.3 *** A0A1Q3DDP0_CEPFO)
Solyc02g084490.1	hyper	exon/intron	12.5TvsFHT	ChrSL4.0ch02:45589063-45595446	0.234727	0.462737	Golgin candidate 6 (AHRD V3.3 *** A0A2G2XK18_CAPBA)
Solyc03g083670.3	hypo	promoter	12.5TvsFHT	ChrSL4.0ch03:48200195-48204108	0.229012	0.474011	Unknown protein
Solyc00g006650.1	hyper/hypo	exon/intron/promoter	12.5TvsFHT/20TvsFHT/5MvsFHM/5Tvs5M/5TvsFHT/FHTvsFHM	ChrSL4.0ch00:8752486-8753691	0.226198	0.47961	Unknown protein
Solyc10g047420.3	hyper/hypo	promoter	12.5TvsFHT/5MvsFHM/FHTvsFHM	ChrSL4.0ch10:39786671-39792105	-0.183941	0.567141	NAD(P)H-quinone oxidoreductase chain 4, chloroplastic (AHRD V3.3 *-* I6N9A7_DATST)
Solyc00g006650.1	hyper/hypo	exon/intron/promoter	12.5TvsFHT/20TvsFHT/5MvsFHM/5Tvs5M/5TvsFHT/FHTvsFHM	ChrSL4.0ch00:8751310-8752485	0.182183	0.570918	Unknown protein
Solyc05g023725.1	hyper	promoter	5MvsFHM	ChrSL4.0ch05:29204010-29211262	0.177659	0.580678	Ribosomal protein L2, plastid (AHRD V3.3 *-* A0A2U1PJW3_ARTAN)
Solyc01g022785.1	hyper/hypo	exon/intron/promoter	12.5TvsFHT/FHTvsFHM	ChrSL4.0ch01:33007927-33009626	-0.135502	0.674569	Unknown protein
Solyc00g500374.1	hyper	promoter	12.5TvsFHT	ChrSL4.0ch00:8649847-8650922	-0.127855	0.692115	Unknown protein
Solyc00g500140.1	hyper/hypo	promoter	12.5TvsFHT/FHTvsFHM	ChrSL4.0ch00:2542682-2546132	-0.124488	0.699886	ATP synthase epsilon chain, chloroplastic (AHRD V3.3 *** A0A1U8QCD5_CAPAN)
Solyc09g008090.3	hypo	exon/intron	20TvsFHT/5MvsFHM/FHTvsFHM	ChrSL4.0ch09:1583823-1585146	0.0852452	0.792236	Glycosyltransferase (AHRD V3.3 *** A0A1Q3DDP0_CEPFO)
Solyc09g018555.1	hyper	promoter	FHTvsFHM	ChrSL4.0ch09:15329809-15333388	-0.0839497	0.795334	30S ribosomal protein S2, chloroplastic (AHRD V3.3 *** A0A0G2R7W6_MESCR)
Solyc11g044660.1	hyper/hypo	promoter	5MvsFHM/5Tvs5M/5TvsFHT	ChrSL4.0ch11:31142752-31145181	-0.0832094	0.797106	ATP synthase subunit beta, chloroplastic (AHRD V3.3 *-* A0A2U1KL25_ARTAN)
Solyc02g085500.4	hyper	promoter	12.5TvsFHT	ChrSL4.0ch02:46384199-46391713	-0.0664408	0.837452	ovate
Solyc11g045440.1	hyper/hypo	exon/intron/promoter	12.5TvsFHT/FHTvsFHM	ChrSL4.0ch11:29343706-29350111	0.0562098	0.862252	30S ribosomal protein S12-B, chloroplastic (AHRD V3.3 *-* A0A2G3D2S1_CAPCH)
Solyc00g500374.1	hyper	promoter	12.5TvsFHT	ChrSL4.0ch00:8647643-8648741	0.0315154	0.922545	Unknown protein
Solyc11g051176.1	hyper/hypo	exon/intron	5MvsFHM/5TvsFHT/FHTvsFHM	ChrSL4.0ch11:17750372-17751508	0.0264614	0.934941	Unknown protein
Solyc09g007870.3	hypo	exon/intron	5TvsFHT	ChrSL4.0ch09:1428612-1434228	-0.0251967	0.938045	ethylene signaling protein
Solyc00g500374.1	hyper	promoter	12.5TvsFHT	ChrSL4.0ch00:8648744-8649846	-0.0239671	0.941064	Unknown protein
Solyc10g045385.1	hyper/hypo	exon/intron	12.5TvsFHT/FHTvsFHM	ChrSL4.0ch10:32214057-32218282	0.0110008	0.972932	Unknown protein
Solyc10g012217.1	hyper	promoter	12.5TvsFHT/5MvsFHM/FHTvsFHM	ChrSL4.0ch10:4490855-4494100	0.0104821	0.974208	50S ribosomal protein L2, chloroplastic (AHRD V3.3 *** I6N9C2_DATST)
Solyc03g113630.3	hypo	exon/intron	20TvsFHT	ChrSL4.0ch03:58120838-58128512	0.00723441	0.982198	Pentatricopeptide repeat-containing protein, chloroplastic (AHRD V3.3 *** A0A2G2WRC1_CAPBA)
CpG	using average DNA methylation levels associated with the genes for correlative analysis
gene	hyper_hypo	region	comparison	probe	r	pvalue	description
Solyc01g073660.3	hypo	exon/intron	12.5TvsFHT	ChrSL4.0ch01:73475418-73481511	-0.873429	0.000206082	Major facilitator superfamily protein (AHRD V3.3 *** A0A2U1LP11_ARTAN),Pfam:PF13347
Solyc03g121800.4	hyper/hypo	exon/intron	12.5TvsFHT/20TvsFHT/5MvsFHM/FHTvsFHM	ChrSL4.0ch03:64285278-64290317	-0.834081	0.000744208	copz1 nonclathrin coat protein zeta1-COP
Solyc00g500164.1	hyper/hypo	exon/intron/promoter	12.5TvsFHT	ChrSL4.0ch00:2958489-2961780	0.794286	0.00203031	Unknown protein
Solyc00g500164.1	hyper/hypo	exon/intron/promoter	12.5TvsFHT	ChrSL4.0ch00:2956490-2958488	0.793803	0.00205246	Unknown protein
Solyc11g051176.1	hyper/hypo	exon/intron	5MvsFHM/5TvsFHT/FHTvsFHM	ChrSL4.0ch11:17760777-17763813	0.756005	0.00444501	Unknown protein
Solyc11g051176.1	hyper/hypo	exon/intron	5MvsFHM/5TvsFHT/FHTvsFHM	ChrSL4.0ch11:17763833-17766282	0.740361	0.00589267	Unknown protein
Solyc10g045385.1	hyper/hypo	exon/intron	12.5TvsFHT/FHTvsFHM	ChrSL4.0ch10:32206183-32210376	-0.740279	0.00590112	Unknown protein
Solyc03g114960.4	hyper	promoter	12.5TvsFHT	ChrSL4.0ch03:59241809-59249352	-0.733203	0.0066623	Galactose oxidase/kelch repeat superfamily protein (AHRD V3.3 *** A0A1P8ATP8_ARATH)
Solyc02g084450.4	hyper	exon/intron	12.5TvsFHT/20TvsFHT	ChrSL4.0ch02:45544773-45551767	0.729464	0.00709309	NBS-LRR resistance protein (AHRD V3.3 *** A0A2K3NU03_TRIPR)
Solyc04g005810.3	hyper	exon/intron	12.5TvsFHT	ChrSL4.0ch04:536982-543626	0.702571	0.0108353	Thioredoxin (AHRD V3.3 *** A0A2G2YE12_CAPAN)
Solyc10g044443.1	hyper	exon/intron	12.5TvsFHT	ChrSL4.0ch10:25340624-25347151	0.677257	0.015541	Signal recognition particle subunit SRP72 (AHRD V3.3 *-* A0A2G3BDT2_CAPCH)
Solyc04g026080.3	hyper	promoter	12.5TvsFHT	ChrSL4.0ch04:18333973-18339855	0.671413	0.0168125	Kinesin-like protein (AHRD V3.3 *-* O24147_TOBAC)
Solyc00g500164.1	hyper/hypo	exon/intron/promoter	12.5TvsFHT	ChrSL4.0ch00:2961793-2962934	0.666277	0.0179917	Unknown protein
Solyc10g044443.1	hyper	exon/intron	12.5TvsFHT	ChrSL4.0ch10:25328188-25336054	0.660549	0.0193769	Signal recognition particle subunit SRP72 (AHRD V3.3 *-* A0A2G3BDT2_CAPCH)
Solyc09g005540.3	hyper	exon/intron	12.5TvsFHT/5TvsFHT	ChrSL4.0ch09:358406-362654	0.656761	0.0203349	UDP-glucuronic acid decarboxylase (AHRD V3.3 *-* X8JRY2_9HOMO)
Solyc04g082990.3	hyper/hypo	promoter	12.5TvsFHT/5Tvs5M/FHTvsFHM	ChrSL4.0ch04:64422463-64430289	0.654596	0.0208977	Tetratricopeptide repeat protein SKI3 (AHRD V3.3 *-* A0A2G2ZSZ3_CAPAN)
Solyc00g500141.1	hyper/hypo	promoter	12.5TvsFHT/20TvsFHT/5MvsFHM/5Tvs5M/5TvsFHT/FHTvsFHM	ChrSL4.0ch00:2542682-2546132	-0.651365	0.0217583	Protein Ycf2 (AHRD V3.3 *-* A0A1W5PW46_9DIPS)
Solyc05g049960.4	hyper	exon/intron/promoter	12.5TvsFHT	ChrSL4.0ch05:59187648-59197148	0.636572	0.0260325	ELM2 domain-containing protein (AHRD V3.3 *** A0A2U1QGB1_ARTAN)
Solyc00g500264.1	hyper/hypo	exon/intron/promoter	12.5TvsFHT/20TvsFHT/5TvsFHT/FHTvsFHM	ChrSL4.0ch00:6101019-6102098	0.628738	0.0285273	Unknown protein
Solyc00g500151.1	hyper	promoter	12.5TvsFHT/5Tvs5M/5TvsFHT/FHTvsFHM	ChrSL4.0ch00:2572305-2575855	-0.614831	0.0333732	Photosystem II protein D1 (AHRD V3.3 *** A0A1U8QBZ9_CAPAN)
Solyc03g114960.4	hyper	promoter	12.5TvsFHT	ChrSL4.0ch03:59249353-59256868	0.61427	0.0335805	Galactose oxidase/kelch repeat superfamily protein (AHRD V3.3 *** A0A1P8ATP8_ARATH)
Solyc10g045385.1	hyper/hypo	exon/intron	12.5TvsFHT/FHTvsFHM	ChrSL4.0ch10:32210400-32214053	-0.612314	0.0343097	Unknown protein
Solyc00g500264.1	hyper/hypo	exon/intron/promoter	12.5TvsFHT/20TvsFHT/5TvsFHT/FHTvsFHM	ChrSL4.0ch00:6094492-6095555	0.607839	0.0360204	Unknown protein
Solyc06g068840.3	hyper/hypo	exon/intron	12.5TvsFHT/20TvsFHT/5Tvs5M/5TvsFHT/FHTvsFHM	ChrSL4.0ch06:40289207-40297112	0.607501	0.0361522	Calcium-dependent phospholipid-binding Copine family protein (AHRD V3.3 *** A0A2U1NDK1_ARTAN)
Solyc00g500264.1	hyper/hypo	exon/intron/promoter	12.5TvsFHT/20TvsFHT/5TvsFHT/FHTvsFHM	ChrSL4.0ch00:6105327-6107032	0.607442	0.0361753	Unknown protein
Solyc00g500259.1	hyper/hypo	exon/intron	12.5TvsFHT/20TvsFHT/FHTvsFHM	ChrSL4.0ch00:5847417-5848323	0.607179	0.0362779	Unknown protein
Solyc00g500264.1	hyper/hypo	exon/intron/promoter	12.5TvsFHT/20TvsFHT/5TvsFHT/FHTvsFHM	ChrSL4.0ch00:6074562-6075721	0.603198	0.0378583	Unknown protein
Solyc00g500264.1	hyper/hypo	exon/intron/promoter	12.5TvsFHT/20TvsFHT/5TvsFHT/FHTvsFHM	ChrSL4.0ch00:6099879-6101018	0.601177	0.0386789	Unknown protein
Solyc03g114930.3	hyper/hypo	exon/intron	12.5TvsFHT/20TvsFHT	ChrSL4.0ch03:59205905-59213603	0.599268	0.0394659	PsbP-like protein 1, chloroplastic (AHRD V3.3 *** A0A2G3A242_CAPAN)
Solyc00g500259.1	hyper/hypo	exon/intron	12.5TvsFHT/20TvsFHT/FHTvsFHM	ChrSL4.0ch00:5836875-5843101	-0.592288	0.0424402	Unknown protein
Solyc12g077440.2	hyper	exon/intron	12.5TvsFHT	ChrSL4.0ch12:21256849-21259798	0.556245	0.0603599	zinc finger (C2H2 type) family protein (AHRD V3.3 --* AT1G30970.1)
Solyc09g089580.4	hypo	promoter	20TvsFHT	ChrSL4.0ch09:65395613-65402386	-0.547708	0.0652709	2-oxoglutarate (2OG) and Fe(II)-dependent oxygenase superfamily protein (AHRD V3.3 *** A0A2U1QA13_ARTAN)
Solyc00g500164.1	hyper/hypo	exon/intron/promoter	12.5TvsFHT	ChrSL4.0ch00:2947442-2954370	-0.53757	0.0714538	Unknown protein
Solyc11g021160.1	hyper/hypo	promoter	12.5TvsFHT/5MvsFHM/5Tvs5M/5TvsFHT	ChrSL4.0ch11:13440486-13442864	-0.534465	0.0734249	ATP synthase subunit beta, chloroplastic (AHRD V3.3 *-* A0A2G2WCU2_CAPBA)
Solyc00g500264.1	hyper/hypo	exon/intron/promoter	12.5TvsFHT/20TvsFHT/5TvsFHT/FHTvsFHM	ChrSL4.0ch00:6093386-6094474	0.53011	0.0762525	Unknown protein
Solyc00g500264.1	hyper/hypo	exon/intron/promoter	12.5TvsFHT/20TvsFHT/5TvsFHT/FHTvsFHM	ChrSL4.0ch00:6082473-6083735	0.527381	0.0780613	Unknown protein
Solyc00g500264.1	hyper/hypo	exon/intron/promoter	12.5TvsFHT/20TvsFHT/5TvsFHT/FHTvsFHM	ChrSL4.0ch00:6091218-6092236	-0.527126	0.0782317	Unknown protein
Solyc00g500264.1	hyper/hypo	exon/intron/promoter	12.5TvsFHT/20TvsFHT/5TvsFHT/FHTvsFHM	ChrSL4.0ch00:6083738-6084801	0.524178	0.0802218	Unknown protein
Solyc00g500264.1	hyper/hypo	exon/intron/promoter	12.5TvsFHT/20TvsFHT/5TvsFHT/FHTvsFHM	ChrSL4.0ch00:6098831-6099878	0.523198	0.0808909	Unknown protein
Solyc02g069055.1	hyper/hypo	exon/intron/promoter	12.5TvsFHT/20TvsFHT	ChrSL4.0ch02:37024232-37033753	-0.522271	0.0815275	Phloem protein 2-like (AHRD V3.3 *** A0A200QPN3_9MAGN)
Solyc00g500264.1	hyper/hypo	exon/intron/promoter	12.5TvsFHT/20TvsFHT/5TvsFHT/FHTvsFHM	ChrSL4.0ch00:6073388-6074561	0.511343	0.0892878	Unknown protein
Solyc05g150130.1	hyper/hypo	exon/intron/promoter	12.5TvsFHT/20TvsFHT/5MvsFHM/5Tvs5M/FHTvsFHM	ChrSL4.0ch05:28146601-28153050	0.50815	0.0916459	Alcohol dehydrogenase (AHRD V3.3 *-* A0A2U1MN94_ARTAN)
Solyc02g085500.4	hyper	promoter	12.5TvsFHT	ChrSL4.0ch02:46379170-46384105	0.507611	0.0920481	ovate
Solyc12g036710.3	hyper	exon/intron	5Tvs5M/5TvsFHT	ChrSL4.0ch12:46457244-46459373	0.505671	0.0935056	ribosomal protein S12 (chloroplast) (AHRD V3.3 *-* YP_009184034.1)
Solyc06g150122.1	hyper/hypo	exon/intron	12.5TvsFHT/20TvsFHT/5Tvs5M/FHTvsFHM	ChrSL4.0ch06:36128969-36130497	0.501157	0.0969564	Unknown protein
Solyc00g500264.1	hyper/hypo	exon/intron/promoter	12.5TvsFHT/20TvsFHT/5TvsFHT/FHTvsFHM	ChrSL4.0ch00:6116408-6117509	0.500175	0.0977183	Unknown protein
Solyc00g500264.1	hyper/hypo	exon/intron/promoter	12.5TvsFHT/20TvsFHT/5TvsFHT/FHTvsFHM	ChrSL4.0ch00:6104190-6105326	0.498934	0.0986867	Unknown protein
Solyc06g011664.1	hyper/hypo	exon/intron	5MvsFHM/5Tvs5M/FHTvsFHM	ChrSL4.0ch06:8682804-8684334	0.498073	0.0993624	Unknown protein
Solyc12g077440.2	hyper	exon/intron	12.5TvsFHT	ChrSL4.0ch12:21263039-21273424	0.493358	0.103118	zinc finger (C2H2 type) family protein (AHRD V3.3 --* AT1G30970.1)
Solyc06g068840.3	hyper/hypo	exon/intron	12.5TvsFHT/20TvsFHT/5Tvs5M/5TvsFHT/FHTvsFHM	ChrSL4.0ch06:40297179-40301790	-0.49208	0.104152	Calcium-dependent phospholipid-binding Copine family protein (AHRD V3.3 *** A0A2U1NDK1_ARTAN)
Solyc00g500264.1	hyper/hypo	exon/intron/promoter	12.5TvsFHT/20TvsFHT/5TvsFHT/FHTvsFHM	ChrSL4.0ch00:6087967-6089001	0.484452	0.110468	Unknown protein
Solyc06g011664.1	hyper/hypo	exon/intron	5MvsFHM/5Tvs5M/FHTvsFHM	ChrSL4.0ch06:8678964-8679926	0.483602	0.111188	Unknown protein
Solyc06g011664.1	hyper/hypo	exon/intron	5MvsFHM/5Tvs5M/FHTvsFHM	ChrSL4.0ch06:8685409-8688868	0.475354	0.118326	Unknown protein
Solyc09g011920.3	hyper	promoter	12.5TvsFHT	ChrSL4.0ch09:5222559-5229110	0.467946	0.12499	uncoupling protein AF472619
Solyc00g500264.1	hyper/hypo	exon/intron/promoter	12.5TvsFHT/20TvsFHT/5TvsFHT/FHTvsFHM	ChrSL4.0ch00:6102099-6103173	0.458959	0.133398	Unknown protein
Solyc01g022785.1	hyper/hypo	exon/intron/promoter	12.5TvsFHT/FHTvsFHM	ChrSL4.0ch01:33011327-33012878	-0.45394	0.138249	Unknown protein
Solyc06g150122.1	hyper/hypo	exon/intron	12.5TvsFHT/20TvsFHT/5Tvs5M/FHTvsFHM	ChrSL4.0ch06:36124378-36125803	0.452214	0.139943	Unknown protein
Solyc00g500259.1	hyper/hypo	exon/intron	12.5TvsFHT/20TvsFHT/FHTvsFHM	ChrSL4.0ch00:5843121-5844197	0.452055	0.1401	Unknown protein
Solyc11g039980.3	hyper	promoter	12.5TvsFHT	ChrSL4.0ch11:39043291-39047806	-0.451163	0.140982	ATP synthase subunit alpha (AHRD V3.3 *-* A0A2H4NB27_SOLLC)
Solyc00g500264.1	hyper/hypo	exon/intron/promoter	12.5TvsFHT/20TvsFHT/5TvsFHT/FHTvsFHM	ChrSL4.0ch00:6110901-6112032	0.450471	0.141668	Unknown protein
Solyc06g053740.4	hypo	exon/intron	5MvsFHM	ChrSL4.0ch06:34378055-34385070	0.448574	0.14356	MATH domain-containing protein (AHRD V3.3 *-* A0A1Q3BTU7_CEPFO)
Solyc00g500264.1	hyper/hypo	exon/intron/promoter	12.5TvsFHT/20TvsFHT/5TvsFHT/FHTvsFHM	ChrSL4.0ch00:6108837-6109877	0.445358	0.146806	Unknown protein
Solyc00g500264.1	hyper/hypo	exon/intron/promoter	12.5TvsFHT/20TvsFHT/5TvsFHT/FHTvsFHM	ChrSL4.0ch00:6084803-6085922	0.442784	0.149437	Unknown protein
Solyc09g015320.3	hyper/hypo	promoter	12.5TvsFHT/5MvsFHM	ChrSL4.0ch09:8563677-8569800	-0.441992	0.150252	Photosystem I assembly protein Ycf3 (AHRD V3.3 *-* H6T9Q1_MOLVE)
Solyc09g018555.1	hyper	promoter	FHTvsFHM	ChrSL4.0ch09:15324377-15329808	-0.439484	0.152854	30S ribosomal protein S2, chloroplastic (AHRD V3.3 *** A0A0G2R7W6_MESCR)
Solyc10g044443.1	hyper	exon/intron	12.5TvsFHT	ChrSL4.0ch10:25336055-25340593	0.439043	0.153315	Signal recognition particle subunit SRP72 (AHRD V3.3 *-* A0A2G3BDT2_CAPCH)
Solyc01g028807.1	hypo	exon/intron	12.5TvsFHT	ChrSL4.0ch01:37886117-37897228	0.438947	0.153414	Unknown protein
Solyc11g051176.1	hyper/hypo	exon/intron	5MvsFHM/5TvsFHT/FHTvsFHM	ChrSL4.0ch11:17753752-17755382	0.433493	0.159184	Unknown protein
Solyc08g007400.4	hyper	exon/intron/promoter	12.5TvsFHT/20TvsFHT	ChrSL4.0ch08:1980777-1987038	-0.429955	0.163	autophagy-related protein 8f isoform X2 (AHRD V3.3 *-* XP_010324593.1)
Solyc00g500264.1	hyper/hypo	exon/intron/promoter	12.5TvsFHT/20TvsFHT/5TvsFHT/FHTvsFHM	ChrSL4.0ch00:6115301-6116407	0.427811	0.16534	Unknown protein
Solyc11g051176.1	hyper/hypo	exon/intron	5MvsFHM/5TvsFHT/FHTvsFHM	ChrSL4.0ch11:17766283-17768250	0.427308	0.165891	Unknown protein
Solyc00g500296.1	hyper	promoter	5Tvs5M/5TvsFHT	ChrSL4.0ch00:6886076-6904754	-0.422926	0.17075	Photosystem II protein D1 (AHRD V3.3 *** A0A1U8QBZ9_CAPAN)
Solyc01g060090.1	hyper/hypo	exon/intron	12.5TvsFHT/5MvsFHM	ChrSL4.0ch01:62744784-62751214	-0.420135	0.173891	serine/threonine-protein phosphatase 4 regulatory subunit 3-like (AHRD V3.3 *-* A0A2I4F1X2_9ROSI)
Solyc11g051176.1	hyper/hypo	exon/intron	5MvsFHM/5TvsFHT/FHTvsFHM	ChrSL4.0ch11:17759419-17760761	0.420108	0.173921	Unknown protein
Solyc11g039980.3	hyper	promoter	12.5TvsFHT	ChrSL4.0ch11:39047838-39051951	-0.420031	0.174009	ATP synthase subunit alpha (AHRD V3.3 *-* A0A2H4NB27_SOLLC)
Solyc00g500264.1	hyper/hypo	exon/intron/promoter	12.5TvsFHT/20TvsFHT/5TvsFHT/FHTvsFHM	ChrSL4.0ch00:6072180-6073384	-0.411359	0.184001	Unknown protein
Solyc10g017890.1	hyper	promoter	5MvsFHM/5Tvs5M/FHTvsFHM	ChrSL4.0ch10:5871131-5875190	-0.407834	0.188162	Photosystem I chlorophyll a apoprotein A1 (AHRD V3.3 *** A0A2G2XQN6_CAPBA)
Solyc06g150122.1	hyper/hypo	exon/intron	12.5TvsFHT/20TvsFHT/5Tvs5M/FHTvsFHM	ChrSL4.0ch06:36127242-36128968	0.40547	0.190985	Unknown protein
Solyc00g500234.1	hyper/hypo	exon/intron/promoter	12.5TvsFHT/20TvsFHT	ChrSL4.0ch00:4938074-4939472	-0.405333	0.19115	Unknown protein
Solyc01g106250.4	hyper/hypo	exon/intron	12.5TvsFHT/20TvsFHT/5MvsFHM/5TvsFHT/FHTvsFHM	ChrSL4.0ch01:86518769-86525058	-0.405037	0.191505	B3 domain-containing protein (AHRD V3.3 *-* A0A1Q3CKL9_CEPFO)
Solyc00g500264.1	hyper/hypo	exon/intron/promoter	12.5TvsFHT/20TvsFHT/5TvsFHT/FHTvsFHM	ChrSL4.0ch00:6114233-6115299	0.404047	0.192697	Unknown protein
Solyc01g060090.1	hyper/hypo	exon/intron	12.5TvsFHT/5MvsFHM	ChrSL4.0ch01:62736867-62744764	0.393402	0.205803	serine/threonine-protein phosphatase 4 regulatory subunit 3-like (AHRD V3.3 *-* A0A2I4F1X2_9ROSI)
Solyc12g077440.2	hyper	exon/intron	12.5TvsFHT	ChrSL4.0ch12:21273425-21280115	0.389238	0.211074	zinc finger (C2H2 type) family protein (AHRD V3.3 --* AT1G30970.1)
Solyc01g060090.1	hyper/hypo	exon/intron	12.5TvsFHT/5MvsFHM	ChrSL4.0ch01:62751215-62756960	0.389167	0.211164	serine/threonine-protein phosphatase 4 regulatory subunit 3-like (AHRD V3.3 *-* A0A2I4F1X2_9ROSI)
Solyc01g106220.4	hyper/hypo	exon/intron/promoter	20TvsFHT/5MvsFHM	ChrSL4.0ch01:86505098-86512714	-0.384224	0.217528	DNA polymerase V (AHRD V3.3 *** A0A2I4F5F3_9ROSI)
Solyc01g022785.1	hyper/hypo	exon/intron/promoter	12.5TvsFHT/FHTvsFHM	ChrSL4.0ch01:33016219-33017667	-0.38162	0.220927	Unknown protein
Solyc11g044660.1	hyper/hypo	promoter	5MvsFHM/5Tvs5M/5TvsFHT	ChrSL4.0ch11:31145182-31148249	-0.381381	0.22124	ATP synthase subunit beta, chloroplastic (AHRD V3.3 *-* A0A2U1KL25_ARTAN)
Solyc05g150130.1	hyper/hypo	exon/intron/promoter	12.5TvsFHT/20TvsFHT/5MvsFHM/5Tvs5M/FHTvsFHM	ChrSL4.0ch05:28138727-28146600	0.378838	0.224592	Alcohol dehydrogenase (AHRD V3.3 *-* A0A2U1MN94_ARTAN)
Solyc00g500264.1	hyper/hypo	exon/intron/promoter	12.5TvsFHT/20TvsFHT/5TvsFHT/FHTvsFHM	ChrSL4.0ch00:6117510-6118673	0.373307	0.231989	Unknown protein
Solyc10g045385.1	hyper/hypo	exon/intron	12.5TvsFHT/FHTvsFHM	ChrSL4.0ch10:32199138-32206119	-0.37265	0.232877	Unknown protein
Solyc10g045385.1	hyper/hypo	exon/intron	12.5TvsFHT/FHTvsFHM	ChrSL4.0ch10:32193704-32199080	0.372112	0.233606	Unknown protein
Solyc09g055950.2	hypo	promoter	FHTvsFHM	ChrSL4.0ch09:42366522-42370794	-0.368556	0.238456	Photosystem II D2 protein (AHRD V3.3 *-* E3T2U9_EQUAR)
Solyc03g063510.1	hyper/hypo	promoter	12.5TvsFHT/FHTvsFHM	ChrSL4.0ch03:30628141-30630623	-0.366169	0.241746	NADH-ubiquinone oxidoreductase chain 2 (AHRD V3.3 --* NU2M_ARATH)
Solyc06g011664.1	hyper/hypo	exon/intron	5MvsFHM/5Tvs5M/FHTvsFHM	ChrSL4.0ch06:8684335-8685408	0.36574	0.242339	Unknown protein
Solyc09g015340.3	hyper/hypo	exon/intron/promoter	12.5TvsFHT/5MvsFHM/5Tvs5M/5TvsFHT	ChrSL4.0ch09:8582155-8588003	-0.36501	0.243353	Photosystem I P700 chlorophyll a apoprotein A1 (AHRD V3.3 *-* A0A2P1M807_9LAMI)
Solyc06g150122.1	hyper/hypo	exon/intron	12.5TvsFHT/20TvsFHT/5Tvs5M/FHTvsFHM	ChrSL4.0ch06:36123019-36124377	0.364484	0.244084	Unknown protein
Solyc10g073357.1	hypo	exon/intron	20TvsFHT	ChrSL4.0ch10:56666800-56672862	-0.364455	0.244124	Exocyst complex component SEC3A (AHRD V3.3 *-* A0A2G2VHQ3_CAPBA)
Solyc08g007390.2	hyper	exon/intron	20TvsFHT	ChrSL4.0ch08:1975222-1980611	-0.364363	0.244253	Vesicle-associated protein 1-1 (AHRD V3.3 *** A0A2G3BPQ3_CAPCH)
Solyc10g017500.1	hypo	promoter	5MvsFHM	ChrSL4.0ch10:5162259-5168686	-0.360242	0.250028	Unknown protein
Solyc02g087380.1	hyper	promoter	12.5TvsFHT	ChrSL4.0ch02:47871920-47881146	0.357161	0.254399	Paired amphipathic helix protein Sin3-like 1 (AHRD V3.3 *-* A0A1U8G0F5_CAPAN)
Solyc05g047670.1	hyper	promoter	5Tvs5M/5TvsFHT	ChrSL4.0ch05:58498512-58505789	0.355423	0.256883	Protein Ycf2 (AHRD V3.3 *-* A0A172MBP1_9SOLA)
Solyc11g021160.1	hyper/hypo	promoter	12.5TvsFHT/5MvsFHM/5Tvs5M/5TvsFHT	ChrSL4.0ch11:13438662-13440485	-0.347278	0.268717	ATP synthase subunit beta, chloroplastic (AHRD V3.3 *-* A0A2G2WCU2_CAPBA)
Solyc00g500264.1	hyper/hypo	exon/intron/promoter	12.5TvsFHT/20TvsFHT/5TvsFHT/FHTvsFHM	ChrSL4.0ch00:6103174-6104189	0.346471	0.269907	Unknown protein
Solyc01g060090.1	hyper/hypo	exon/intron	12.5TvsFHT/5MvsFHM	ChrSL4.0ch01:62756961-62765947	-0.346058	0.270517	serine/threonine-protein phosphatase 4 regulatory subunit 3-like (AHRD V3.3 *-* A0A2I4F1X2_9ROSI)
Solyc01g073660.3	hypo	exon/intron	12.5TvsFHT	ChrSL4.0ch01:73467472-73475417	0.345902	0.270747	Major facilitator superfamily protein (AHRD V3.3 *** A0A2U1LP11_ARTAN),Pfam:PF13347
Solyc06g011664.1	hyper/hypo	exon/intron	5MvsFHM/5Tvs5M/FHTvsFHM	ChrSL4.0ch06:8681488-8682800	0.343438	0.274404	Unknown protein
Solyc01g022785.1	hyper/hypo	exon/intron/promoter	12.5TvsFHT/FHTvsFHM	ChrSL4.0ch01:33009647-33011318	-0.32835	0.297405	Unknown protein
Solyc12g095970.3	hyper	promoter	12.5TvsFHT/5TvsFHT	ChrSL4.0ch12:64587271-64592012	0.319126	0.311983	Abscisic acid receptor PYL3 (AHRD V3.3 *** A0A1U8ETR1_CAPAN)
Solyc00g006650.1	hyper/hypo	exon/intron/promoter	12.5TvsFHT/20TvsFHT/5MvsFHM/5Tvs5M/5TvsFHT/FHTvsFHM	ChrSL4.0ch00:8749965-8751309	0.315984	0.317037	Unknown protein
Solyc01g022785.1	hyper/hypo	exon/intron/promoter	12.5TvsFHT/FHTvsFHM	ChrSL4.0ch01:33014601-33016218	-0.312708	0.322354	Unknown protein
Solyc05g049960.4	hyper	exon/intron/promoter	12.5TvsFHT	ChrSL4.0ch05:59180773-59187647	0.312151	0.323263	ELM2 domain-containing protein (AHRD V3.3 *** A0A2U1QGB1_ARTAN)
Solyc06g011664.1	hyper/hypo	exon/intron	5MvsFHM/5Tvs5M/FHTvsFHM	ChrSL4.0ch06:8679928-8681487	0.309125	0.328226	Unknown protein
Solyc00g006650.1	hyper/hypo	exon/intron/promoter	12.5TvsFHT/20TvsFHT/5MvsFHM/5Tvs5M/5TvsFHT/FHTvsFHM	ChrSL4.0ch00:8746112-8747457	0.307877	0.330285	Unknown protein
Solyc00g006650.1	hyper/hypo	exon/intron/promoter	12.5TvsFHT/20TvsFHT/5MvsFHM/5Tvs5M/5TvsFHT/FHTvsFHM	ChrSL4.0ch00:8748752-8749964	0.306938	0.331837	Unknown protein
Solyc00g500264.1	hyper/hypo	exon/intron/promoter	12.5TvsFHT/20TvsFHT/5TvsFHT/FHTvsFHM	ChrSL4.0ch00:6090109-6091180	0.303145	0.338154	Unknown protein
Solyc01g022785.1	hyper/hypo	exon/intron/promoter	12.5TvsFHT/FHTvsFHM	ChrSL4.0ch01:33021503-33022919	0.301753	0.340487	Unknown protein
Solyc00g006650.1	hyper/hypo	exon/intron/promoter	12.5TvsFHT/20TvsFHT/5MvsFHM/5Tvs5M/5TvsFHT/FHTvsFHM	ChrSL4.0ch00:8740617-8741763	0.296684	0.349059	Unknown protein
Solyc00g006650.1	hyper/hypo	exon/intron/promoter	12.5TvsFHT/20TvsFHT/5MvsFHM/5Tvs5M/5TvsFHT/FHTvsFHM	ChrSL4.0ch00:8743755-8745079	0.295781	0.350599	Unknown protein
Solyc02g082110.4	hypo	promoter	5TvsFHT	ChrSL4.0ch02:43820216-43826971	0.294663	0.352509	Zinc finger transcription factor 18
Solyc00g500264.1	hyper/hypo	exon/intron/promoter	12.5TvsFHT/20TvsFHT/5TvsFHT/FHTvsFHM	ChrSL4.0ch00:6089002-6090108	0.294562	0.352681	Unknown protein
Solyc02g084490.1	hyper	exon/intron	12.5TvsFHT	ChrSL4.0ch02:45582049-45589062	0.292165	0.356798	Golgin candidate 6 (AHRD V3.3 *** A0A2G2XK18_CAPBA)
Solyc11g051176.1	hyper/hypo	exon/intron	5MvsFHM/5TvsFHT/FHTvsFHM	ChrSL4.0ch11:17755397-17756650	0.290216	0.360161	Unknown protein
Solyc00g500143.1	hyper	promoter	20TvsFHT/5TvsFHT/FHTvsFHM	ChrSL4.0ch00:2546133-2549645	-0.289488	0.361423	30S ribosomal protein S4, chloroplastic (AHRD V3.3 *** I6N958_DATST)
Solyc00g500234.1	hyper/hypo	exon/intron/promoter	12.5TvsFHT/20TvsFHT	ChrSL4.0ch00:4942127-4943398	0.281762	0.37495	Unknown protein
Solyc11g051176.1	hyper/hypo	exon/intron	5MvsFHM/5TvsFHT/FHTvsFHM	ChrSL4.0ch11:17768251-17769296	0.27636	0.384562	Unknown protein
Solyc06g150122.1	hyper/hypo	exon/intron	12.5TvsFHT/20TvsFHT/5Tvs5M/FHTvsFHM	ChrSL4.0ch06:36120059-36121484	-0.273016	0.390575	Unknown protein
Solyc00g500264.1	hyper/hypo	exon/intron/promoter	12.5TvsFHT/20TvsFHT/5TvsFHT/FHTvsFHM	ChrSL4.0ch00:6096622-6097710	0.26581	0.403694	Unknown protein
Solyc10g073357.1	hypo	exon/intron	20TvsFHT	ChrSL4.0ch10:56672863-56682501	-0.263758	0.40747	Exocyst complex component SEC3A (AHRD V3.3 *-* A0A2G2VHQ3_CAPBA)
Solyc06g011664.1	hyper/hypo	exon/intron	5MvsFHM/5Tvs5M/FHTvsFHM	ChrSL4.0ch06:8674349-8677809	0.260902	0.412754	Unknown protein
Solyc01g022785.1	hyper/hypo	exon/intron/promoter	12.5TvsFHT/FHTvsFHM	ChrSL4.0ch01:33022920-33024226	-0.257682	0.418753	Unknown protein
Solyc03g114890.4	hypo	promoter	5MvsFHM	ChrSL4.0ch03:59192690-59199896	0.25767	0.418776	COBRA-like protein (AHRD V3.3 *** K4BKZ1_SOLLC)
Solyc00g500264.1	hyper/hypo	exon/intron/promoter	12.5TvsFHT/20TvsFHT/5TvsFHT/FHTvsFHM	ChrSL4.0ch00:6095558-6096620	0.255115	0.423566	Unknown protein
Solyc06g150122.1	hyper/hypo	exon/intron	12.5TvsFHT/20TvsFHT/5Tvs5M/FHTvsFHM	ChrSL4.0ch06:36121495-36123017	-0.254896	0.423978	Unknown protein
Solyc00g006650.1	hyper/hypo	exon/intron/promoter	12.5TvsFHT/20TvsFHT/5MvsFHM/5Tvs5M/5TvsFHT/FHTvsFHM	ChrSL4.0ch00:8738353-8739458	0.254836	0.424091	Unknown protein
Solyc09g005770.1	hypo	promoter	5TvsFHT	ChrSL4.0ch09:541599-547170	-0.251713	0.429986	F-box associated interaction domain-containing protein (AHRD V3.3 *** A0A2U1PT01_ARTAN)
Solyc03g113630.3	hypo	exon/intron	20TvsFHT	ChrSL4.0ch03:58135248-58138804	-0.250531	0.432228	Pentatricopeptide repeat-containing protein, chloroplastic (AHRD V3.3 *** A0A2G2WRC1_CAPBA)
Solyc01g022785.1	hyper/hypo	exon/intron/promoter	12.5TvsFHT/FHTvsFHM	ChrSL4.0ch01:33017688-33021496	-0.249732	0.433746	Unknown protein
Solyc00g500264.1	hyper/hypo	exon/intron/promoter	12.5TvsFHT/20TvsFHT/5TvsFHT/FHTvsFHM	ChrSL4.0ch00:6079065-6080146	0.248897	0.435335	Unknown protein
Solyc01g022785.1	hyper/hypo	exon/intron/promoter	12.5TvsFHT/FHTvsFHM	ChrSL4.0ch01:33025488-33026857	-0.248608	0.435887	Unknown protein
Solyc00g500264.1	hyper/hypo	exon/intron/promoter	12.5TvsFHT/20TvsFHT/5TvsFHT/FHTvsFHM	ChrSL4.0ch00:6107054-6108832	0.24407	0.444579	Unknown protein
Solyc00g500234.1	hyper/hypo	exon/intron/promoter	12.5TvsFHT/20TvsFHT	ChrSL4.0ch00:4943401-4944720	0.243537	0.445606	Unknown protein
Solyc09g009680.2	hyper	promoter	5MvsFHM	ChrSL4.0ch09:3109146-3115818	0.242313	0.447968	Transcription initiation factor TFIID subunit 12 (AHRD V3.3 *** A0A2G2YPC4_CAPAN)
Solyc04g082990.3	hyper/hypo	promoter	12.5TvsFHT/5Tvs5M/FHTvsFHM	ChrSL4.0ch04:64419866-64422462	-0.240174	0.45211	Tetratricopeptide repeat protein SKI3 (AHRD V3.3 *-* A0A2G2ZSZ3_CAPAN)
Solyc00g500144.1	hyper	promoter	5Tvs5M/5TvsFHT	ChrSL4.0ch00:2549694-2553748	-0.239706	0.453019	30S ribosomal protein S14, chloroplastic (AHRD V3.3 *-* A0A2G2X601_CAPBA)
Solyc00g500374.1	hyper	promoter	12.5TvsFHT	ChrSL4.0ch00:8655229-8656890	-0.237208	0.457882	Unknown protein
Solyc12g033105.1	hyper	exon/intron	12.5TvsFHT	ChrSL4.0ch12:36893312-36898437	0.232914	0.4663	Unknown protein
Solyc01g106220.4	hyper/hypo	exon/intron/promoter	20TvsFHT/5MvsFHM	ChrSL4.0ch01:86512750-86518563	-0.225482	0.481039	DNA polymerase V (AHRD V3.3 *** A0A2I4F5F3_9ROSI)
Solyc00g500003.1	hyper	exon/intron	20TvsFHT	ChrSL4.0ch00:356390-371435	0.221993	0.48803	MP domain-containing protein (AHRD V3.3 *-* A0A1Q3D0H5_CEPFO)
Solyc11g045440.1	hyper/hypo	exon/intron/promoter	12.5TvsFHT/FHTvsFHM	ChrSL4.0ch11:29340953-29343699	-0.218952	0.494163	30S ribosomal protein S12-B, chloroplastic (AHRD V3.3 *-* A0A2G3D2S1_CAPCH)
Solyc10g047410.1	hyper	exon/intron/promoter	12.5TvsFHT/5MvsFHM/FHTvsFHM	ChrSL4.0ch10:39792106-39796072	0.218702	0.494667	Photosystem II CP43 reaction center protein (AHRD V3.3 *-* A0A2S0SUS0_9FABA)
Solyc09g089580.4	hypo	promoter	20TvsFHT	ChrSL4.0ch09:65402387-65406758	-0.216781	0.49856	2-oxoglutarate (2OG) and Fe(II)-dependent oxygenase superfamily protein (AHRD V3.3 *** A0A2U1QA13_ARTAN)
Solyc00g006650.1	hyper/hypo	exon/intron/promoter	12.5TvsFHT/20TvsFHT/5MvsFHM/5Tvs5M/5TvsFHT/FHTvsFHM	ChrSL4.0ch00:8741767-8743726	0.216721	0.498683	Unknown protein
Solyc12g033105.1	hyper	exon/intron	12.5TvsFHT	ChrSL4.0ch12:36867839-36874361	0.214844	0.502499	Unknown protein
Solyc00g500259.1	hyper/hypo	exon/intron	12.5TvsFHT/20TvsFHT/FHTvsFHM	ChrSL4.0ch00:5848324-5849421	-0.213514	0.505213	Unknown protein
Solyc00g500264.1	hyper/hypo	exon/intron/promoter	12.5TvsFHT/20TvsFHT/5TvsFHT/FHTvsFHM	ChrSL4.0ch00:6085925-6086936	0.20886	0.514755	Unknown protein
Solyc00g500264.1	hyper/hypo	exon/intron/promoter	12.5TvsFHT/20TvsFHT/5TvsFHT/FHTvsFHM	ChrSL4.0ch00:6113173-6114232	0.208286	0.515937	Unknown protein
Solyc00g006650.1	hyper/hypo	exon/intron/promoter	12.5TvsFHT/20TvsFHT/5MvsFHM/5Tvs5M/5TvsFHT/FHTvsFHM	ChrSL4.0ch00:8747466-8748751	0.204324	0.52413	Unknown protein
Solyc00g500234.1	hyper/hypo	exon/intron/promoter	12.5TvsFHT/20TvsFHT	ChrSL4.0ch00:4944721-4945625	-0.202024	0.528912	Unknown protein
Solyc12g033105.1	hyper	exon/intron	12.5TvsFHT	ChrSL4.0ch12:36878458-36881718	0.199297	0.534605	Unknown protein
Solyc00g500244.1	hypo	promoter	5MvsFHM	ChrSL4.0ch00:5152195-5154331	-0.188035	0.55839	Cytochrome c oxidase subunit 2 (AHRD V3.3 *** A0A2G2X686_CAPBA)
Solyc00g500164.1	hyper/hypo	exon/intron/promoter	12.5TvsFHT	ChrSL4.0ch00:2954371-2956486	0.187094	0.560397	Unknown protein
Solyc06g150122.1	hyper/hypo	exon/intron	12.5TvsFHT/20TvsFHT/5Tvs5M/FHTvsFHM	ChrSL4.0ch06:36117731-36120054	0.179747	0.576164	Unknown protein
Solyc00g500259.1	hyper/hypo	exon/intron	12.5TvsFHT/20TvsFHT/FHTvsFHM	ChrSL4.0ch00:5844208-5846105	-0.176557	0.583064	Unknown protein
Solyc00g500234.1	hyper/hypo	exon/intron/promoter	12.5TvsFHT/20TvsFHT	ChrSL4.0ch00:4936838-4938056	0.16917	0.599165	Unknown protein
Solyc00g500003.1	hyper	exon/intron	20TvsFHT	ChrSL4.0ch00:381627-382888	-0.168756	0.600074	MP domain-containing protein (AHRD V3.3 *-* A0A1Q3D0H5_CEPFO)
Solyc00g500264.1	hyper/hypo	exon/intron/promoter	12.5TvsFHT/20TvsFHT/5TvsFHT/FHTvsFHM	ChrSL4.0ch00:6077996-6079058	0.168094	0.601526	Unknown protein
Solyc06g011664.1	hyper/hypo	exon/intron	5MvsFHM/5Tvs5M/FHTvsFHM	ChrSL4.0ch06:8677811-8678961	0.167388	0.603075	Unknown protein
Solyc11g045440.1	hyper/hypo	exon/intron/promoter	12.5TvsFHT/FHTvsFHM	ChrSL4.0ch11:29336887-29340891	-0.167317	0.60323	30S ribosomal protein S12-B, chloroplastic (AHRD V3.3 *-* A0A2G3D2S1_CAPCH)
Solyc00g500264.1	hyper/hypo	exon/intron/promoter	12.5TvsFHT/20TvsFHT/5TvsFHT/FHTvsFHM	ChrSL4.0ch00:6092251-6093347	0.161256	0.6166	Unknown protein
Solyc06g150122.1	hyper/hypo	exon/intron	12.5TvsFHT/20TvsFHT/5Tvs5M/FHTvsFHM	ChrSL4.0ch06:36116283-36117730	0.159553	0.620377	Unknown protein
Solyc11g051176.1	hyper/hypo	exon/intron	5MvsFHM/5TvsFHT/FHTvsFHM	ChrSL4.0ch11:17756651-17758090	0.157543	0.624843	Unknown protein
Solyc00g500264.1	hyper/hypo	exon/intron/promoter	12.5TvsFHT/20TvsFHT/5TvsFHT/FHTvsFHM	ChrSL4.0ch00:6075724-6076829	0.153179	0.634583	Unknown protein
Solyc09g065490.2	hyper/hypo	exon/intron	12.5TvsFHT/20TvsFHT/5MvsFHM/5Tvs5M	ChrSL4.0ch09:59697584-59704772	-0.151131	0.639172	Unknown protein
Solyc09g008090.3	hypo	exon/intron	20TvsFHT/5MvsFHM/FHTvsFHM	ChrSL4.0ch09:1585147-1589387	-0.141718	0.660412	Glycosyltransferase (AHRD V3.3 *** A0A1Q3DDP0_CEPFO)
Solyc00g500331.1	hyper	promoter	12.5TvsFHT/20TvsFHT	ChrSL4.0ch00:7374573-7384647	-0.141128	0.661753	Photosystem II reaction center protein K (AHRD V3.3 *** A0A1U8QD48_CAPAN)
Solyc00g500264.1	hyper/hypo	exon/intron/promoter	12.5TvsFHT/20TvsFHT/5TvsFHT/FHTvsFHM	ChrSL4.0ch00:6081357-6082472	-0.13898	0.666636	Unknown protein
Solyc00g500374.1	hyper	promoter	12.5TvsFHT	ChrSL4.0ch00:8650923-8652002	0.136676	0.671886	Unknown protein
Solyc12g033105.1	hyper	exon/intron	12.5TvsFHT	ChrSL4.0ch12:36862188-36867838	0.136248	0.672864	Unknown protein
Solyc03g083670.3	hypo	promoter	12.5TvsFHT	ChrSL4.0ch03:48196294-48200194	0.13611	0.67318	Unknown protein
Solyc06g150122.1	hyper/hypo	exon/intron	12.5TvsFHT/20TvsFHT/5Tvs5M/FHTvsFHM	ChrSL4.0ch06:36125825-36127240	0.130884	0.685148	Unknown protein
Solyc00g500003.1	hyper	exon/intron	20TvsFHT	ChrSL4.0ch00:335356-338395	0.130464	0.686111	MP domain-containing protein (AHRD V3.3 *-* A0A1Q3D0H5_CEPFO)
Solyc03g113630.3	hypo	exon/intron	20TvsFHT	ChrSL4.0ch03:58128513-58135224	-0.129884	0.687446	Pentatricopeptide repeat-containing protein, chloroplastic (AHRD V3.3 *** A0A2G2WRC1_CAPBA)
Solyc09g065490.2	hyper/hypo	exon/intron	12.5TvsFHT/20TvsFHT/5MvsFHM/5Tvs5M	ChrSL4.0ch09:59704865-59711243	-0.126054	0.696267	Unknown protein
Solyc00g500264.1	hyper/hypo	exon/intron/promoter	12.5TvsFHT/20TvsFHT/5TvsFHT/FHTvsFHM	ChrSL4.0ch00:6097713-6098830	0.12352	0.702124	Unknown protein
Solyc00g500003.1	hyper	exon/intron	20TvsFHT	ChrSL4.0ch00:349472-356389	-0.123467	0.702246	MP domain-containing protein (AHRD V3.3 *-* A0A1Q3D0H5_CEPFO)
Solyc00g500264.1	hyper/hypo	exon/intron/promoter	12.5TvsFHT/20TvsFHT/5TvsFHT/FHTvsFHM	ChrSL4.0ch00:6080147-6081350	0.123286	0.702667	Unknown protein
Solyc00g500003.1	hyper	exon/intron	20TvsFHT	ChrSL4.0ch00:321479-331166	-0.121654	0.706447	MP domain-containing protein (AHRD V3.3 *-* A0A1Q3D0H5_CEPFO)
Solyc12g033105.1	hyper	exon/intron	12.5TvsFHT	ChrSL4.0ch12:36849333-36855323	-0.120194	0.709835	Unknown protein
Solyc00g500003.1	hyper	exon/intron	20TvsFHT	ChrSL4.0ch00:309716-313290	0.118502	0.713766	MP domain-containing protein (AHRD V3.3 *-* A0A1Q3D0H5_CEPFO)
Solyc06g060420.3	hyper/hypo	exon/intron	20TvsFHT/5MvsFHM/5Tvs5M	ChrSL4.0ch06:36105185-36113573	-0.11727	0.716634	Prolyl-tRNA synthetase associated domain-containing protein 1-like (AHRD V3.3 *** A0A2K3MME3_TRIPR)
Solyc00g500294.1	hypo	promoter	FHTvsFHM	ChrSL4.0ch00:6882828-6886075	-0.116201	0.719124	Unknown protein
Solyc00g500264.1	hyper/hypo	exon/intron/promoter	12.5TvsFHT/20TvsFHT/5TvsFHT/FHTvsFHM	ChrSL4.0ch00:6076830-6077982	-0.116175	0.719184	Unknown protein
Solyc12g033105.1	hyper	exon/intron	12.5TvsFHT	ChrSL4.0ch12:36855324-36859163	0.110823	0.731689	Unknown protein
Solyc12g033105.1	hyper	exon/intron	12.5TvsFHT	ChrSL4.0ch12:36859164-36862182	0.110376	0.732736	Unknown protein
Solyc01g073690.2	hyper	promoter	12.5TvsFHT	ChrSL4.0ch01:73488577-73495044	0.105801	0.743478	V-type proton ATPase subunit D (AHRD V3.3 *** A0A2G2WYU9_CAPBA)
Solyc03g114890.4	hypo	promoter	5MvsFHM	ChrSL4.0ch03:59186059-59192687	0.102268	0.751803	COBRA-like protein (AHRD V3.3 *** K4BKZ1_SOLLC)
Solyc02g075610.4	hypo	exon/intron	20TvsFHT	ChrSL4.0ch02:45595447-45600631	-0.0930106	0.773726	Golgin candidate 6 (AHRD V3.3 *-* A0A2G2XK18_CAPBA)
Solyc01g022785.1	hyper/hypo	exon/intron/promoter	12.5TvsFHT/FHTvsFHM	ChrSL4.0ch01:33012879-33014600	0.0924679	0.775017	Unknown protein
Solyc00g500003.1	hyper	exon/intron	20TvsFHT	ChrSL4.0ch00:331167-335289	0.0918363	0.776519	MP domain-containing protein (AHRD V3.3 *-* A0A1Q3D0H5_CEPFO)
Solyc09g009680.2	hyper	promoter	5MvsFHM	ChrSL4.0ch09:3115819-3122515	0.0836239	0.796114	Transcription initiation factor TFIID subunit 12 (AHRD V3.3 *** A0A2G2YPC4_CAPAN)
Solyc12g033105.1	hyper	exon/intron	12.5TvsFHT	ChrSL4.0ch12:36881719-36893311	0.0786013	0.808152	Unknown protein
Solyc00g500003.1	hyper	exon/intron	20TvsFHT	ChrSL4.0ch00:338417-343463	0.076698	0.812724	MP domain-containing protein (AHRD V3.3 *-* A0A1Q3D0H5_CEPFO)
Solyc00g500259.1	hyper/hypo	exon/intron	12.5TvsFHT/20TvsFHT/FHTvsFHM	ChrSL4.0ch00:5846123-5847416	0.0747415	0.817429	Unknown protein
Solyc09g007870.3	hypo	exon/intron	5TvsFHT	ChrSL4.0ch09:1415286-1423963	-0.071736	0.824668	ethylene signaling protein
Solyc00g500245.1	hypo	promoter	12.5TvsFHT	ChrSL4.0ch00:5156306-5158870	-0.0712321	0.825883	Ribosomal protein S3 (AHRD V3.3 *** A0A290WKX3_SOLLC)
Solyc00g500234.1	hyper/hypo	exon/intron/promoter	12.5TvsFHT/20TvsFHT	ChrSL4.0ch00:4939491-4942125	-0.0682679	0.833037	Unknown protein
Solyc04g005820.4	hyper	exon/intron	12.5TvsFHT	ChrSL4.0ch04:543735-548264	0.067611	0.834624	DnaJ-like protein (AHRD V3.3 *** Q9SP09_TOBAC)
Solyc00g500245.1	hypo	promoter	12.5TvsFHT	ChrSL4.0ch00:5154352-5156305	-0.063114	0.845502	Ribosomal protein S3 (AHRD V3.3 *** A0A290WKX3_SOLLC)
Solyc00g500374.1	hyper	promoter	12.5TvsFHT	ChrSL4.0ch00:8652003-8653754	0.0586876	0.856235	Unknown protein
Solyc00g500003.1	hyper	exon/intron	20TvsFHT	ChrSL4.0ch00:343492-349471	0.0480405	0.882138	MP domain-containing protein (AHRD V3.3 *-* A0A1Q3D0H5_CEPFO)
Solyc09g065490.2	hyper/hypo	exon/intron	12.5TvsFHT/20TvsFHT/5MvsFHM/5Tvs5M	ChrSL4.0ch09:59711286-59719785	0.0466314	0.885575	Unknown protein
Solyc00g500003.1	hyper	exon/intron	20TvsFHT	ChrSL4.0ch00:313362-321477	-0.0449369	0.88971	MP domain-containing protein (AHRD V3.3 *-* A0A1Q3D0H5_CEPFO)
Solyc05g023725.1	hyper	promoter	5MvsFHM	ChrSL4.0ch05:29199976-29203974	-0.0445531	0.890647	Ribosomal protein L2, plastid (AHRD V3.3 *-* A0A2U1PJW3_ARTAN)
Solyc10g047060.2	hyper/hypo	promoter	12.5TvsFHT/5MvsFHM	ChrSL4.0ch10:38303948-38313738	0.0425759	0.895476	NAC domain-containing protein (AHRD V3.3 *** A0A2U1K9C2_ARTAN)
Solyc00g500264.1	hyper/hypo	exon/intron/promoter	12.5TvsFHT/20TvsFHT/5TvsFHT/FHTvsFHM	ChrSL4.0ch00:6112034-6113172	0.0364783	0.910388	Unknown protein
Solyc09g007870.3	hypo	exon/intron	5TvsFHT	ChrSL4.0ch09:1424028-1428518	-0.0342098	0.915943	ethylene signaling protein
Solyc11g045430.1	hypo	exon/intron/promoter	12.5TvsFHT/FHTvsFHM	ChrSL4.0ch11:29343706-29350111	0.0320711	0.921183	Transmembrane protein (AHRD V3.3 *-* A0A1D8I1Y1_ORYRU)
Solyc01g022785.1	hyper/hypo	exon/intron/promoter	12.5TvsFHT/FHTvsFHM	ChrSL4.0ch01:33028373-33029780	0.0307593	0.924399	Unknown protein
Solyc00g500264.1	hyper/hypo	exon/intron/promoter	12.5TvsFHT/20TvsFHT/5TvsFHT/FHTvsFHM	ChrSL4.0ch00:6109885-6110900	0.0287938	0.929219	Unknown protein
Solyc11g051176.1	hyper/hypo	exon/intron	5MvsFHM/5TvsFHT/FHTvsFHM	ChrSL4.0ch11:17758111-17759418	-0.0286905	0.929472	Unknown protein
Solyc00g006650.1	hyper/hypo	exon/intron/promoter	12.5TvsFHT/20TvsFHT/5MvsFHM/5Tvs5M/5TvsFHT/FHTvsFHM	ChrSL4.0ch00:8739459-8740612	-0.0265831	0.934642	Unknown protein
Solyc12g033105.1	hyper	exon/intron	12.5TvsFHT	ChrSL4.0ch12:36874362-36878424	0.0221206	0.945598	Unknown protein
Solyc00g500264.1	hyper/hypo	exon/intron/promoter	12.5TvsFHT/20TvsFHT/5TvsFHT/FHTvsFHM	ChrSL4.0ch00:6086938-6087966	-0.0220358	0.945806	Unknown protein
Solyc00g006650.1	hyper/hypo	exon/intron/promoter	12.5TvsFHT/20TvsFHT/5MvsFHM/5Tvs5M/5TvsFHT/FHTvsFHM	ChrSL4.0ch00:8745081-8746093	0.0178387	0.956119	Unknown protein
Solyc12g077440.2	hyper	exon/intron	12.5TvsFHT	ChrSL4.0ch12:21250948-21256845	-0.0177093	0.956437	zinc finger (C2H2 type) family protein (AHRD V3.3 --* AT1G30970.1)
Solyc00g500319.1	hyper/hypo	promoter	20TvsFHT/FHTvsFHM	ChrSL4.0ch00:7314804-7332209	-0.0175503	0.956828	DNA-directed RNA polymerase subunit beta'' (AHRD V3.3 *** A0A1U8QCC7_CAPAN)
Solyc09g061390.1	hyper/hypo	promoter	12.5TvsFHT/20TvsFHT	ChrSL4.0ch09:55061127-55070199	-0.0171022	0.957929	Maturase K (AHRD V3.3 *-* Q95DQ0_9SOLA)
Solyc09g007880.1	hypo	exon/intron	5TvsFHT	ChrSL4.0ch09:1428612-1434228	0.016382	0.959699	Unknown protein
Solyc03g114810.3	hyper	promoter	20TvsFHT	ChrSL4.0ch03:59109952-59116221	-0.0126353	0.968912	Hexosyltransferase (AHRD V3.3 *** A0A2G3A1X0_CAPAN)
Solyc02g075610.4	hypo	exon/intron	20TvsFHT	ChrSL4.0ch02:45589063-45595446	0.0122481	0.969864	Golgin candidate 6 (AHRD V3.3 *-* A0A2G2XK18_CAPBA)
Solyc01g022785.1	hyper/hypo	exon/intron/promoter	12.5TvsFHT/FHTvsFHM	ChrSL4.0ch01:33026866-33028372	0.0120163	0.970434	Unknown protein
Solyc12g077440.2	hyper	exon/intron	12.5TvsFHT	ChrSL4.0ch12:21259799-21263038	-0.0101285	0.975078	zinc finger (C2H2 type) family protein (AHRD V3.3 --* AT1G30970.1)
Solyc00g500374.1	hyper	promoter	12.5TvsFHT	ChrSL4.0ch00:8653755-8655226	0.00469341	0.98845	Unknown protein
Solyc01g022785.1	hyper/hypo	exon/intron/promoter	12.5TvsFHT/FHTvsFHM	ChrSL4.0ch01:33024227-33025480	-0.0025119	0.993818	Unknown protein
CHG	using promoter DNA methylation levels for correlative analysis
gene	hyper_hypo	region	comparison	probe	r	pvalue	description
Solyc04g026080.3	hyper	promoter	12.5TvsFHT	ChrSL4.0ch04:18329921-18333932	0.849095	0.000475658	Kinesin-like protein (AHRD V3.3 *-* O24147_TOBAC)
Solyc03g121800.4	hyper	exon/intron	5MvsFHM	ChrSL4.0ch03:64290442-64297064	0.840653	0.000615189	copz1 nonclathrin coat protein zeta1-COP
Solyc11g051176.1	hyper/hypo	exon/intron/promoter	5Tvs5M/FHTvsFHM	ChrSL4.0ch11:17752624-17753734	0.800947	0.00174304	Unknown protein
Solyc12g089290.3	hyper	exon/intron	20TvsFHT/5TvsFHT	ChrSL4.0ch12:63980201-63981632	-0.613573	0.0338388	HVA22-like protein (AHRD V3.3 *-* A0A2G2YA04_CAPAN)
Solyc00g500264.1	hyper/hypo	exon/intron/promoter	12.5TvsFHT/20TvsFHT/5MvsFHM/5Tvs5M/5TvsFHT/FHTvsFHM	ChrSL4.0ch00:6064857-6070126	0.60959	0.035344	Unknown protein
Solyc00g500151.1	hyper	promoter	5TvsFHT	ChrSL4.0ch00:2569308-2572281	-0.548126	0.0650242	Photosystem II protein D1 (AHRD V3.3 *** A0A1U8QBZ9_CAPAN)
Solyc09g011920.3	hyper	promoter	12.5TvsFHT	ChrSL4.0ch09:5229148-5234470	0.538537	0.0708472	uncoupling protein AF472619
Solyc11g021160.1	hyper/hypo	promoter	12.5TvsFHT/5MvsFHM/5Tvs5M/5TvsFHT	ChrSL4.0ch11:13442865-13444763	-0.532853	0.0744627	ATP synthase subunit beta, chloroplastic (AHRD V3.3 *-* A0A2G2WCU2_CAPBA)
Solyc07g019510.4	hyper	promoter	12.5TvsFHT	ChrSL4.0ch07:11925988-11931849	-0.48367	0.11113	Cytochrome c oxidase subunit 1 (AHRD V3.3 *** A0A2G2UVY6_CAPBA)
Solyc11g150142.1	hypo	exon/intron	12.5TvsFHT	ChrSL4.0ch11:48511779-48518733	-0.477625	0.116331	reactive oxygen species modulator 1 (AHRD V3.3 *** A0A2I4FIE9_9ROSI)
Solyc00g500164.1	hyper/hypo	exon/intron/promoter	12.5TvsFHT/20TvsFHT/5MvsFHM/5Tvs5M/5TvsFHT/FHTvsFHM	ChrSL4.0ch00:2942043-2947378	-0.476779	0.117072	Unknown protein
Solyc06g150122.1	hyper/hypo	exon/intron/promoter	12.5TvsFHT/20TvsFHT/5Tvs5M/FHTvsFHM	ChrSL4.0ch06:36113650-36116277	0.442273	0.149963	Unknown protein
Solyc00g500228.1	hyper	promoter	12.5TvsFHT	ChrSL4.0ch00:4494477-4496677	0.433155	0.159547	Ribosomal protein L2 (AHRD V3.3 *** A0A290WL33_SOLLC)
Solyc04g039810.1	hyper	promoter	5MvsFHM	ChrSL4.0ch04:12291457-12295128	0.41938	0.174746	Photosystem I assembly protein Ycf4 (AHRD V3.3 *** A0A2G3BYP9_CAPCH)
Solyc00g500234.1	hyper	exon/intron	20TvsFHT/5MvsFHM/FHTvsFHM	ChrSL4.0ch00:4947650-4948763	-0.41269	0.182445	Unknown protein
Solyc00g500234.1	hyper	exon/intron	20TvsFHT/5MvsFHM/FHTvsFHM	ChrSL4.0ch00:4945626-4947649	0.412664	0.182474	Unknown protein
Solyc11g051176.1	hyper/hypo	exon/intron/promoter	5Tvs5M/FHTvsFHM	ChrSL4.0ch11:17751511-17752623	0.396476	0.201964	Unknown protein
Solyc02g150141.1	hyper	promoter	FHTvsFHM	ChrSL4.0ch02:47256524-47261858	-0.390891	0.208972	Cytochrome c oxidase subunit 5C (AHRD V3.3 *** A0A2G3ABW9_CAPAN)
Solyc02g087740.3	hyper	promoter	12.5TvsFHT	ChrSL4.0ch02:48091764-48099197	0.38443	0.217261	Plant cysteine oxidase 2 (AHRD V3.3 *** A0A2G3AC71_CAPAN)
Solyc00g500280.1	hyper/hypo	promoter	12.5TvsFHT/5MvsFHM/FHTvsFHM	ChrSL4.0ch00:6460005-6463756	0.37618	0.22813	NAD(P)H-quinone oxidoreductase subunit H, chloroplastic (AHRD V3.3 *** A0A1S5SJX5_ORYVI)
Solyc07g049220.4	hypo	promoter	FHTvsFHM	ChrSL4.0ch07:59437166-59443972	0.364701	0.243782	Serine/threonine protein phosphatase 2A regulatory subunit (AHRD V3.3 *-* A0A2G2WCX9_CAPBA)
Solyc00g500264.1	hyper/hypo	exon/intron/promoter	12.5TvsFHT/20TvsFHT/5MvsFHM/5Tvs5M/5TvsFHT/FHTvsFHM	ChrSL4.0ch00:6071244-6072177	0.352429	0.261198	Unknown protein
Solyc00g500264.1	hyper/hypo	exon/intron/promoter	12.5TvsFHT/20TvsFHT/5MvsFHM/5Tvs5M/5TvsFHT/FHTvsFHM	ChrSL4.0ch00:6070142-6071243	-0.344193	0.27328	Unknown protein
Solyc01g106220.4	hyper/hypo	exon/intron/promoter	5MvsFHM/5Tvs5M/5TvsFHT	ChrSL4.0ch01:86518769-86525058	-0.312406	0.322848	DNA polymerase V (AHRD V3.3 *** A0A2I4F5F3_9ROSI)
Solyc01g022785.1	hyper/hypo	exon/intron/promoter	12.5TvsFHT/20TvsFHT/5MvsFHM/5Tvs5M/5TvsFHT/FHTvsFHM	ChrSL4.0ch01:33006201-33007926	-0.308649	0.32901	Unknown protein
Solyc08g077630.3	hyper/hypo	promoter	5MvsFHM/5Tvs5M/5TvsFHT/FHTvsFHM	ChrSL4.0ch08:59682660-59685559	-0.306919	0.331869	Protein kinase superfamily protein (AHRD V3.3 *** A0A2U1KAY9_ARTAN)
Solyc12g036710.3	hyper/hypo	exon/intron	5MvsFHM/5Tvs5M/5TvsFHT/FHTvsFHM	ChrSL4.0ch12:46451811-46457177	0.305598	0.334061	ribosomal protein S12 (chloroplast) (AHRD V3.3 *-* YP_009184034.1)
Solyc00g500143.1	hyper	promoter	12.5TvsFHT/FHTvsFHM	ChrSL4.0ch00:2549694-2553748	-0.301223	0.341379	30S ribosomal protein S4, chloroplastic (AHRD V3.3 *** I6N958_DATST)
Solyc00g006650.1	hyper	exon/intron	5MvsFHM/5TvsFHT/FHTvsFHM	ChrSL4.0ch00:8753692-8754926	0.297965	0.346883	Unknown protein
Solyc00g500244.1	hypo	promoter	5MvsFHM/FHTvsFHM	ChrSL4.0ch00:5150130-5152141	0.291338	0.358223	Cytochrome c oxidase subunit 2 (AHRD V3.3 *** A0A2G2X686_CAPBA)
Solyc00g500003.1	hyper	exon/intron	20TvsFHT/5TvsFHT	ChrSL4.0ch00:307023-309649	-0.263368	0.408189	MP domain-containing protein (AHRD V3.3 *-* A0A1Q3D0H5_CEPFO)
Solyc09g055950.2	hypo	promoter	FHTvsFHM	ChrSL4.0ch09:42370795-42378590	-0.253188	0.427197	Photosystem II D2 protein (AHRD V3.3 *-* E3T2U9_EQUAR)
Solyc06g060420.3	hyper/hypo	exon/intron	5MvsFHM/FHTvsFHM	ChrSL4.0ch06:36100306-36105184	0.252492	0.428512	Prolyl-tRNA synthetase associated domain-containing protein 1-like (AHRD V3.3 *** A0A2K3MME3_TRIPR)
Solyc01g028807.1	hypo	exon/intron	12.5TvsFHT	ChrSL4.0ch01:37897229-37906916	0.238348	0.455659	Unknown protein
Solyc09g008090.3	hyper/hypo	exon/intron	12.5TvsFHT/5TvsFHT	ChrSL4.0ch09:1582556-1583822	0.236815	0.45865	Glycosyltransferase (AHRD V3.3 *** A0A1Q3DDP0_CEPFO)
Solyc03g083670.3	hyper/hypo	promoter	12.5TvsFHT	ChrSL4.0ch03:48200195-48204108	0.229012	0.474011	Unknown protein
Solyc00g006650.1	hyper	exon/intron	5MvsFHM/5TvsFHT/FHTvsFHM	ChrSL4.0ch00:8752486-8753691	0.226198	0.47961	Unknown protein
Solyc10g047420.3	hypo	promoter	12.5TvsFHT	ChrSL4.0ch10:39786671-39792105	-0.183941	0.567141	NAD(P)H-quinone oxidoreductase chain 4, chloroplastic (AHRD V3.3 *-* I6N9A7_DATST)
Solyc00g006650.1	hyper	exon/intron	5MvsFHM/5TvsFHT/FHTvsFHM	ChrSL4.0ch00:8751310-8752485	0.182183	0.570918	Unknown protein
Solyc05g023725.1	hyper	promoter	5MvsFHM	ChrSL4.0ch05:29204010-29211262	0.177659	0.580678	Ribosomal protein L2, plastid (AHRD V3.3 *-* A0A2U1PJW3_ARTAN)
Solyc01g022785.1	hyper/hypo	exon/intron/promoter	12.5TvsFHT/20TvsFHT/5MvsFHM/5Tvs5M/5TvsFHT/FHTvsFHM	ChrSL4.0ch01:33007927-33009626	-0.135502	0.674569	Unknown protein
Solyc00g500140.1	hyper	promoter	5MvsFHM/5TvsFHT/FHTvsFHM	ChrSL4.0ch00:2542682-2546132	-0.124488	0.699886	ATP synthase epsilon chain, chloroplastic (AHRD V3.3 *** A0A1U8QCD5_CAPAN)
Solyc11g044310.2	hypo	exon/intron	12.5TvsFHT/5TvsFHT	ChrSL4.0ch11:31760804-31768797	-0.10207	0.752269	Proline iminopeptidase (AHRD V3.3 *** A0A1U8GCK3_CAPAN)
Solyc09g008090.3	hyper/hypo	exon/intron	12.5TvsFHT/5TvsFHT	ChrSL4.0ch09:1583823-1585146	0.0852452	0.792236	Glycosyltransferase (AHRD V3.3 *** A0A1Q3DDP0_CEPFO)
Solyc09g018555.1	hyper	promoter	5MvsFHM/FHTvsFHM	ChrSL4.0ch09:15329809-15333388	-0.0839497	0.795334	30S ribosomal protein S2, chloroplastic (AHRD V3.3 *** A0A0G2R7W6_MESCR)
Solyc11g044660.1	hyper	promoter	5Tvs5M	ChrSL4.0ch11:31142752-31145181	-0.0832094	0.797106	ATP synthase subunit beta, chloroplastic (AHRD V3.3 *-* A0A2U1KL25_ARTAN)
Solyc11g045440.1	hypo	promoter	FHTvsFHM	ChrSL4.0ch11:29343706-29350111	0.0562098	0.862252	30S ribosomal protein S12-B, chloroplastic (AHRD V3.3 *-* A0A2G3D2S1_CAPCH)
Solyc11g051176.1	hyper/hypo	exon/intron/promoter	5Tvs5M/FHTvsFHM	ChrSL4.0ch11:17750372-17751508	0.0264614	0.934941	Unknown protein
Solyc10g045385.1	hyper	exon/intron	12.5TvsFHT/5TvsFHT	ChrSL4.0ch10:32214057-32218282	0.0110008	0.972932	Unknown protein
Solyc10g012217.1	hyper	promoter	12.5TvsFHT/5MvsFHM/5Tvs5M/5TvsFHT/FHTvsFHM	ChrSL4.0ch10:4490855-4494100	0.0104821	0.974208	50S ribosomal protein L2, chloroplastic (AHRD V3.3 *** I6N9C2_DATST)
CHG	using average DNA methylation levels associated with the genes for correlative analysis
gene	hyper_hypo	region	comparison	probe	r	pvalue	description
Solyc03g121800.4	hyper	exon/intron	5MvsFHM	ChrSL4.0ch03:64285278-64290317	-0.834081	0.000744208	copz1 nonclathrin coat protein zeta1-COP
Solyc01g008400.3	hyper	exon/intron	12.5TvsFHT	ChrSL4.0ch01:2437355-2444458	0.81784	0.0011532	Unknown protein
Solyc00g500164.1	hyper/hypo	exon/intron/promoter	12.5TvsFHT/20TvsFHT/5MvsFHM/5Tvs5M/5TvsFHT/FHTvsFHM	ChrSL4.0ch00:2958489-2961780	0.794286	0.00203031	Unknown protein
Solyc00g500164.1	hyper/hypo	exon/intron/promoter	12.5TvsFHT/20TvsFHT/5MvsFHM/5Tvs5M/5TvsFHT/FHTvsFHM	ChrSL4.0ch00:2956490-2958488	0.793803	0.00205246	Unknown protein
Solyc11g051176.1	hyper/hypo	exon/intron/promoter	5Tvs5M/FHTvsFHM	ChrSL4.0ch11:17760777-17763813	0.756005	0.00444501	Unknown protein
Solyc11g051176.1	hyper/hypo	exon/intron/promoter	5Tvs5M/FHTvsFHM	ChrSL4.0ch11:17763833-17766282	0.740361	0.00589267	Unknown protein
Solyc10g045385.1	hyper	exon/intron	12.5TvsFHT/5TvsFHT	ChrSL4.0ch10:32206183-32210376	-0.740279	0.00590112	Unknown protein
Solyc02g084450.4	hypo	promoter	12.5TvsFHT	ChrSL4.0ch02:45544773-45551767	0.729464	0.00709309	NBS-LRR resistance protein (AHRD V3.3 *** A0A2K3NU03_TRIPR)
Solyc11g020810.2	hypo	exon/intron	12.5TvsFHT	ChrSL4.0ch11:12267673-12277449	0.706564	0.0102033	AdoMet-dependent rRNA methyltransferase SPB1 (AHRD V3.3 *-* U9TNP9_RHIID)
Solyc07g049220.4	hypo	promoter	FHTvsFHM	ChrSL4.0ch07:59430363-59437154	0.696871	0.0117873	Serine/threonine protein phosphatase 2A regulatory subunit (AHRD V3.3 *-* A0A2G2WCX9_CAPBA)
Solyc03g114950.2	hypo	promoter	12.5TvsFHT	ChrSL4.0ch03:59227508-59234584	0.681667	0.0146297	ABC transporter B family member 27 (AHRD V3.3 *** A0A1U8FW31_CAPAN)
Solyc10g044443.1	hyper/hypo	exon/intron	12.5TvsFHT/20TvsFHT/5TvsFHT	ChrSL4.0ch10:25340624-25347151	0.677257	0.015541	Signal recognition particle subunit SRP72 (AHRD V3.3 *-* A0A2G3BDT2_CAPCH)
Solyc04g026080.3	hyper	promoter	12.5TvsFHT	ChrSL4.0ch04:18333973-18339855	0.671413	0.0168125	Kinesin-like protein (AHRD V3.3 *-* O24147_TOBAC)
Solyc00g500164.1	hyper/hypo	exon/intron/promoter	12.5TvsFHT/20TvsFHT/5MvsFHM/5Tvs5M/5TvsFHT/FHTvsFHM	ChrSL4.0ch00:2961793-2962934	0.666277	0.0179917	Unknown protein
Solyc10g044443.1	hyper/hypo	exon/intron	12.5TvsFHT/20TvsFHT/5TvsFHT	ChrSL4.0ch10:25328188-25336054	0.660549	0.0193769	Signal recognition particle subunit SRP72 (AHRD V3.3 *-* A0A2G3BDT2_CAPCH)
Solyc04g082990.3	hyper/hypo	promoter	12.5TvsFHT/5Tvs5M/FHTvsFHM	ChrSL4.0ch04:64422463-64430289	0.654596	0.0208977	Tetratricopeptide repeat protein SKI3 (AHRD V3.3 *-* A0A2G2ZSZ3_CAPAN)
Solyc00g500141.1	hyper	promoter	5Tvs5M/5TvsFHT	ChrSL4.0ch00:2542682-2546132	-0.651365	0.0217583	Protein Ycf2 (AHRD V3.3 *-* A0A1W5PW46_9DIPS)
Solyc00g500264.1	hyper/hypo	exon/intron/promoter	12.5TvsFHT/20TvsFHT/5MvsFHM/5Tvs5M/5TvsFHT/FHTvsFHM	ChrSL4.0ch00:6101019-6102098	0.628738	0.0285273	Unknown protein
Solyc08g081750.3	hyper	promoter	12.5TvsFHT	ChrSL4.0ch08:62835303-62840499	0.626586	0.0292417	CAAX amino terminal protease family protein (AHRD V3.3 *** Q8VZ58_ARATH)
Solyc11g150142.1	hypo	exon/intron	12.5TvsFHT	ChrSL4.0ch11:48518740-48527596	-0.624108	0.0300801	reactive oxygen species modulator 1 (AHRD V3.3 *** A0A2I4FIE9_9ROSI)
Solyc00g500151.1	hyper	promoter	5TvsFHT	ChrSL4.0ch00:2572305-2575855	-0.614831	0.0333732	Photosystem II protein D1 (AHRD V3.3 *** A0A1U8QBZ9_CAPAN)
Solyc10g045385.1	hyper	exon/intron	12.5TvsFHT/5TvsFHT	ChrSL4.0ch10:32210400-32214053	-0.612314	0.0343097	Unknown protein
Solyc00g500264.1	hyper/hypo	exon/intron/promoter	12.5TvsFHT/20TvsFHT/5MvsFHM/5Tvs5M/5TvsFHT/FHTvsFHM	ChrSL4.0ch00:6094492-6095555	0.607839	0.0360204	Unknown protein
Solyc00g500264.1	hyper/hypo	exon/intron/promoter	12.5TvsFHT/20TvsFHT/5MvsFHM/5Tvs5M/5TvsFHT/FHTvsFHM	ChrSL4.0ch00:6105327-6107032	0.607442	0.0361753	Unknown protein
Solyc00g500259.1	hyper	exon/intron	20TvsFHT/5MvsFHM/5Tvs5M/FHTvsFHM	ChrSL4.0ch00:5847417-5848323	0.607179	0.0362779	Unknown protein
Solyc00g500264.1	hyper/hypo	exon/intron/promoter	12.5TvsFHT/20TvsFHT/5MvsFHM/5Tvs5M/5TvsFHT/FHTvsFHM	ChrSL4.0ch00:6074562-6075721	0.603198	0.0378583	Unknown protein
Solyc00g500264.1	hyper/hypo	exon/intron/promoter	12.5TvsFHT/20TvsFHT/5MvsFHM/5Tvs5M/5TvsFHT/FHTvsFHM	ChrSL4.0ch00:6099879-6101018	0.601177	0.0386789	Unknown protein
Solyc00g500259.1	hyper	exon/intron	20TvsFHT/5MvsFHM/5Tvs5M/FHTvsFHM	ChrSL4.0ch00:5836875-5843101	-0.592288	0.0424402	Unknown protein
Solyc00g500228.1	hyper	promoter	12.5TvsFHT	ChrSL4.0ch00:4492327-4494476	-0.584262	0.0460523	Ribosomal protein L2 (AHRD V3.3 *** A0A290WL33_SOLLC)
Solyc12g089290.3	hyper	exon/intron	20TvsFHT/5TvsFHT	ChrSL4.0ch12:63975752-63980200	-0.564837	0.0556827	HVA22-like protein (AHRD V3.3 *-* A0A2G2YA04_CAPAN)
[truncated: 410 more rows]

[truncated: 5 more sheets: Table S11, Table S12, Table S13, Table S14, Table S15]
